# Supplementary material for: De novo transcriptome dataset of a Mayorella species isolated from deep sea
Source: Data Brief. 2025 Jul 9;61:111864. doi: 10.1016/j.dib.2025.111864 (PMC12296473; doi:10.1016/j.dib.2025.111864)
Supplement: Supplementary file 1 [file mmc1.xlsx]

## Sheet: Table-S1
Table S1：Gene Ontology Classification and Count Data
Total annotated genes: 19035
#GO ID (Lev2)	GO Term (Lev2)	GO Term (Lev1)	Gene Number
GO:0005215	transporter activity	Molecular Function	10749
GO:0045182	translation regulator activity	Molecular Function	8749
GO:0005198	transcription regulator activity	Molecular Function	2001
GO:0038024	structural molecule activity	Molecular Function	1060
GO:0005488	small molecule sensor activity	Molecular Function	831
GO:0060089	molecular transducer activity	Molecular Function	710
GO:0098772	molecular function regulator	Molecular Function	254
GO:0140299	molecular carrier activity	Molecular Function	183
GO:0016209	catalytic activity	Molecular Function	60
GO:0003824	cargo receptor activity	Molecular Function	50
GO:0140104	binding	Molecular Function	16
GO:0140110	antioxidant activity	Molecular Function	8
GO:0032502	cellular process	Biological Process	11838
GO:0040007	metabolic process	Biological Process	10248
GO:0008152	biological regulation	Biological Process	4478
GO:0019740	regulation of biological process	Biological Process	4004
GO:0051704	localization	Biological Process	3716
GO:0023052	response to stimulus	Biological Process	2765
GO:0000003	signaling	Biological Process	1896
GO:0048518	interspecies interaction between organisms	Biological Process	1013
GO:0048519	multicellular organismal process	Biological Process	530
GO:0050896	developmental process	Biological Process	455
GO:0007610	negative regulation of biological process	Biological Process	370
GO:0065007	multi-organism process	Biological Process	286
GO:0051179	positive regulation of biological process	Biological Process	242
GO:0043473	reproduction	Biological Process	230
GO:0040011	biological adhesion	Biological Process	223
GO:0022610	reproductive process	Biological Process	211
GO:0032501	locomotion	Biological Process	176
GO:0022414	immune system process	Biological Process	159
GO:0050789	growth	Biological Process	45
GO:0110148	behavior	Biological Process	12
GO:0051703	detoxification	Biological Process	11
GO:0098754	intraspecies interaction between organisms	Biological Process	11
GO:0009987	rhythmic process	Biological Process	11
GO:0002376	nitrogen utilization	Biological Process	2
GO:0044419	biomineralization	Biological Process	1
GO:0048511	pigmentation	Biological Process	1
GO:0019012	cellular anatomical entity	Cellular Component	8938
GO:0032991	intracellular	Cellular Component	5561
GO:0044423	protein-containing complex	Cellular Component	4034
GO:0005622	virion	Cellular Component	595
GO:0110165	virion part	Cellular Component	595
