# Supplementary material for: De novo transcriptome dataset of a Mayorella species isolated from deep sea
Source: Data Brief. 2025 Jul 9;61:111864. doi: 10.1016/j.dib.2025.111864 (PMC12296473; doi:10.1016/j.dib.2025.111864)
Supplement: Supplementary file 2 [file mmc2.xlsx]

## Sheet: Table S2
Table S2: Detailed Gene Ontology Classification Results
GO ID (Lev1)	GO Term (Lev1)	GO ID (Lev2)	GO Term (Lev2)	GO ID (Lev3)	GO Term (Lev3)	GO ID (Lev4)	GO Term (Lev4)	Gene Number	Gene List
GO:0003674	Molecular Function	GO:0005215	transporter activity	GO:0005319	lipid transporter activity	GO:0005548	phospholipid transporter activity	9	Cluster-8553.13820,Cluster-4939.0,Cluster-255.0,Cluster-8553.12604,Cluster-4079.0,Cluster-8553.2485,Cluster-8553.999,Cluster-3383.0,Cluster-603.0
GO:0003674	Molecular Function	GO:0005215	transporter activity	GO:0005319	lipid transporter activity	GO:0140303	intramembrane lipid transporter activity	9	Cluster-3383.0,Cluster-603.0,Cluster-8553.13820,Cluster-4939.0,Cluster-255.0,Cluster-8553.12604,Cluster-4079.0,Cluster-8553.2485,Cluster-8553.999
GO:0003674	Molecular Function	GO:0005215	transporter activity	GO:0022857	transmembrane transporter activity	GO:0022884	macromolecule transmembrane transporter activity	89	Cluster-3981.0,Cluster-8553.12831,Cluster-13662.0,Cluster-8553.10074,Cluster-12738.0,Cluster-8553.5642,Cluster-8553.1173,Cluster-8553.10298,Cluster-8553.8756,Cluster-14004.0,Cluster-1008.0,Cluster-8553.13300,Cluster-8553.12705,Cluster-8553.8821,Cluster-5427.0,Cluster-1148.0,Cluster-8553.328,Cluster-10418.0,Cluster-8553.2198,Cluster-438.0,Cluster-9006.0,Cluster-8553.5857,Cluster-8553.11311,Cluster…
GO:0003674	Molecular Function	GO:0005215	transporter activity	GO:0022857	transmembrane transporter activity	GO:1901505	carbohydrate derivative transmembrane transporter activity	80	Cluster-8553.5042,Cluster-10674.3,Cluster-8553.5373,Cluster-2923.0,Cluster-4539.0,Cluster-11736.0,Cluster-8553.2809,Cluster-8553.11586,Cluster-8553.10629,Cluster-8553.238,Cluster-8553.8941,Cluster-8553.10808,Cluster-7971.0,Cluster-157.0,Cluster-8553.394,Cluster-8553.3741,Cluster-8553.12741,Cluster-1411.0,Cluster-8553.12407,Cluster-8553.8231,Cluster-14613.0,Cluster-8421.0,Cluster-8553.3165,Cluster…
GO:0003674	Molecular Function	GO:0005215	transporter activity	GO:0022857	transmembrane transporter activity	GO:1901682	sulfur compound transmembrane transporter activity	21	Cluster-8553.1717,Cluster-8553.4261,Cluster-4547.0,Cluster-2696.0,Cluster-12680.1,Cluster-7210.0,Cluster-7813.1,Cluster-8553.319,Cluster-8553.7355,Cluster-8553.4141,Cluster-2032.0,Cluster-5427.0,Cluster-8317.0,Cluster-8553.10385,Cluster-8553.4547,Cluster-438.0,Cluster-8664.0,Cluster-8553.4226,Cluster-13176.0,Cluster-8553.8025,Cluster-8553.12263
GO:0003674	Molecular Function	GO:0005215	transporter activity	GO:0022857	transmembrane transporter activity	GO:1901474	azole transmembrane transporter activity	2	Cluster-8553.12263,Cluster-13176.0
GO:0003674	Molecular Function	GO:0005215	transporter activity	GO:0022857	transmembrane transporter activity	GO:0015318	inorganic molecular entity transmembrane transporter activity	1361	Cluster-11087.1,Cluster-8553.3028,Cluster-8553.7144,Cluster-273.0,Cluster-8553.8309,Cluster-11905.3,Cluster-8553.12778,Cluster-8553.12469,Cluster-8553.9382,Cluster-8553.5505,Cluster-8553.2496,Cluster-8636.0,Cluster-8553.7379,Cluster-7966.0,Cluster-8553.8437,Cluster-13216.0,Cluster-8540.0,Cluster-8553.3705,Cluster-6730.2,Cluster-6349.0,Cluster-5241.0,Cluster-14567.0,Cluster-8553.6167,Cluster-8553.…
GO:0003674	Molecular Function	GO:0005215	transporter activity	GO:0022857	transmembrane transporter activity	GO:0005275	amine transmembrane transporter activity	2	Cluster-8553.5300,Cluster-8553.1405
GO:0003674	Molecular Function	GO:0005215	transporter activity	GO:0022857	transmembrane transporter activity	GO:0042887	amide transmembrane transporter activity	27	Cluster-8553.7801,Cluster-8553.7355,Cluster-8553.319,Cluster-3609.0,Cluster-6637.0,Cluster-7813.1,Cluster-12680.1,Cluster-2696.0,Cluster-8553.8025,Cluster-12534.0,Cluster-8553.9758,Cluster-8553.12705,Cluster-8553.7742,Cluster-8417.0,Cluster-3092.0,Cluster-14004.0,Cluster-4504.0,Cluster-8553.4547,Cluster-8553.10385,Cluster-8317.0,Cluster-8664.0,Cluster-438.0,Cluster-8553.4141,Cluster-2032.0,Cluste…
GO:0003674	Molecular Function	GO:0005215	transporter activity	GO:0022857	transmembrane transporter activity	GO:0015144	carbohydrate transmembrane transporter activity	98	Cluster-3287.1,Cluster-8553.9375,Cluster-8553.12019,Cluster-8553.5697,Cluster-8553.7682,Cluster-8834.1,Cluster-8553.4000,Cluster-8553.9279,Cluster-8553.11806,Cluster-13603.0,Cluster-10156.0,Cluster-8553.1798,Cluster-8553.3883,Cluster-8553.11755,Cluster-8553.2449,Cluster-8553.13360,Cluster-9485.0,Cluster-8553.1962,Cluster-8455.0,Cluster-8553.11689,Cluster-8553.9646,Cluster-4648.1,Cluster-1841.0,Cl…
GO:0003674	Molecular Function	GO:0005215	transporter activity	GO:0022857	transmembrane transporter activity	GO:0015932	nucleobase-containing compound transmembrane transporter activity	147	Cluster-8553.3045,Cluster-8553.755,Cluster-8553.1721,Cluster-8553.3883,Cluster-8317.0,Cluster-8553.10385,Cluster-14559.0,Cluster-10245.0,Cluster-8553.6123,Cluster-8553.10967,Cluster-8553.13276,Cluster-9646.0,Cluster-7894.1,Cluster-844.0,Cluster-8553.13300,Cluster-1008.0,Cluster-8553.2198,Cluster-9006.0,Cluster-438.0,Cluster-1148.0,Cluster-8553.13542,Cluster-8553.328,Cluster-10418.0,Cluster-13662.…
GO:0003674	Molecular Function	GO:0005215	transporter activity	GO:0022857	transmembrane transporter activity	GO:0015605	organophosphate ester transmembrane transporter activity	27	Cluster-8553.319,Cluster-8553.7355,Cluster-12410.0,Cluster-8553.6888,Cluster-7813.1,Cluster-9009.0,Cluster-8553.10967,Cluster-8553.12407,Cluster-1411.0,Cluster-12910.0,Cluster-12680.1,Cluster-2696.0,Cluster-8553.238,Cluster-8553.10629,Cluster-8553.755,Cluster-8553.8025,Cluster-844.0,Cluster-4539.0,Cluster-438.0,Cluster-8317.0,Cluster-8553.10385,Cluster-8553.4547,Cluster-5427.0,Cluster-13674.0,Clu…
GO:0003674	Molecular Function	GO:0005215	transporter activity	GO:0022857	transmembrane transporter activity	GO:0022803	passive transmembrane transporter activity	377	Cluster-13656.0,Cluster-12306.0,Cluster-8553.9070,Cluster-8553.5122,Cluster-8553.4473,Cluster-5185.0,Cluster-3117.0,Cluster-8553.4671,Cluster-8553.1707,Cluster-8553.12778,Cluster-8553.12858,Cluster-8553.8326,Cluster-8553.9382,Cluster-8553.12469,Cluster-3008.0,Cluster-8553.2496,Cluster-8553.10846,Cluster-8553.10411,Cluster-3360.0,Cluster-7966.0,Cluster-8553.5016,Cluster-13216.0,Cluster-12709.0,Clu…
GO:0003674	Molecular Function	GO:0005215	transporter activity	GO:0022857	transmembrane transporter activity	GO:0015075	ion transmembrane transporter activity	1403	Cluster-8553.3045,Cluster-7114.0,Cluster-8553.9229,Cluster-8553.2419,Cluster-8553.12746,Cluster-8553.3470,Cluster-2163.0,Cluster-8553.5647,Cluster-8553.3488,Cluster-8553.10385,Cluster-8553.5809,Cluster-8553.2315,Cluster-8553.13417,Cluster-8553.6722,Cluster-8553.1450,Cluster-9306.0,Cluster-8553.9461,Cluster-8553.7722,Cluster-14053.0,Cluster-8553.13972,Cluster-8553.6668,Cluster-8553.5941,Cluster-85…
GO:0003674	Molecular Function	GO:0005215	transporter activity	GO:0022857	transmembrane transporter activity	GO:0042910	xenobiotic transmembrane transporter activity	1	Cluster-8553.6300
GO:0003674	Molecular Function	GO:0005215	transporter activity	GO:0022857	transmembrane transporter activity	GO:0005342	organic acid transmembrane transporter activity	34	Cluster-8664.0,Cluster-8553.1640,Cluster-8553.10684,Cluster-8553.10124,Cluster-8553.4561,Cluster-14376.1,Cluster-8553.9954,Cluster-7913.0,Cluster-6990.0,Cluster-8553.6460,Cluster-13092.0,Cluster-8553.6300,Cluster-7990.0,Cluster-6359.0,Cluster-8553.2220,Cluster-8553.6846,Cluster-8553.10879,Cluster-8553.12298,Cluster-8553.5655,Cluster-10691.0,Cluster-8553.1798,Cluster-8553.3665,Cluster-8553.9331,Cl…
GO:0003674	Molecular Function	GO:0005215	transporter activity	GO:0022857	transmembrane transporter activity	GO:0015562	efflux transmembrane transporter activity	3	Cluster-6990.0,Cluster-10691.0,Cluster-8553.6858
GO:0003674	Molecular Function	GO:0005215	transporter activity	GO:0022857	transmembrane transporter activity	GO:0090482	vitamin transmembrane transporter activity	4	Cluster-7573.0,Cluster-13176.0,Cluster-8553.12263,Cluster-8664.0
GO:0003674	Molecular Function	GO:0005215	transporter activity	GO:0022857	transmembrane transporter activity	GO:0022804	active transmembrane transporter activity	351	Cluster-8553.6888,Cluster-4278.0,Cluster-2440.0,Cluster-11230.0,Cluster-11524.0,Cluster-8553.13856,Cluster-1107.0,Cluster-7865.0,Cluster-8553.10305,Cluster-6239.1,Cluster-13745.0,Cluster-14004.0,Cluster-8553.3602,Cluster-8553.6726,Cluster-8553.10222,Cluster-8553.4141,Cluster-8553.12557,Cluster-8553.1446,Cluster-8553.4397,Cluster-8382.0,Cluster-8553.9191,Cluster-6637.0,Cluster-13603.0,Cluster-1317…
GO:0003674	Molecular Function	GO:0005215	transporter activity	GO:0140318	protein transporter activity	GO:0008320	protein transmembrane transporter activity	9	Cluster-8553.7801,Cluster-8417.0,Cluster-8553.7742,Cluster-12534.0,Cluster-8553.12705,Cluster-14004.0,Cluster-6637.0,Cluster-3609.0,Cluster-11841.0
GO:0003674	Molecular Function	GO:0045182	translation regulator activity	GO:0090079	translation regulator activity, nucleic acid binding	GO:0008135	translation factor activity, RNA binding	183	Cluster-8553.1596,Cluster-14028.0,Cluster-7950.0,Cluster-8553.8204,Cluster-8553.7010,Cluster-8553.5475,Cluster-8553.10752,Cluster-8553.6698,Cluster-8974.0,Cluster-4638.1,Cluster-6279.0,Cluster-12410.0,Cluster-8553.6728,Cluster-1279.0,Cluster-8378.0,Cluster-8553.1095,Cluster-8067.0,Cluster-2256.0,Cluster-11408.0,Cluster-8553.2085,Cluster-8553.1587,Cluster-13287.0,Cluster-8553.5903,Cluster-12474.0,…
GO:0003674	Molecular Function	GO:0005198	structural molecule activity	GO:0005201	extracellular matrix structural constituent	GO:0030021	extracellular matrix structural constituent conferring compression resistance	1	Cluster-8553.2428
GO:0003674	Molecular Function	GO:0005488	binding	GO:0033218	amide binding	GO:0042277	peptide binding	14	Cluster-8553.5246,Cluster-8553.6696,Cluster-5408.0,Cluster-8553.5678,Cluster-2094.0,Cluster-8553.5709,Cluster-8553.1147,Cluster-13520.0,Cluster-10191.0,Cluster-2035.0,Cluster-9396.0,Cluster-8553.13707,Cluster-8553.12887,Cluster-132.0
GO:0003674	Molecular Function	GO:0005488	binding	GO:0033218	amide binding	GO:0120227	acyl-CoA binding	8	Cluster-8553.13821,Cluster-1771.0,Cluster-8553.7643,Cluster-8553.7056,Cluster-8553.6208,Cluster-1477.0,Cluster-8553.6690,Cluster-8553.5864
GO:0003674	Molecular Function	GO:0005488	binding	GO:0005515	protein binding	GO:0042393	histone binding	1	Cluster-8553.6126
GO:0003674	Molecular Function	GO:0005488	binding	GO:0005515	protein binding	GO:0030674	protein-macromolecule adaptor activity	38	Cluster-12030.0,Cluster-11128.1,Cluster-8553.2957,Cluster-1747.1,Cluster-8435.0,Cluster-11724.0,Cluster-10714.0,Cluster-11905.1,Cluster-8553.12186,Cluster-3647.0,Cluster-8553.3223,Cluster-8553.6029,Cluster-8553.5985,Cluster-5555.0,Cluster-8553.3682,Cluster-8553.4783,Cluster-13351.1,Cluster-12250.0,Cluster-81.0,Cluster-3216.0,Cluster-8553.11537,Cluster-8553.4811,Cluster-390.0,Cluster-8553.7145,Clu…
GO:0003674	Molecular Function	GO:0005488	binding	GO:0005515	protein binding	GO:0019838	growth factor binding	15	Cluster-8553.8065,Cluster-13382.0,Cluster-8553.3659,Cluster-8553.12021,Cluster-10466.0,Cluster-8553.5105,Cluster-8553.8987,Cluster-8553.1181,Cluster-8553.10366,Cluster-8553.3313,Cluster-8553.7617,Cluster-8553.3099,Cluster-6932.0,Cluster-8553.10468,Cluster-8553.5744
GO:0003674	Molecular Function	GO:0005488	binding	GO:0005515	protein binding	GO:0031369	translation initiation factor binding	16	Cluster-8553.7908,Cluster-8553.9179,Cluster-8553.11901,Cluster-4994.2,Cluster-8553.9238,Cluster-8553.3582,Cluster-8553.9512,Cluster-8553.238,Cluster-8553.7216,Cluster-8553.4904,Cluster-13894.0,Cluster-8553.13586,Cluster-8553.6906,Cluster-8553.11880,Cluster-8553.4027,Cluster-9219.0
GO:0003674	Molecular Function	GO:0005488	binding	GO:0005515	protein binding	GO:0005102	signaling receptor binding	186	Cluster-5587.0,Cluster-8553.7456,Cluster-5923.0,Cluster-3564.0,Cluster-12089.0,Cluster-8553.90,Cluster-4700.0,Cluster-4447.0,Cluster-8553.671,Cluster-10969.0,Cluster-8553.1676,Cluster-8553.11323,Cluster-10991.0,Cluster-9927.1,Cluster-8553.2783,Cluster-8553.904,Cluster-12843.0,Cluster-8553.2508,Cluster-8553.11297,Cluster-2075.0,Cluster-8553.10071,Cluster-8553.10265,Cluster-8553.13275,Cluster-8553.…
GO:0003674	Molecular Function	GO:0005488	binding	GO:0005515	protein binding	GO:0019955	cytokine binding	1	Cluster-5107.0
GO:0003674	Molecular Function	GO:0005488	binding	GO:0005515	protein binding	GO:0046983	protein dimerization activity	93	Cluster-8553.1708,Cluster-10642.0,Cluster-8553.2838,Cluster-2215.0,Cluster-9543.0,Cluster-8553.9421,Cluster-4991.0,Cluster-8553.8164,Cluster-11387.0,Cluster-11905.1,Cluster-6066.0,Cluster-4974.0,Cluster-1297.0,Cluster-4658.0,Cluster-8553.8853,Cluster-8553.5641,Cluster-8553.7688,Cluster-5090.0,Cluster-7040.0,Cluster-8553.7587,Cluster-8553.6768,Cluster-424.0,Cluster-12953.0,Cluster-8553.5756,Cluste…
GO:0003674	Molecular Function	GO:0005488	binding	GO:0005515	protein binding	GO:0051018	protein kinase A binding	3	Cluster-3521.0,Cluster-8553.9921,Cluster-11509.1
GO:0003674	Molecular Function	GO:0005488	binding	GO:0005515	protein binding	GO:0030276	clathrin binding	1	Cluster-8546.0
GO:0003674	Molecular Function	GO:0005488	binding	GO:0005515	protein binding	GO:0019899	enzyme binding	529	Cluster-12699.1,Cluster-8553.3075,Cluster-12699.0,Cluster-8553.83,Cluster-8553.11591,Cluster-4443.0,Cluster-8359.0,Cluster-4740.0,Cluster-8553.6100,Cluster-8553.9331,Cluster-2358.0,Cluster-8553.5264,Cluster-9467.0,Cluster-8553.10751,Cluster-13476.1,Cluster-8553.4730,Cluster-14615.1,Cluster-8553.7898,Cluster-8553.8042,Cluster-5453.0,Cluster-8553.4830,Cluster-8553.12142,Cluster-8553.13890,Cluster-6…
GO:0003674	Molecular Function	GO:0005488	binding	GO:0005515	protein binding	GO:0032182	ubiquitin-like protein binding	22	Cluster-5206.0,Cluster-8553.12342,Cluster-8553.9057,Cluster-11240.0,Cluster-8553.6011,Cluster-4680.0,Cluster-8553.659,Cluster-8553.4731,Cluster-8553.6943,Cluster-795.0,Cluster-1923.0,Cluster-8553.6986,Cluster-14453.0,Cluster-8553.7462,Cluster-2054.0,Cluster-8553.3670,Cluster-8553.6819,Cluster-8553.6825,Cluster-8553.12722,Cluster-8553.9058,Cluster-8553.1451,Cluster-8553.3354
GO:0003674	Molecular Function	GO:0005488	binding	GO:0005515	protein binding	GO:0008134	transcription factor binding	18	Cluster-8553.11908,Cluster-8553.4392,Cluster-8553.4909,Cluster-2996.0,Cluster-13843.0,Cluster-8553.4148,Cluster-4768.0,Cluster-8553.6257,Cluster-5659.0,Cluster-8553.5365,Cluster-8553.1680,Cluster-8553.10199,Cluster-8553.1559,Cluster-8553.2230,Cluster-8553.10089,Cluster-8553.7051,Cluster-8553.8504,Cluster-8553.11584
GO:0003674	Molecular Function	GO:0005488	binding	GO:0005515	protein binding	GO:0008092	cytoskeletal protein binding	295	Cluster-8553.2314,Cluster-9544.0,Cluster-8553.10034,Cluster-5385.0,Cluster-9843.0,Cluster-4228.0,Cluster-8553.2377,Cluster-8553.9920,Cluster-8553.6179,Cluster-2654.0,Cluster-6834.0,Cluster-8553.2209,Cluster-8553.12026,Cluster-4503.0,Cluster-11887.0,Cluster-8553.5485,Cluster-8553.3296,Cluster-8553.10447,Cluster-8553.5352,Cluster-7842.0,Cluster-8553.1926,Cluster-9066.1,Cluster-8553.2798,Cluster-129…
GO:0003674	Molecular Function	GO:0005488	binding	GO:0005515	protein binding	GO:0000149	SNARE binding	5	Cluster-11891.0,Cluster-8553.1089,Cluster-7234.0,Cluster-5534.1,Cluster-8553.10451
GO:0003674	Molecular Function	GO:0005488	binding	GO:0005515	protein binding	GO:0140030	modification-dependent protein binding	1	Cluster-8553.6126
GO:0003674	Molecular Function	GO:0005488	binding	GO:0005515	protein binding	GO:0042802	identical protein binding	82	Cluster-7040.0,Cluster-5090.0,Cluster-8553.7688,Cluster-9399.0,Cluster-12953.0,Cluster-424.0,Cluster-8553.6768,Cluster-8553.7587,Cluster-8553.8164,Cluster-4991.0,Cluster-9543.0,Cluster-8553.9421,Cluster-2215.0,Cluster-8553.2838,Cluster-10642.0,Cluster-8553.1708,Cluster-8553.5641,Cluster-4658.0,Cluster-1297.0,Cluster-4974.0,Cluster-6066.0,Cluster-11387.0,Cluster-11905.1,Cluster-8553.1042,Cluster-6…
GO:0003674	Molecular Function	GO:0005488	binding	GO:0097159	organic cyclic compound binding	GO:0001882	nucleoside binding	818	Cluster-13810.1,Cluster-7848.0,Cluster-8553.1960,Cluster-7221.0,Cluster-8553.13126,Cluster-8553.7513,Cluster-13285.0,Cluster-4269.0,Cluster-1824.0,Cluster-11660.0,Cluster-8553.8881,Cluster-11791.1,Cluster-8553.11467,Cluster-8553.9457,Cluster-8553.1871,Cluster-8605.0,Cluster-11439.0,Cluster-4507.0,Cluster-8553.1633,Cluster-5836.0,Cluster-8553.5381,Cluster-7263.0,Cluster-6608.0,Cluster-8553.12985,C…
GO:0003674	Molecular Function	GO:0005488	binding	GO:0097159	organic cyclic compound binding	GO:1901338	catecholamine binding	2	Cluster-2961.0,Cluster-7362.0
GO:0003674	Molecular Function	GO:0005488	binding	GO:0097159	organic cyclic compound binding	GO:0046906	tetrapyrrole binding	115	Cluster-3984.0,Cluster-8553.3736,Cluster-8553.6353,Cluster-8553.6706,Cluster-8553.7496,Cluster-3026.0,Cluster-6201.0,Cluster-454.0,Cluster-8553.5665,Cluster-8553.5066,Cluster-8553.6754,Cluster-8553.11835,Cluster-11723.0,Cluster-11562.0,Cluster-8553.166,Cluster-6979.0,Cluster-6025.0,Cluster-8553.9768,Cluster-5299.0,Cluster-8553.1321,Cluster-8553.1362,Cluster-8553.4682,Cluster-10383.0,Cluster-8553.…
GO:0003674	Molecular Function	GO:0005488	binding	GO:0097159	organic cyclic compound binding	GO:1901265	nucleoside phosphate binding	3595	Cluster-8553.10589,Cluster-9157.1,Cluster-8553.10200,Cluster-47.0,Cluster-12391.0,Cluster-8553.5300,Cluster-8553.10364,Cluster-8553.6926,Cluster-6904.0,Cluster-8996.0,Cluster-14485.1,Cluster-8553.7404,Cluster-6778.0,Cluster-8553.7173,Cluster-460.0,Cluster-1762.0,Cluster-569.0,Cluster-8553.2561,Cluster-8553.4565,Cluster-8553.163,Cluster-8553.8047,Cluster-14527.0,Cluster-12624.0,Cluster-3475.0,Clus…
uster-8553.4992,Cluster-12643.0,Cluster-8553.8952,Cluster-12971.0,Cluster-8553.8721,Cluster-8553.6509,Cluster-12892.0,Cluster-2914.0,Cluster-7813.1,Cluster-8553.1414,Cluster-11649.0,Cluster-8553.8294,Cluster-8616.0,Cluster-8553.5359,Cluster-8553.3257,Cluster-14386.0,Cluster-8553.13032,Cluster-7442.0,Cluster-8618.0,Cluster-8553.11385,Cluster-8553.12858,Cluster-8553.4178,Cluster-14350.0,Cluster-834…
GO:0003674	Molecular Function	GO:0005488	binding	GO:0097159	organic cyclic compound binding	GO:0003676	nucleic acid binding	2617	Cluster-8553.10114,Cluster-98.0,Cluster-8553.5262,Cluster-9227.0,Cluster-8553.3023,Cluster-8553.10994,Cluster-8553.12735,Cluster-1824.0,Cluster-14407.0,Cluster-8553.10462,Cluster-8553.5941,Cluster-8553.12830,Cluster-8553.3800,Cluster-14450.0,Cluster-8553.8480,Cluster-3044.0,Cluster-9559.0,Cluster-8553.2158,Cluster-8553.3208,Cluster-8553.9461,Cluster-12211.0,Cluster-8553.5746,Cluster-12709.0,Clust…
er-6144.0,Cluster-8553.864,Cluster-8553.9130,Cluster-8553.3776,Cluster-11709.0,Cluster-13401.0,Cluster-8553.8916,Cluster-8553.10882,Cluster-8553.7126,Cluster-8553.3465,Cluster-12602.1,Cluster-12306.0,Cluster-8411.0,Cluster-8553.211,Cluster-5981.0,Cluster-8553.9355,Cluster-11891.0,Cluster-8553.12762,Cluster-8553.4850,Cluster-10805.0,Cluster-8553.13935,Cluster-5301.0,Cluster-6189.2,Cluster-13386.0,…
GO:0003674	Molecular Function	GO:0005488	binding	GO:0097159	organic cyclic compound binding	GO:0070279	vitamin B6 binding	85	Cluster-8553.2164,Cluster-2288.0,Cluster-8553.3132,Cluster-8553.9227,Cluster-8329.0,Cluster-8553.6072,Cluster-3596.0,Cluster-8553.8220,Cluster-8553.3448,Cluster-8553.6734,Cluster-8553.5704,Cluster-8553.7619,Cluster-10719.0,Cluster-13406.0,Cluster-1997.0,Cluster-8553.5499,Cluster-14619.0,Cluster-5991.0,Cluster-5102.0,Cluster-8553.10591,Cluster-5890.0,Cluster-8553.5959,Cluster-11765.0,Cluster-417.0…
GO:0003674	Molecular Function	GO:0005488	binding	GO:0097159	organic cyclic compound binding	GO:0005496	steroid binding	1	Cluster-8553.3630
GO:0003674	Molecular Function	GO:0005488	binding	GO:0008289	lipid binding	GO:0005543	phospholipid binding	74	Cluster-8553.6011,Cluster-8553.9241,Cluster-8553.9057,Cluster-1456.0,Cluster-8553.4914,Cluster-8096.0,Cluster-8553.7420,Cluster-8553.6819,Cluster-8553.8468,Cluster-8553.10549,Cluster-8553.9338,Cluster-13718.0,Cluster-10560.0,Cluster-8553.7714,Cluster-8257.0,Cluster-4141.0,Cluster-5566.0,Cluster-8553.13196,Cluster-5206.0,Cluster-8553.5210,Cluster-8553.4731,Cluster-8553.3368,Cluster-8553.13674,Clus…
GO:0003674	Molecular Function	GO:0005488	binding	GO:0008289	lipid binding	GO:0005496	steroid binding	1	Cluster-8553.3630
GO:0003674	Molecular Function	GO:0005488	binding	GO:0097367	carbohydrate derivative binding	GO:0001882	nucleoside binding	818	Cluster-13810.1,Cluster-7848.0,Cluster-8553.1960,Cluster-7221.0,Cluster-8553.13126,Cluster-8553.7513,Cluster-13285.0,Cluster-4269.0,Cluster-1824.0,Cluster-11660.0,Cluster-8553.8881,Cluster-11791.1,Cluster-8553.11467,Cluster-8553.9457,Cluster-8553.1871,Cluster-8605.0,Cluster-11439.0,Cluster-4507.0,Cluster-8553.1633,Cluster-5836.0,Cluster-8553.5381,Cluster-7263.0,Cluster-6608.0,Cluster-8553.12985,C…
GO:0003674	Molecular Function	GO:0005488	binding	GO:0097367	carbohydrate derivative binding	GO:0005539	glycosaminoglycan binding	13	Cluster-14241.0,Cluster-7788.0,Cluster-13408.0,Cluster-8553.10544,Cluster-14481.0,Cluster-1649.1,Cluster-8553.12116,Cluster-1145.0,Cluster-8553.5100,Cluster-8553.10911,Cluster-12525.0,Cluster-8553.5330,Cluster-8150.0
GO:0003674	Molecular Function	GO:0005488	binding	GO:0097367	carbohydrate derivative binding	GO:0032553	ribonucleotide binding	3292	Cluster-8553.6996,Cluster-11133.0,Cluster-8553.487,Cluster-12730.0,Cluster-8553.5482,Cluster-8553.4265,Cluster-8553.1379,Cluster-8553.5905,Cluster-8553.8438,Cluster-8553.3603,Cluster-6672.0,Cluster-8553.8243,Cluster-1999.0,Cluster-8553.6376,Cluster-8553.7870,Cluster-8553.9824,Cluster-2147.0,Cluster-8553.10681,Cluster-2767.0,Cluster-1623.0,Cluster-8553.10092,Cluster-8553.6365,Cluster-3970.0,Cluste…
luster-8553.11380,Cluster-2096.0,Cluster-8553.2878,Cluster-6372.0,Cluster-8553.12113,Cluster-6475.0,Cluster-8553.9184,Cluster-8553.7003,Cluster-8553.9106,Cluster-13044.0,Cluster-8553.1981,Cluster-8553.10293,Cluster-8553.3185,Cluster-8553.4645,Cluster-5298.0,Cluster-8553.8811,Cluster-8553.2586,Cluster-8356.1,Cluster-10972.0,Cluster-8553.10517,Cluster-6702.0,Cluster-5951.0,Cluster-9586.0,Cluster-49…
GO:0003674	Molecular Function	GO:0005488	binding	GO:1901363	heterocyclic compound binding	GO:0046906	tetrapyrrole binding	115	Cluster-3984.0,Cluster-8553.3736,Cluster-8553.6353,Cluster-8553.6706,Cluster-8553.7496,Cluster-3026.0,Cluster-6201.0,Cluster-454.0,Cluster-8553.5665,Cluster-8553.5066,Cluster-8553.6754,Cluster-8553.11835,Cluster-11723.0,Cluster-11562.0,Cluster-8553.166,Cluster-6979.0,Cluster-6025.0,Cluster-8553.9768,Cluster-5299.0,Cluster-8553.1321,Cluster-8553.1362,Cluster-8553.4682,Cluster-10383.0,Cluster-8553.…
GO:0003674	Molecular Function	GO:0005488	binding	GO:1901363	heterocyclic compound binding	GO:0001882	nucleoside binding	818	Cluster-13810.1,Cluster-7848.0,Cluster-8553.1960,Cluster-7221.0,Cluster-8553.13126,Cluster-8553.7513,Cluster-13285.0,Cluster-4269.0,Cluster-1824.0,Cluster-11660.0,Cluster-8553.8881,Cluster-11791.1,Cluster-8553.11467,Cluster-8553.9457,Cluster-8553.1871,Cluster-8605.0,Cluster-11439.0,Cluster-4507.0,Cluster-8553.1633,Cluster-5836.0,Cluster-8553.5381,Cluster-7263.0,Cluster-6608.0,Cluster-8553.12985,C…
GO:0003674	Molecular Function	GO:0005488	binding	GO:1901363	heterocyclic compound binding	GO:0003676	nucleic acid binding	2617	Cluster-8553.10114,Cluster-98.0,Cluster-8553.5262,Cluster-9227.0,Cluster-8553.3023,Cluster-8553.10994,Cluster-8553.12735,Cluster-1824.0,Cluster-14407.0,Cluster-8553.10462,Cluster-8553.5941,Cluster-8553.12830,Cluster-8553.3800,Cluster-14450.0,Cluster-8553.8480,Cluster-3044.0,Cluster-9559.0,Cluster-8553.2158,Cluster-8553.3208,Cluster-8553.9461,Cluster-12211.0,Cluster-8553.5746,Cluster-12709.0,Clust…
er-6144.0,Cluster-8553.864,Cluster-8553.9130,Cluster-8553.3776,Cluster-11709.0,Cluster-13401.0,Cluster-8553.8916,Cluster-8553.10882,Cluster-8553.7126,Cluster-8553.3465,Cluster-12602.1,Cluster-12306.0,Cluster-8411.0,Cluster-8553.211,Cluster-5981.0,Cluster-8553.9355,Cluster-11891.0,Cluster-8553.12762,Cluster-8553.4850,Cluster-10805.0,Cluster-8553.13935,Cluster-5301.0,Cluster-6189.2,Cluster-13386.0,…
GO:0003674	Molecular Function	GO:0005488	binding	GO:1901363	heterocyclic compound binding	GO:0070279	vitamin B6 binding	85	Cluster-8553.2164,Cluster-2288.0,Cluster-8553.3132,Cluster-8553.9227,Cluster-8329.0,Cluster-8553.6072,Cluster-3596.0,Cluster-8553.8220,Cluster-8553.3448,Cluster-8553.6734,Cluster-8553.5704,Cluster-8553.7619,Cluster-10719.0,Cluster-13406.0,Cluster-1997.0,Cluster-8553.5499,Cluster-14619.0,Cluster-5991.0,Cluster-5102.0,Cluster-8553.10591,Cluster-5890.0,Cluster-8553.5959,Cluster-11765.0,Cluster-417.0…
GO:0003674	Molecular Function	GO:0005488	binding	GO:1901363	heterocyclic compound binding	GO:1901265	nucleoside phosphate binding	3595	Cluster-8553.10589,Cluster-9157.1,Cluster-8553.10200,Cluster-47.0,Cluster-12391.0,Cluster-8553.5300,Cluster-8553.10364,Cluster-8553.6926,Cluster-6904.0,Cluster-8996.0,Cluster-14485.1,Cluster-8553.7404,Cluster-6778.0,Cluster-8553.7173,Cluster-460.0,Cluster-1762.0,Cluster-569.0,Cluster-8553.2561,Cluster-8553.4565,Cluster-8553.163,Cluster-8553.8047,Cluster-14527.0,Cluster-12624.0,Cluster-3475.0,Clus…
uster-8553.4992,Cluster-12643.0,Cluster-8553.8952,Cluster-12971.0,Cluster-8553.8721,Cluster-8553.6509,Cluster-12892.0,Cluster-2914.0,Cluster-7813.1,Cluster-8553.1414,Cluster-11649.0,Cluster-8553.8294,Cluster-8616.0,Cluster-8553.5359,Cluster-8553.3257,Cluster-14386.0,Cluster-8553.13032,Cluster-7442.0,Cluster-8618.0,Cluster-8553.11385,Cluster-8553.12858,Cluster-8553.4178,Cluster-14350.0,Cluster-834…
GO:0003674	Molecular Function	GO:0005488	binding	GO:0060090	molecular adaptor activity	GO:0030674	protein-macromolecule adaptor activity	38	Cluster-12030.0,Cluster-11128.1,Cluster-8553.2957,Cluster-1747.1,Cluster-8435.0,Cluster-11724.0,Cluster-10714.0,Cluster-11905.1,Cluster-8553.12186,Cluster-3647.0,Cluster-8553.3223,Cluster-8553.6029,Cluster-8553.5985,Cluster-5555.0,Cluster-8553.3682,Cluster-8553.4783,Cluster-13351.1,Cluster-12250.0,Cluster-81.0,Cluster-3216.0,Cluster-8553.11537,Cluster-8553.4811,Cluster-390.0,Cluster-8553.7145,Clu…
GO:0003674	Molecular Function	GO:0005488	binding	GO:0051540	metal cluster binding	GO:0051536	iron-sulfur cluster binding	38	Cluster-11414.0,Cluster-9480.0,Cluster-8553.10748,Cluster-11825.0,Cluster-8553.2151,Cluster-8553.9760,Cluster-7953.0,Cluster-12270.0,Cluster-3775.0,Cluster-8553.12460,Cluster-8553.7696,Cluster-8553.4551,Cluster-8553.3125,Cluster-8553.6552,Cluster-4331.0,Cluster-14252.0,Cluster-8553.3139,Cluster-11412.0,Cluster-6970.0,Cluster-8553.8099,Cluster-8553.13299,Cluster-6757.0,Cluster-8553.4087,Cluster-49…
GO:0003674	Molecular Function	GO:0005488	binding	GO:0036094	small molecule binding	GO:0019842	vitamin binding	122	Cluster-8553.13495,Cluster-2615.0,Cluster-10290.0,Cluster-8553.7684,Cluster-8553.13895,Cluster-6741.0,Cluster-8553.3179,Cluster-39.0,Cluster-502.0,Cluster-10184.0,Cluster-11140.2,Cluster-8553.8559,Cluster-8553.11835,Cluster-8553.5241,Cluster-8553.5303,Cluster-8553.424,Cluster-13758.0,Cluster-3125.0,Cluster-8553.7734,Cluster-8553.10581,Cluster-8553.7662,Cluster-8553.3307,Cluster-4823.0,Cluster-125…
GO:0003674	Molecular Function	GO:0005488	binding	GO:0036094	small molecule binding	GO:0001882	nucleoside binding	818	Cluster-13810.1,Cluster-7848.0,Cluster-8553.1960,Cluster-7221.0,Cluster-8553.13126,Cluster-8553.7513,Cluster-13285.0,Cluster-4269.0,Cluster-1824.0,Cluster-11660.0,Cluster-8553.8881,Cluster-11791.1,Cluster-8553.11467,Cluster-8553.9457,Cluster-8553.1871,Cluster-8605.0,Cluster-11439.0,Cluster-4507.0,Cluster-8553.1633,Cluster-5836.0,Cluster-8553.5381,Cluster-7263.0,Cluster-6608.0,Cluster-8553.12985,C…
GO:0003674	Molecular Function	GO:0005488	binding	GO:0036094	small molecule binding	GO:0048029	monosaccharide binding	16	Cluster-8553.3313,Cluster-8553.9356,Cluster-8553.10468,Cluster-7579.0,Cluster-8553.10201,Cluster-8553.5744,Cluster-8553.8987,Cluster-1730.0,Cluster-8553.1181,Cluster-8553.13495,Cluster-6399.0,Cluster-838.0,Cluster-5777.0,Cluster-8553.8065,Cluster-8553.4164,Cluster-8553.5105
GO:0003674	Molecular Function	GO:0005488	binding	GO:0036094	small molecule binding	GO:0043178	alcohol binding	1	Cluster-8553.3630
GO:0003674	Molecular Function	GO:0005488	binding	GO:0036094	small molecule binding	GO:0000166	nucleotide binding	3581	Cluster-8553.10304,Cluster-8553.5186,Cluster-11241.0,Cluster-6258.0,Cluster-8553.2104,Cluster-1863.0,Cluster-8553.5364,Cluster-8553.4289,Cluster-10264.0,Cluster-8553.3774,Cluster-8553.865,Cluster-5080.0,Cluster-8553.12339,Cluster-8553.4801,Cluster-8736.0,Cluster-3210.0,Cluster-8553.7565,Cluster-8553.10866,Cluster-2641.0,Cluster-8553.1878,Cluster-8553.1075,Cluster-8553.4164,Cluster-8553.11205,Clus…
ter-13884.0,Cluster-8553.5402,Cluster-8553.2596,Cluster-8553.11375,Cluster-8553.13590,Cluster-8553.7473,Cluster-3731.0,Cluster-8553.92,Cluster-3722.0,Cluster-8553.11309,Cluster-8553.10206,Cluster-8553.10422,Cluster-8553.8688,Cluster-8553.10553,Cluster-8553.4098,Cluster-8553.9225,Cluster-8553.9377,Cluster-4085.0,Cluster-9538.0,Cluster-8553.3103,Cluster-8553.9142,Cluster-12256.1,Cluster-8553.9161,C…
GO:0003674	Molecular Function	GO:0005488	binding	GO:0036094	small molecule binding	GO:0043177	organic acid binding	16	Cluster-897.0,Cluster-8150.0,Cluster-2961.0,Cluster-7788.0,Cluster-12283.0,Cluster-8553.3179,Cluster-1730.0,Cluster-8553.13495,Cluster-7276.0,Cluster-8553.5826,Cluster-1238.0,Cluster-7362.0,Cluster-5553.0,Cluster-8553.11073,Cluster-8553.6285,Cluster-8553.13307
GO:0003674	Molecular Function	GO:0005488	binding	GO:0044877	protein-containing complex binding	GO:0043021	ribonucleoprotein complex binding	47	Cluster-8553.6955,Cluster-8553.4182,Cluster-14204.0,Cluster-8553.9712,Cluster-5286.0,Cluster-8553.5709,Cluster-8553.5340,Cluster-8553.9176,Cluster-6279.0,Cluster-8553.4251,Cluster-8999.0,Cluster-8553.13972,Cluster-8553.1701,Cluster-7196.0,Cluster-8553.12903,Cluster-8553.2023,Cluster-8416.0,Cluster-604.0,Cluster-8339.0,Cluster-13561.0,Cluster-10191.0,Cluster-8553.4534,Cluster-9396.0,Cluster-13642.…
GO:0003674	Molecular Function	GO:0005488	binding	GO:0043167	ion binding	GO:0043169	cation binding	1874	Cluster-8553.6450,Cluster-8553.7933,Cluster-8553.455,Cluster-8553.6308,Cluster-8553.12918,Cluster-7577.0,Cluster-8553.1479,Cluster-2212.1,Cluster-8553.2704,Cluster-8553.12461,Cluster-7377.0,Cluster-8553.6177,Cluster-10180.0,Cluster-8553.11064,Cluster-8553.7314,Cluster-8553.10958,Cluster-7765.0,Cluster-8553.1090,Cluster-8553.9385,Cluster-8553.6787,Cluster-8553.8296,Cluster-8553.3070,Cluster-13672.…
GO:0003674	Molecular Function	GO:0005488	binding	GO:0043167	ion binding	GO:0043168	anion binding	3653	Cluster-8553.4481,Cluster-8553.5560,Cluster-1860.0,Cluster-8553.8638,Cluster-8553.13013,Cluster-8553.13123,Cluster-8553.4892,Cluster-8553.13352,Cluster-8553.11952,Cluster-7212.0,Cluster-466.0,Cluster-8553.4857,Cluster-8553.10182,Cluster-8553.13760,Cluster-13701.0,Cluster-7796.0,Cluster-11375.0,Cluster-11888.0,Cluster-8553.6801,Cluster-6862.0,Cluster-8553.4378,Cluster-4635.0,Cluster-8553.1883,Clus…
er-8553.5781,Cluster-12090.0,Cluster-1627.0,Cluster-7095.0,Cluster-11178.0,Cluster-6607.0,Cluster-5667.0,Cluster-8553.3000,Cluster-8553.5005,Cluster-8553.10462,Cluster-12166.0,Cluster-8553.5941,Cluster-10053.0,Cluster-9077.0,Cluster-8553.5381,Cluster-8553.7347,Cluster-14450.0,Cluster-8553.3800,Cluster-8553.8557,Cluster-8553.1633,Cluster-4507.0,Cluster-8553.84,Cluster-8553.5826,Cluster-14455.0,Clu…
GO:0003674	Molecular Function	GO:0005488	binding	GO:0030246	carbohydrate binding	GO:0030247	polysaccharide binding	19	Cluster-8553.7690,Cluster-8553.2702,Cluster-8553.7729,Cluster-8553.9725,Cluster-8553.8296,Cluster-6933.0,Cluster-8553.6063,Cluster-8553.3554,Cluster-10346.0,Cluster-8553.9939,Cluster-8553.6558,Cluster-9618.0,Cluster-5249.0,Cluster-8949.0,Cluster-8553.12088,Cluster-10346.1,Cluster-8553.6045,Cluster-8553.6492,Cluster-8553.12268
GO:0003674	Molecular Function	GO:0005488	binding	GO:0030246	carbohydrate binding	GO:0048029	monosaccharide binding	16	Cluster-8553.3313,Cluster-8553.9356,Cluster-8553.10468,Cluster-7579.0,Cluster-8553.10201,Cluster-8553.5744,Cluster-8553.8987,Cluster-1730.0,Cluster-8553.1181,Cluster-8553.13495,Cluster-6399.0,Cluster-838.0,Cluster-5777.0,Cluster-8553.8065,Cluster-8553.4164,Cluster-8553.5105
GO:0003674	Molecular Function	GO:0005488	binding	GO:1901681	sulfur compound binding	GO:0120227	acyl-CoA binding	8	Cluster-8553.13821,Cluster-1771.0,Cluster-8553.7643,Cluster-8553.7056,Cluster-8553.6208,Cluster-1477.0,Cluster-8553.6690,Cluster-8553.5864
GO:0003674	Molecular Function	GO:0060089	molecular transducer activity	GO:0038023	signaling receptor activity	GO:0009881	photoreceptor activity	2	Cluster-8553.3750,Cluster-3401.0
GO:0003674	Molecular Function	GO:0060089	molecular transducer activity	GO:0038023	signaling receptor activity	GO:0004888	transmembrane signaling receptor activity	172	Cluster-5203.0,Cluster-8553.820,Cluster-8553.5470,Cluster-8553.7936,Cluster-11935.1,Cluster-3866.0,Cluster-8553.9618,Cluster-8553.2896,Cluster-14537.3,Cluster-8553.3741,Cluster-8553.8374,Cluster-8553.409,Cluster-2743.0,Cluster-5424.0,Cluster-9012.1,Cluster-8240.0,Cluster-8553.8341,Cluster-2595.0,Cluster-8553.2906,Cluster-8553.11397,Cluster-8553.5373,Cluster-8553.13403,Cluster-8553.6802,Cluster-94…
GO:0003674	Molecular Function	GO:0060089	molecular transducer activity	GO:0038023	signaling receptor activity	GO:0003707	steroid hormone receptor activity	2	Cluster-8553.2277,Cluster-11560.0
GO:0003674	Molecular Function	GO:0060089	molecular transducer activity	GO:0038023	signaling receptor activity	GO:0030594	neurotransmitter receptor activity	1	Cluster-259.0
GO:0003674	Molecular Function	GO:0060089	molecular transducer activity	GO:0038023	signaling receptor activity	GO:0001653	peptide receptor activity	27	Cluster-10473.0,Cluster-9066.1,Cluster-8553.11755,Cluster-8553.13420,Cluster-10782.0,Cluster-8553.4682,Cluster-8553.13403,Cluster-14278.0,Cluster-7423.0,Cluster-14203.0,Cluster-8553.11746,Cluster-8553.4561,Cluster-3588.0,Cluster-8553.8341,Cluster-8553.2382,Cluster-8553.680,Cluster-8553.816,Cluster-8553.3741,Cluster-8553.9472,Cluster-3866.0,Cluster-9337.1,Cluster-1788.0,Cluster-8553.1172,Cluster-7…
GO:0003674	Molecular Function	GO:0098772	molecular function regulator	GO:0005085	guanyl-nucleotide exchange factor activity	GO:0005088	Ras guanyl-nucleotide exchange factor activity	5	Cluster-480.0,Cluster-5438.0,Cluster-8553.5402,Cluster-11531.0,Cluster-8553.4730
GO:0003674	Molecular Function	GO:0098772	molecular function regulator	GO:0030545	receptor regulator activity	GO:0099602	neurotransmitter receptor regulator activity	2	Cluster-10161.0,Cluster-8553.12903
GO:0003674	Molecular Function	GO:0098772	molecular function regulator	GO:0030545	receptor regulator activity	GO:0030547	receptor inhibitor activity	2	Cluster-10161.0,Cluster-8553.12903
GO:0003674	Molecular Function	GO:0098772	molecular function regulator	GO:0030545	receptor regulator activity	GO:0030546	signaling receptor activator activity	93	Cluster-9709.0,Cluster-8553.11728,Cluster-8972.0,Cluster-8553.13285,Cluster-8553.8335,Cluster-8553.12147,Cluster-8553.1803,Cluster-6193.0,Cluster-9973.0,Cluster-8553.9046,Cluster-10428.0,Cluster-3025.0,Cluster-8553.3072,Cluster-12456.0,Cluster-8553.10094,Cluster-12104.1,Cluster-8553.12234,Cluster-8553.9191,Cluster-8553.7579,Cluster-8553.1593,Cluster-1727.0,Cluster-8553.696,Cluster-8553.12921,Clus…
GO:0003674	Molecular Function	GO:0098772	molecular function regulator	GO:0030234	enzyme regulator activity	GO:0010851	cyclase regulator activity	1	Cluster-8553.6312
GO:0003674	Molecular Function	GO:0098772	molecular function regulator	GO:0030234	enzyme regulator activity	GO:0019208	phosphatase regulator activity	91	Cluster-8553.4935,Cluster-8553.10670,Cluster-8553.7674,Cluster-8553.3920,Cluster-8553.12600,Cluster-14036.0,Cluster-6581.0,Cluster-8553.3199,Cluster-8553.4774,Cluster-8553.5143,Cluster-8553.11802,Cluster-8553.10359,Cluster-8553.9320,Cluster-8553.2984,Cluster-9233.0,Cluster-3220.0,Cluster-8553.9422,Cluster-8553.10976,Cluster-11698.0,Cluster-10561.0,Cluster-8553.7609,Cluster-8553.6740,Cluster-8553.…
GO:0003674	Molecular Function	GO:0098772	molecular function regulator	GO:0030234	enzyme regulator activity	GO:0042979	ornithine decarboxylase regulator activity	1	Cluster-7100.0
GO:0003674	Molecular Function	GO:0098772	molecular function regulator	GO:0030234	enzyme regulator activity	GO:0061134	peptidase regulator activity	49	Cluster-8553.346,Cluster-4920.0,Cluster-8553.8246,Cluster-8553.17,Cluster-3968.0,Cluster-9832.0,Cluster-8553.9695,Cluster-5587.0,Cluster-13637.1,Cluster-11527.0,Cluster-8553.5790,Cluster-3878.0,Cluster-8553.10635,Cluster-8553.9765,Cluster-206.0,Cluster-6074.0,Cluster-8553.4149,Cluster-8553.10632,Cluster-6720.0,Cluster-8553.9043,Cluster-8553.12868,Cluster-8553.4373,Cluster-8553.7758,Cluster-7641.0…
GO:0003674	Molecular Function	GO:0098772	molecular function regulator	GO:0030234	enzyme regulator activity	GO:0019207	kinase regulator activity	120	Cluster-8553.5426,Cluster-8553.3112,Cluster-8553.7137,Cluster-8553.11320,Cluster-8553.7468,Cluster-8553.12830,Cluster-8553.6421,Cluster-11714.0,Cluster-5119.1,Cluster-8553.10346,Cluster-8553.10430,Cluster-10122.1,Cluster-8553.12019,Cluster-5788.0,Cluster-8553.9576,Cluster-14382.1,Cluster-8553.1509,Cluster-13713.1,Cluster-8553.1056,Cluster-8553.11480,Cluster-8553.2023,Cluster-8553.2864,Cluster-855…
GO:0003674	Molecular Function	GO:0098772	molecular function regulator	GO:0030234	enzyme regulator activity	GO:0060589	nucleoside-triphosphatase regulator activity	164	Cluster-10095.0,Cluster-8553.11034,Cluster-8553.4247,Cluster-8553.2943,Cluster-8553.13152,Cluster-8553.11461,Cluster-2414.1,Cluster-8553.12019,Cluster-8553.3010,Cluster-6427.0,Cluster-8553.11367,Cluster-8553.1798,Cluster-8553.9646,Cluster-8553.4967,Cluster-4570.0,Cluster-8553.12364,Cluster-8553.6779,Cluster-8553.3263,Cluster-8553.7312,Cluster-3016.0,Cluster-8062.0,Cluster-8553.9052,Cluster-11842.…
GO:0003674	Molecular Function	GO:0098772	molecular function regulator	GO:0030234	enzyme regulator activity	GO:0004857	enzyme inhibitor activity	102	Cluster-8553.4149,Cluster-9233.0,Cluster-3220.0,Cluster-8553.10632,Cluster-8553.5790,Cluster-8553.4377,Cluster-8553.1891,Cluster-8553.10635,Cluster-4483.0,Cluster-8553.3483,Cluster-7641.0,Cluster-8553.3112,Cluster-8553.10430,Cluster-8553.9043,Cluster-8553.12868,Cluster-8553.311,Cluster-8553.8951,Cluster-8553.3920,Cluster-8553.346,Cluster-8553.17,Cluster-8553.4339,Cluster-13637.1,Cluster-11527.0,C…
GO:0003674	Molecular Function	GO:0098772	molecular function regulator	GO:0030234	enzyme regulator activity	GO:0008047	enzyme activator activity	113	Cluster-8553.9450,Cluster-8553.2308,Cluster-8553.12308,Cluster-8553.3631,Cluster-8553.1568,Cluster-92.0,Cluster-8553.501,Cluster-8553.2200,Cluster-8553.13018,Cluster-8553.13809,Cluster-6836.0,Cluster-8337.0,Cluster-8553.2906,Cluster-13617.0,Cluster-12775.0,Cluster-8553.4905,Cluster-8553.3884,Cluster-13914.2,Cluster-13224.0,Cluster-7126.0,Cluster-8553.11799,Cluster-8553.5837,Cluster-8553.12346,Clu…
GO:0003674	Molecular Function	GO:0098772	molecular function regulator	GO:0030234	enzyme regulator activity	GO:0043028	cysteine-type endopeptidase regulator activity involved in apoptotic process	2	Cluster-8553.9695,Cluster-8553.9043
GO:0003674	Molecular Function	GO:0098772	molecular function regulator	GO:0016247	channel regulator activity	GO:0099106	ion channel regulator activity	100	Cluster-8553.9883,Cluster-8553.13899,Cluster-8553.1172,Cluster-8553.6173,Cluster-8553.8797,Cluster-8553.389,Cluster-8553.8152,Cluster-8553.4498,Cluster-1039.0,Cluster-8553.5053,Cluster-7673.0,Cluster-8809.0,Cluster-8553.8212,Cluster-8553.4187,Cluster-8553.12376,Cluster-8553.5756,Cluster-8553.8203,Cluster-5274.0,Cluster-8553.1788,Cluster-8553.11171,Cluster-1658.0,Cluster-10619.0,Cluster-8553.2739,…
GO:0003674	Molecular Function	GO:0098772	molecular function regulator	GO:0016247	channel regulator activity	GO:0016248	channel inhibitor activity	86	Cluster-8553.13611,Cluster-8553.3741,Cluster-4374.0,Cluster-9012.1,Cluster-3982.0,Cluster-3798.1,Cluster-6557.1,Cluster-8039.0,Cluster-3866.0,Cluster-8553.535,Cluster-9256.1,Cluster-8553.10137,Cluster-10674.3,Cluster-8553.10946,Cluster-8553.79,Cluster-8553.8341,Cluster-8553.12044,Cluster-6391.0,Cluster-8553.1672,Cluster-8553.8212,Cluster-8809.0,Cluster-7673.0,Cluster-8553.5053,Cluster-8553.12376,…
GO:0003674	Molecular Function	GO:0098772	molecular function regulator	GO:0016247	channel regulator activity	GO:0017080	sodium channel regulator activity	10	Cluster-12373.0,Cluster-8553.8152,Cluster-14422.1,Cluster-6727.0,Cluster-10365.0,Cluster-1039.0,Cluster-12592.1,Cluster-5542.0,Cluster-10497.0,Cluster-10997.1
GO:0003674	Molecular Function	GO:0003824	catalytic activity	GO:0016853	isomerase activity	GO:0016866	intramolecular transferase activity	38	Cluster-14154.0,Cluster-8553.10756,Cluster-8029.0,Cluster-8553.13540,Cluster-8553.4378,Cluster-8553.8948,Cluster-8553.4145,Cluster-8553.8597,Cluster-4238.0,Cluster-3091.0,Cluster-1534.0,Cluster-9933.0,Cluster-7175.0,Cluster-11411.0,Cluster-658.0,Cluster-1127.0,Cluster-8553.11849,Cluster-8553.7811,Cluster-6352.0,Cluster-12779.0,Cluster-5919.0,Cluster-6800.0,Cluster-6808.0,Cluster-2638.0,Cluster-33…
GO:0003674	Molecular Function	GO:0003824	catalytic activity	GO:0016853	isomerase activity	GO:0016859	cis-trans isomerase activity	75	Cluster-8553.8585,Cluster-8553.9795,Cluster-8553.5519,Cluster-8553.6672,Cluster-8553.8481,Cluster-12568.0,Cluster-8553.1081,Cluster-8553.6143,Cluster-1108.0,Cluster-12472.0,Cluster-8553.1084,Cluster-8553.10702,Cluster-3785.0,Cluster-14487.0,Cluster-7067.0,Cluster-8553.3228,Cluster-8553.9236,Cluster-8553.6242,Cluster-8553.9789,Cluster-7193.0,Cluster-8553.3198,Cluster-8553.8436,Cluster-8003.0,Clust…
GO:0003674	Molecular Function	GO:0003824	catalytic activity	GO:0016853	isomerase activity	GO:0016872	intramolecular lyase activity	12	Cluster-8553.10218,Cluster-9892.0,Cluster-8553.7640,Cluster-9839.0,Cluster-9839.1,Cluster-8553.4813,Cluster-3805.0,Cluster-8553.4591,Cluster-8553.3604,Cluster-8553.11221,Cluster-4698.0,Cluster-12072.0
GO:0003674	Molecular Function	GO:0003824	catalytic activity	GO:0016853	isomerase activity	GO:0016860	intramolecular oxidoreductase activity	42	Cluster-12953.0,Cluster-8553.11362,Cluster-8553.4023,Cluster-12381.0,Cluster-8553.10944,Cluster-12555.0,Cluster-8553.13669,Cluster-2377.0,Cluster-8553.2532,Cluster-1207.0,Cluster-1519.0,Cluster-2866.0,Cluster-12892.0,Cluster-8553.11221,Cluster-8553.1489,Cluster-8553.8633,Cluster-11019.0,Cluster-8553.10712,Cluster-12401.0,Cluster-8553.8030,Cluster-8553.5757,Cluster-8553.6019,Cluster-8553.8744,Clus…
GO:0003674	Molecular Function	GO:0003824	catalytic activity	GO:0016853	isomerase activity	GO:0016854	racemase and epimerase activity	29	Cluster-8553.3774,Cluster-12350.0,Cluster-8553.6372,Cluster-2549.0,Cluster-8553.12396,Cluster-8553.600,Cluster-8553.1094,Cluster-8553.5290,Cluster-9451.0,Cluster-5650.0,Cluster-8553.7528,Cluster-10377.0,Cluster-8553.7050,Cluster-8553.8154,Cluster-7375.0,Cluster-4671.0,Cluster-8553.7760,Cluster-5479.0,Cluster-3633.0,Cluster-8553.8374,Cluster-8553.9524,Cluster-8553.3644,Cluster-4583.0,Cluster-8553.…
GO:0003674	Molecular Function	GO:0003824	catalytic activity	GO:0016853	isomerase activity	GO:0003916	DNA topoisomerase activity	29	Cluster-8553.6712,Cluster-8553.7479,Cluster-12725.0,Cluster-8553.1362,Cluster-8553.12290,Cluster-8553.10429,Cluster-8553.13108,Cluster-7058.0,Cluster-8553.9107,Cluster-8553.5472,Cluster-8553.4045,Cluster-1715.0,Cluster-8553.1562,Cluster-8553.10836,Cluster-8130.0,Cluster-5556.0,Cluster-6655.0,Cluster-8553.11106,Cluster-8553.5305,Cluster-8553.4904,Cluster-8553.4159,Cluster-8553.9841,Cluster-5308.0,…
GO:0003674	Molecular Function	GO:0003824	catalytic activity	GO:0016787	hydrolase activity	GO:0101005	ubiquitinyl hydrolase activity	68	Cluster-13266.0,Cluster-8553.5747,Cluster-8553.7436,Cluster-8553.1375,Cluster-12287.0,Cluster-8553.2205,Cluster-8553.7009,Cluster-10924.0,Cluster-8553.12371,Cluster-8553.2642,Cluster-13459.2,Cluster-8553.9094,Cluster-8553.8544,Cluster-3941.0,Cluster-4209.0,Cluster-13259.0,Cluster-13567.0,Cluster-1717.0,Cluster-8553.10396,Cluster-8553.6741,Cluster-8553.2966,Cluster-8553.12900,Cluster-7500.0,Cluste…
GO:0003674	Molecular Function	GO:0003824	catalytic activity	GO:0016787	hydrolase activity	GO:0019239	deaminase activity	15	Cluster-12953.0,Cluster-5642.0,Cluster-3629.0,Cluster-5827.0,Cluster-5134.0,Cluster-8553.606,Cluster-8553.7110,Cluster-11593.1,Cluster-4242.0,Cluster-8835.0,Cluster-11133.0,Cluster-11001.0,Cluster-3153.0,Cluster-8553.9206,Cluster-5663.0
GO:0003674	Molecular Function	GO:0003824	catalytic activity	GO:0016787	hydrolase activity	GO:0019213	deacetylase activity	1	Cluster-8553.2303
GO:0003674	Molecular Function	GO:0003824	catalytic activity	GO:0016787	hydrolase activity	GO:0016798	hydrolase activity, acting on glycosyl bonds	240	Cluster-13234.0,Cluster-8553.12616,Cluster-8553.4452,Cluster-4231.1,Cluster-8553.6454,Cluster-8553.3805,Cluster-1826.0,Cluster-8553.6479,Cluster-13459.0,Cluster-8553.7397,Cluster-8553.1783,Cluster-8553.6252,Cluster-8553.3883,Cluster-8553.11260,Cluster-13472.0,Cluster-1835.0,Cluster-8553.5289,Cluster-8553.2158,Cluster-2873.0,Cluster-8812.0,Cluster-8553.9422,Cluster-8553.12646,Cluster-8553.13956,Cl…
GO:0003674	Molecular Function	GO:0003824	catalytic activity	GO:0016787	hydrolase activity	GO:0016810	hydrolase activity, acting on carbon-nitrogen (but not peptide) bonds	47	Cluster-12392.0,Cluster-11593.1,Cluster-3629.0,Cluster-2545.0,Cluster-12953.0,Cluster-8553.9206,Cluster-8553.2303,Cluster-11133.0,Cluster-12861.0,Cluster-3153.0,Cluster-8553.9482,Cluster-8553.4057,Cluster-8553.9389,Cluster-8553.6445,Cluster-7952.0,Cluster-10733.0,Cluster-5512.1,Cluster-5663.0,Cluster-10243.1,Cluster-8553.2594,Cluster-8553.606,Cluster-8553.12156,Cluster-8553.1440,Cluster-8553.1330…
GO:0003674	Molecular Function	GO:0003824	catalytic activity	GO:0016787	hydrolase activity	GO:0016825	hydrolase activity, acting on acid phosphorus-nitrogen bonds	384	Cluster-8553.9153,Cluster-8553.7842,Cluster-8553.8558,Cluster-1267.0,Cluster-10769.1,Cluster-8553.3326,Cluster-8553.4386,Cluster-13740.0,Cluster-6117.0,Cluster-8553.5267,Cluster-8553.10634,Cluster-8553.13488,Cluster-8553.9904,Cluster-4371.1,Cluster-8553.4735,Cluster-2939.0,Cluster-9213.0,Cluster-8553.3159,Cluster-8553.11640,Cluster-8553.5223,Cluster-8553.5095,Cluster-12924.1,Cluster-10775.0,Clust…
GO:0003674	Molecular Function	GO:0003824	catalytic activity	GO:0016787	hydrolase activity	GO:0016824	hydrolase activity, acting on acid halide bonds	1	Cluster-9153.0
GO:0003674	Molecular Function	GO:0003824	catalytic activity	GO:0016787	hydrolase activity	GO:0016817	hydrolase activity, acting on acid anhydrides	1254	Cluster-8553.11380,Cluster-8553.6186,Cluster-8553.4286,Cluster-8553.6499,Cluster-12660.0,Cluster-273.1,Cluster-7328.1,Cluster-8553.1184,Cluster-8553.2470,Cluster-8553.13769,Cluster-8553.3754,Cluster-8553.8139,Cluster-8553.1237,Cluster-2842.0,Cluster-8553.6819,Cluster-11501.0,Cluster-8553.7396,Cluster-4972.0,Cluster-8553.1300,Cluster-8553.10517,Cluster-8553.9858,Cluster-6702.0,Cluster-12000.0,Clus…
GO:0003674	Molecular Function	GO:0003824	catalytic activity	GO:0016787	hydrolase activity	GO:0016788	hydrolase activity, acting on ester bonds	763	Cluster-8553.13863,Cluster-14508.0,Cluster-8553.6061,Cluster-8553.12137,Cluster-8553.7128,Cluster-8553.5107,Cluster-8553.8793,Cluster-8553.5513,Cluster-8553.10337,Cluster-8553.5327,Cluster-13652.0,Cluster-6643.0,Cluster-13235.0,Cluster-8553.8204,Cluster-8553.6103,Cluster-3121.0,Cluster-8553.5927,Cluster-8553.10957,Cluster-8553.1350,Cluster-8553.8226,Cluster-8553.8836,Cluster-12247.0,Cluster-7524.…
GO:0003674	Molecular Function	GO:0003824	catalytic activity	GO:0016787	hydrolase activity	GO:0008233	peptidase activity	1387	Cluster-8553.9715,Cluster-10941.0,Cluster-8553.3071,Cluster-8553.8573,Cluster-4670.0,Cluster-8553.5280,Cluster-3067.1,Cluster-5019.0,Cluster-8553.13341,Cluster-9409.0,Cluster-8553.4195,Cluster-8553.12636,Cluster-8553.10776,Cluster-8553.388,Cluster-8292.1,Cluster-1591.0,Cluster-8553.2196,Cluster-9545.0,Cluster-9007.0,Cluster-8553.89,Cluster-8553.2909,Cluster-9668.0,Cluster-8553.7562,Cluster-8553.6…
GO:0003674	Molecular Function	GO:0003824	catalytic activity	GO:0016787	hydrolase activity	GO:0016822	hydrolase activity, acting on acid carbon-carbon bonds	7	Cluster-5606.0,Cluster-8553.2325,Cluster-11663.0,Cluster-13519.0,Cluster-8553.5319,Cluster-8553.12793,Cluster-8553.5657
GO:0003674	Molecular Function	GO:0003824	catalytic activity	GO:0140096	catalytic activity, acting on a protein	GO:0016755	transferase activity, transferring amino-acyl groups	11	Cluster-8553.3682,Cluster-8553.10074,Cluster-7273.0,Cluster-8553.382,Cluster-8553.7104,Cluster-8553.2563,Cluster-13129.2,Cluster-3576.0,Cluster-8553.5831,Cluster-8553.5165,Cluster-8553.9895
GO:0003674	Molecular Function	GO:0003824	catalytic activity	GO:0140096	catalytic activity, acting on a protein	GO:0004672	protein kinase activity	166	Cluster-8546.0,Cluster-8553.7697,Cluster-92.0,Cluster-465.0,Cluster-8553.4037,Cluster-1313.0,Cluster-13683.0,Cluster-8553.9264,Cluster-8553.13366,Cluster-5297.0,Cluster-8553.4629,Cluster-8553.10095,Cluster-8553.12407,Cluster-14012.1,Cluster-2776.0,Cluster-8553.9810,Cluster-8553.4157,Cluster-8553.9227,Cluster-8553.8251,Cluster-12857.0,Cluster-8553.1973,Cluster-8553.9475,Cluster-8553.7776,Cluster-8…
GO:0003674	Molecular Function	GO:0003824	catalytic activity	GO:0140096	catalytic activity, acting on a protein	GO:0008276	protein methyltransferase activity	33	Cluster-8553.2851,Cluster-7450.0,Cluster-8553.1584,Cluster-650.0,Cluster-306.0,Cluster-2162.0,Cluster-8412.0,Cluster-8553.3248,Cluster-8553.10954,Cluster-8553.12361,Cluster-8553.4338,Cluster-8553.7894,Cluster-1582.0,Cluster-893.0,Cluster-7109.0,Cluster-8553.6422,Cluster-8553.7675,Cluster-8553.2486,Cluster-10462.0,Cluster-8553.2171,Cluster-8553.5736,Cluster-8553.13940,Cluster-2821.0,Cluster-8553.2…
GO:0003674	Molecular Function	GO:0003824	catalytic activity	GO:0140096	catalytic activity, acting on a protein	GO:0019787	ubiquitin-like protein transferase activity	153	Cluster-8553.13064,Cluster-6929.0,Cluster-8553.5895,Cluster-8553.7690,Cluster-13947.0,Cluster-1582.0,Cluster-8553.6584,Cluster-1926.0,Cluster-8553.13009,Cluster-8363.0,Cluster-8553.3463,Cluster-8553.4270,Cluster-13043.0,Cluster-12321.0,Cluster-8553.11798,Cluster-4437.0,Cluster-8553.12027,Cluster-296.0,Cluster-8553.12693,Cluster-8553.11258,Cluster-8553.10728,Cluster-8553.10343,Cluster-8553.12021,C…
GO:0003674	Molecular Function	GO:0003824	catalytic activity	GO:0140096	catalytic activity, acting on a protein	GO:0140103	catalytic activity, acting on a glycoprotein	9	Cluster-9668.0,Cluster-14145.0,Cluster-8553.13203,Cluster-8553.5705,Cluster-8553.2855,Cluster-8553.10428,Cluster-8553.13033,Cluster-1924.0,Cluster-12627.1
GO:0003674	Molecular Function	GO:0003824	catalytic activity	GO:0140096	catalytic activity, acting on a protein	GO:0101005	ubiquitinyl hydrolase activity	68	Cluster-13266.0,Cluster-8553.5747,Cluster-8553.7436,Cluster-8553.1375,Cluster-12287.0,Cluster-8553.2205,Cluster-8553.7009,Cluster-10924.0,Cluster-8553.12371,Cluster-8553.2642,Cluster-13459.2,Cluster-8553.9094,Cluster-8553.8544,Cluster-3941.0,Cluster-4209.0,Cluster-13259.0,Cluster-13567.0,Cluster-1717.0,Cluster-8553.10396,Cluster-8553.6741,Cluster-8553.2966,Cluster-8553.12900,Cluster-7500.0,Cluste…
GO:0003674	Molecular Function	GO:0003824	catalytic activity	GO:0140096	catalytic activity, acting on a protein	GO:0051723	protein methylesterase activity	1	Cluster-8553.3904
GO:0003674	Molecular Function	GO:0003824	catalytic activity	GO:0140096	catalytic activity, acting on a protein	GO:0004721	phosphoprotein phosphatase activity	93	Cluster-8553.5065,Cluster-2472.0,Cluster-14312.0,Cluster-8553.6469,Cluster-9069.0,Cluster-8553.7715,Cluster-10109.0,Cluster-8553.4061,Cluster-2711.0,Cluster-8553.10197,Cluster-1016.0,Cluster-8553.5054,Cluster-8553.12153,Cluster-8153.0,Cluster-8553.8254,Cluster-8553.4556,Cluster-8553.2747,Cluster-8553.2273,Cluster-4697.0,Cluster-8553.1140,Cluster-8553.3117,Cluster-8553.11077,Cluster-8553.7194,Clus…
GO:0003674	Molecular Function	GO:0003824	catalytic activity	GO:0140096	catalytic activity, acting on a protein	GO:0008318	protein prenyltransferase activity	1	Cluster-8553.2311
GO:0003674	Molecular Function	GO:0003824	catalytic activity	GO:0140096	catalytic activity, acting on a protein	GO:0008233	peptidase activity	1387	Cluster-8553.9715,Cluster-10941.0,Cluster-8553.3071,Cluster-8553.8573,Cluster-4670.0,Cluster-8553.5280,Cluster-3067.1,Cluster-5019.0,Cluster-8553.13341,Cluster-9409.0,Cluster-8553.4195,Cluster-8553.12636,Cluster-8553.10776,Cluster-8553.388,Cluster-8292.1,Cluster-1591.0,Cluster-8553.2196,Cluster-9545.0,Cluster-9007.0,Cluster-8553.89,Cluster-8553.2909,Cluster-9668.0,Cluster-8553.7562,Cluster-8553.6…
GO:0003674	Molecular Function	GO:0003824	catalytic activity	GO:0140096	catalytic activity, acting on a protein	GO:0031543	peptidyl-proline dioxygenase activity	5	Cluster-8553.2250,Cluster-8553.11221,Cluster-8553.12266,Cluster-8553.13068,Cluster-8553.3113
GO:0003674	Molecular Function	GO:0003824	catalytic activity	GO:0016740	transferase activity	GO:0016744	transferase activity, transferring aldehyde or ketonic groups	9	Cluster-13274.0,Cluster-8553.9009,Cluster-6432.0,Cluster-9626.0,Cluster-8553.323,Cluster-8553.7193,Cluster-8553.3559,Cluster-8553.7684,Cluster-8553.4564
GO:0003674	Molecular Function	GO:0003824	catalytic activity	GO:0016740	transferase activity	GO:0019787	ubiquitin-like protein transferase activity	153	Cluster-8553.13064,Cluster-6929.0,Cluster-8553.5895,Cluster-8553.7690,Cluster-13947.0,Cluster-1582.0,Cluster-8553.6584,Cluster-1926.0,Cluster-8553.13009,Cluster-8363.0,Cluster-8553.3463,Cluster-8553.4270,Cluster-13043.0,Cluster-12321.0,Cluster-8553.11798,Cluster-4437.0,Cluster-8553.12027,Cluster-296.0,Cluster-8553.12693,Cluster-8553.11258,Cluster-8553.10728,Cluster-8553.10343,Cluster-8553.12021,C…
GO:0003674	Molecular Function	GO:0003824	catalytic activity	GO:0016740	transferase activity	GO:0016746	transferase activity, transferring acyl groups	312	Cluster-8553.6699,Cluster-122.0,Cluster-9588.0,Cluster-8553.471,Cluster-8553.10369,Cluster-2328.0,Cluster-5034.0,Cluster-9688.0,Cluster-8553.702,Cluster-8553.13660,Cluster-14380.0,Cluster-12410.0,Cluster-11264.0,Cluster-979.0,Cluster-13844.0,Cluster-9211.0,Cluster-9188.0,Cluster-7050.3,Cluster-439.0,Cluster-8553.5457,Cluster-7504.1,Cluster-12325.0,Cluster-10629.0,Cluster-568.0,Cluster-11257.0,Clu…
GO:0003674	Molecular Function	GO:0003824	catalytic activity	GO:0016740	transferase activity	GO:0016772	transferase activity, transferring phosphorus-containing groups	2211	Cluster-8553.6734,Cluster-8553.4819,Cluster-8553.7489,Cluster-13599.0,Cluster-7369.2,Cluster-14012.1,Cluster-4734.0,Cluster-10205.0,Cluster-8553.12566,Cluster-8553.2492,Cluster-8940.0,Cluster-13683.0,Cluster-5617.0,Cluster-11422.0,Cluster-8553.11473,Cluster-8553.6230,Cluster-9851.0,Cluster-8553.11344,Cluster-8553.7681,Cluster-10291.0,Cluster-78.0,Cluster-8553.2835,Cluster-2982.0,Cluster-8553.6607…
-3008.0,Cluster-8553.1459,Cluster-6256.0,Cluster-8553.290,Cluster-8553.11456,Cluster-3253.0,Cluster-8553.11167,Cluster-7244.0,Cluster-12057.1,Cluster-11440.0,Cluster-2915.1,Cluster-8553.6578,Cluster-8553.376,Cluster-8553.8560,Cluster-8553.10681,Cluster-8658.0,Cluster-6993.0,Cluster-8553.6651,Cluster-3970.0,Cluster-11125.1,Cluster-8553.6365,Cluster-8553.1379,Cluster-8553.4265,Cluster-8553.5482,Clu…
GO:0003674	Molecular Function	GO:0003824	catalytic activity	GO:0016740	transferase activity	GO:0016757	transferase activity, transferring glycosyl groups	244	Cluster-1184.0,Cluster-8553.6726,Cluster-1047.0,Cluster-9263.0,Cluster-8553.8672,Cluster-8553.4379,Cluster-8553.9619,Cluster-14357.2,Cluster-8553.9967,Cluster-12416.1,Cluster-9766.0,Cluster-8553.7185,Cluster-4651.0,Cluster-8553.9191,Cluster-8553.6257,Cluster-8553.10120,Cluster-8553.12899,Cluster-12092.0,Cluster-8553.13635,Cluster-10376.0,Cluster-10705.0,Cluster-8553.3569,Cluster-8553.11824,Cluste…
GO:0003674	Molecular Function	GO:0003824	catalytic activity	GO:0016740	transferase activity	GO:0016741	transferase activity, transferring one-carbon groups	325	Cluster-8553.10759,Cluster-8553.997,Cluster-8553.10583,Cluster-8553.6560,Cluster-8553.1562,Cluster-12111.0,Cluster-8553.12361,Cluster-4385.0,Cluster-11891.0,Cluster-8553.10177,Cluster-8553.1278,Cluster-6594.0,Cluster-8553.12123,Cluster-12936.0,Cluster-8553.5558,Cluster-8553.6919,Cluster-8553.11916,Cluster-8553.1008,Cluster-9128.0,Cluster-8553.4394,Cluster-14014.0,Cluster-7424.0,Cluster-11297.1,Cl…
GO:0003674	Molecular Function	GO:0003824	catalytic activity	GO:0016740	transferase activity	GO:0016769	transferase activity, transferring nitrogenous groups	20	Cluster-8553.6072,Cluster-8553.11149,Cluster-3596.0,Cluster-4248.0,Cluster-6402.0,Cluster-8553.3132,Cluster-9945.0,Cluster-3461.0,Cluster-5102.0,Cluster-13406.0,Cluster-8553.10581,Cluster-8553.2402,Cluster-13560.0,Cluster-5890.0,Cluster-6893.0,Cluster-2615.0,Cluster-12105.0,Cluster-39.0,Cluster-8553.7619,Cluster-2478.0
GO:0003674	Molecular Function	GO:0003824	catalytic activity	GO:0016740	transferase activity	GO:0016782	transferase activity, transferring sulfur-containing groups	83	Cluster-8553.9050,Cluster-4829.0,Cluster-406.0,Cluster-5265.0,Cluster-8553.7006,Cluster-3494.1,Cluster-13873.0,Cluster-8553.789,Cluster-8553.12742,Cluster-904.0,Cluster-14255.0,Cluster-1839.0,Cluster-10715.0,Cluster-8553.8264,Cluster-13339.0,Cluster-8553.4551,Cluster-6673.1,Cluster-8553.6686,Cluster-12106.0,Cluster-8553.2151,Cluster-2398.0,Cluster-4819.0,Cluster-8553.10616,Cluster-14137.0,Cluster…
GO:0003674	Molecular Function	GO:0003824	catalytic activity	GO:0016740	transferase activity	GO:0016765	transferase activity, transferring alkyl or aryl (other than methyl) groups	34	Cluster-8553.5022,Cluster-1894.0,Cluster-8553.1324,Cluster-6596.0,Cluster-8553.9914,Cluster-8553.12197,Cluster-8553.5331,Cluster-8553.9255,Cluster-1365.0,Cluster-8553.13792,Cluster-11329.0,Cluster-8553.12436,Cluster-8553.5964,Cluster-8553.8631,Cluster-8553.2173,Cluster-8553.8963,Cluster-8553.4297,Cluster-1214.0,Cluster-8553.6389,Cluster-5039.0,Cluster-8553.9422,Cluster-8553.4325,Cluster-13411.0,C…
GO:0003674	Molecular Function	GO:0003824	catalytic activity	GO:0140097	catalytic activity, acting on DNA	GO:0003916	DNA topoisomerase activity	29	Cluster-8553.6712,Cluster-8553.7479,Cluster-12725.0,Cluster-8553.1362,Cluster-8553.12290,Cluster-8553.10429,Cluster-8553.13108,Cluster-7058.0,Cluster-8553.9107,Cluster-8553.5472,Cluster-8553.4045,Cluster-1715.0,Cluster-8553.1562,Cluster-8553.10836,Cluster-8130.0,Cluster-5556.0,Cluster-6655.0,Cluster-8553.11106,Cluster-8553.5305,Cluster-8553.4904,Cluster-8553.4159,Cluster-8553.9841,Cluster-5308.0,…
GO:0003674	Molecular Function	GO:0003824	catalytic activity	GO:0140097	catalytic activity, acting on DNA	GO:0004536	deoxyribonuclease activity	148	Cluster-8553.3714,Cluster-8553.6577,Cluster-8553.13918,Cluster-8553.3999,Cluster-8553.6463,Cluster-11128.1,Cluster-8553.11168,Cluster-6857.0,Cluster-8553.4868,Cluster-7979.0,Cluster-4570.0,Cluster-8553.9191,Cluster-11977.0,Cluster-13124.0,Cluster-8553.8468,Cluster-8553.2493,Cluster-8553.9463,Cluster-8553.11686,Cluster-14417.0,Cluster-8367.0,Cluster-8553.10465,Cluster-13774.0,Cluster-10681.0,Clust…
GO:0003674	Molecular Function	GO:0003824	catalytic activity	GO:0140097	catalytic activity, acting on DNA	GO:0034061	DNA polymerase activity	38	Cluster-8553.11108,Cluster-8553.4168,Cluster-8553.9482,Cluster-8553.3464,Cluster-8553.12910,Cluster-8553.4956,Cluster-8553.5759,Cluster-170.0,Cluster-5585.2,Cluster-1832.0,Cluster-7172.0,Cluster-8553.9119,Cluster-8553.2378,Cluster-8553.9969,Cluster-9476.0,Cluster-8732.0,Cluster-8553.8166,Cluster-8553.9406,Cluster-8553.13842,Cluster-8553.5654,Cluster-8553.6061,Cluster-8553.5027,Cluster-9327.0,Clus…
GO:0003674	Molecular Function	GO:0003824	catalytic activity	GO:0140097	catalytic activity, acting on DNA	GO:0003678	DNA helicase activity	114	Cluster-8553.7293,Cluster-8553.7546,Cluster-8553.5575,Cluster-8553.5971,Cluster-8553.5327,Cluster-8553.10167,Cluster-8553.1596,Cluster-10701.1,Cluster-1460.0,Cluster-8553.12148,Cluster-324.0,Cluster-8553.12995,Cluster-895.0,Cluster-8553.8549,Cluster-8553.7009,Cluster-8553.8811,Cluster-8553.5496,Cluster-11851.0,Cluster-9158.0,Cluster-8553.4014,Cluster-8553.6819,Cluster-11956.1,Cluster-8553.7270,Cl…
GO:0003674	Molecular Function	GO:0003824	catalytic activity	GO:0140097	catalytic activity, acting on DNA	GO:0003909	DNA ligase activity	19	Cluster-8553.4705,Cluster-8553.5128,Cluster-783.0,Cluster-8553.3169,Cluster-11921.0,Cluster-6616.0,Cluster-8553.4343,Cluster-4752.0,Cluster-8553.12511,Cluster-4163.0,Cluster-8553.6509,Cluster-13407.0,Cluster-13662.0,Cluster-5713.0,Cluster-8553.10031,Cluster-8553.2652,Cluster-8553.5436,Cluster-6101.0,Cluster-13662.1
GO:0003674	Molecular Function	GO:0003824	catalytic activity	GO:0140097	catalytic activity, acting on DNA	GO:0019104	DNA N-glycosylase activity	13	Cluster-8553.10227,Cluster-8553.13427,Cluster-8553.7998,Cluster-8553.6190,Cluster-13459.0,Cluster-8553.5395,Cluster-8553.7555,Cluster-8553.640,Cluster-8553.10540,Cluster-9626.0,Cluster-729.0,Cluster-8553.3805,Cluster-6492.0
GO:0003674	Molecular Function	GO:0003824	catalytic activity	GO:0016491	oxidoreductase activity	GO:0016730	oxidoreductase activity, acting on iron-sulfur proteins as donors	1	Cluster-5151.0
GO:0003674	Molecular Function	GO:0003824	catalytic activity	GO:0016491	oxidoreductase activity	GO:0016675	oxidoreductase activity, acting on a heme group of donors	46	Cluster-10848.0,Cluster-12823.0,Cluster-8553.1903,Cluster-2419.0,Cluster-8553.5207,Cluster-811.1,Cluster-8553.1053,Cluster-8553.8622,Cluster-8553.7389,Cluster-1014.0,Cluster-8553.13780,Cluster-13054.0,Cluster-7504.0,Cluster-520.0,Cluster-9183.0,Cluster-13268.0,Cluster-8553.5973,Cluster-8553.6929,Cluster-8920.0,Cluster-8553.6592,Cluster-4401.0,Cluster-8553.5196,Cluster-2571.0,Cluster-8553.11677,Cl…
GO:0003674	Molecular Function	GO:0003824	catalytic activity	GO:0016491	oxidoreductase activity	GO:0016661	oxidoreductase activity, acting on other nitrogenous compounds as donors	6	Cluster-8553.12460,Cluster-8553.8747,Cluster-8553.3394,Cluster-8553.3454,Cluster-8553.192,Cluster-8553.12767
GO:0003674	Molecular Function	GO:0003824	catalytic activity	GO:0016491	oxidoreductase activity	GO:0016725	oxidoreductase activity, acting on CH or CH2 groups	9	Cluster-8553.608,Cluster-6378.0,Cluster-8553.3737,Cluster-8553.4039,Cluster-10802.1,Cluster-8553.1770,Cluster-8553.5402,Cluster-8553.5383,Cluster-8553.7009
GO:0003674	Molecular Function	GO:0003824	catalytic activity	GO:0016491	oxidoreductase activity	GO:0046992	oxidoreductase activity, acting on X-H and Y-H to form an X-Y bond	1	Cluster-4791.0
GO:0003674	Molecular Function	GO:0003824	catalytic activity	GO:0016491	oxidoreductase activity	GO:0016645	oxidoreductase activity, acting on the CH-NH group of donors	40	Cluster-8553.13178,Cluster-8553.12568,Cluster-12140.0,Cluster-8553.5186,Cluster-8553.5249,Cluster-3319.0,Cluster-8553.3143,Cluster-8553.8388,Cluster-8553.6267,Cluster-8553.1738,Cluster-8553.4325,Cluster-8553.7459,Cluster-8553.8368,Cluster-8553.4336,Cluster-2446.0,Cluster-5941.0,Cluster-13723.2,Cluster-8553.4725,Cluster-2024.0,Cluster-8553.1067,Cluster-14054.0,Cluster-8553.7304,Cluster-8553.8014,C…
GO:0003674	Molecular Function	GO:0003824	catalytic activity	GO:0016491	oxidoreductase activity	GO:0016614	oxidoreductase activity, acting on CH-OH group of donors	191	Cluster-8553.6041,Cluster-8553.12728,Cluster-61.0,Cluster-12925.0,Cluster-6599.0,Cluster-8553.12175,Cluster-790.0,Cluster-516.0,Cluster-6505.0,Cluster-8553.2424,Cluster-6813.0,Cluster-12274.0,Cluster-14636.1,Cluster-10149.0,Cluster-7555.0,Cluster-8553.5497,Cluster-8553.1090,Cluster-1228.0,Cluster-2754.0,Cluster-8553.2378,Cluster-6425.0,Cluster-8553.8066,Cluster-6891.0,Cluster-14291.1,Cluster-231.…
GO:0003674	Molecular Function	GO:0003824	catalytic activity	GO:0016491	oxidoreductase activity	GO:0016679	oxidoreductase activity, acting on diphenols and related substances as donors	28	Cluster-3775.0,Cluster-4836.0,Cluster-8553.6880,Cluster-3505.0,Cluster-5397.0,Cluster-14193.0,Cluster-755.0,Cluster-8553.7418,Cluster-11412.0,Cluster-3451.0,Cluster-4830.0,Cluster-4242.0,Cluster-4872.0,Cluster-8553.8541,Cluster-8553.4699,Cluster-8553.8586,Cluster-8553.6832,Cluster-8553.89,Cluster-3968.0,Cluster-11414.0,Cluster-2264.0,Cluster-9480.0,Cluster-10518.0,Cluster-8553.8776,Cluster-8553.1…
GO:0003674	Molecular Function	GO:0003824	catalytic activity	GO:0016491	oxidoreductase activity	GO:0004497	monooxygenase activity	35	Cluster-8553.4907,Cluster-10531.0,Cluster-3013.0,Cluster-8553.80,Cluster-8553.840,Cluster-5486.0,Cluster-10911.0,Cluster-12547.0,Cluster-245.0,Cluster-9229.0,Cluster-9051.0,Cluster-8553.13503,Cluster-12274.0,Cluster-8553.8129,Cluster-8553.6907,Cluster-8553.3185,Cluster-8553.1213,Cluster-8553.13843,Cluster-8050.0,Cluster-11747.0,Cluster-13942.0,Cluster-8553.3062,Cluster-1682.0,Cluster-8553.4093,Cl…
GO:0003674	Molecular Function	GO:0003824	catalytic activity	GO:0016491	oxidoreductase activity	GO:0016721	oxidoreductase activity, acting on superoxide radicals as acceptor	17	Cluster-8553.7939,Cluster-7506.0,Cluster-3685.0,Cluster-8553.13532,Cluster-2358.0,Cluster-8553.8738,Cluster-1391.0,Cluster-8553.8189,Cluster-3017.0,Cluster-10054.0,Cluster-8553.1944,Cluster-8553.13981,Cluster-8553.6877,Cluster-14306.1,Cluster-8553.7524,Cluster-8553.13378,Cluster-2469.0
GO:0003674	Molecular Function	GO:0003824	catalytic activity	GO:0016491	oxidoreductase activity	GO:0016684	oxidoreductase activity, acting on peroxide as acceptor	33	Cluster-8553.5727,Cluster-8553.6968,Cluster-8553.13531,Cluster-8553.7598,Cluster-3849.0,Cluster-8553.6113,Cluster-4876.0,Cluster-8553.9901,Cluster-5831.0,Cluster-8553.2168,Cluster-6149.0,Cluster-8553.8234,Cluster-11315.0,Cluster-14624.0,Cluster-7174.0,Cluster-8472.0,Cluster-14274.0,Cluster-8553.6813,Cluster-3772.0,Cluster-8553.6887,Cluster-8553.7496,Cluster-8553.13147,Cluster-6948.0,Cluster-8553.…
GO:0003674	Molecular Function	GO:0003824	catalytic activity	GO:0016491	oxidoreductase activity	GO:0016638	oxidoreductase activity, acting on the CH-NH2 group of donors	34	Cluster-8553.3415,Cluster-8553.9010,Cluster-8553.1945,Cluster-7375.0,Cluster-5109.0,Cluster-8553.7644,Cluster-5581.0,Cluster-283.0,Cluster-9742.0,Cluster-14619.1,Cluster-8553.1641,Cluster-6730.1,Cluster-475.0,Cluster-4592.0,Cluster-10719.0,Cluster-8553.6151,Cluster-8553.558,Cluster-5623.1,Cluster-8553.7903,Cluster-8437.0,Cluster-5486.0,Cluster-8553.6631,Cluster-12476.0,Cluster-8553.7334,Cluster-5…
GO:0003674	Molecular Function	GO:0003824	catalytic activity	GO:0016491	oxidoreductase activity	GO:0016705	oxidoreductase activity, acting on paired donors, with incorporation or reduction of molecular oxygen	43	Cluster-1475.0,Cluster-8553.13068,Cluster-8553.4462,Cluster-8553.5746,Cluster-8577.0,Cluster-8165.0,Cluster-11747.0,Cluster-8553.4093,Cluster-8553.11221,Cluster-8553.8721,Cluster-8553.2250,Cluster-1682.0,Cluster-1666.0,Cluster-7154.0,Cluster-8553.12266,Cluster-1730.0,Cluster-12872.0,Cluster-8553.7647,Cluster-8553.13495,Cluster-8553.6907,Cluster-8553.13503,Cluster-9051.0,Cluster-8553.8129,Cluster-…
GO:0003674	Molecular Function	GO:0003824	catalytic activity	GO:0016491	oxidoreductase activity	GO:0009055	electron transfer activity	74	Cluster-8553.3115,Cluster-8553.6880,Cluster-6731.0,Cluster-8553.5567,Cluster-14193.0,Cluster-5397.0,Cluster-8553.10092,Cluster-8553.8966,Cluster-1956.0,Cluster-8553.1019,Cluster-7972.0,Cluster-8124.0,Cluster-10842.0,Cluster-9624.0,Cluster-4255.0,Cluster-8553.89,Cluster-2264.0,Cluster-8553.7071,Cluster-5542.0,Cluster-12260.0,Cluster-8654.0,Cluster-8553.5135,Cluster-2419.0,Cluster-8694.0,Cluster-12…
GO:0003674	Molecular Function	GO:0003824	catalytic activity	GO:0016491	oxidoreductase activity	GO:0016651	oxidoreductase activity, acting on NAD(P)H	67	Cluster-8553.436,Cluster-8553.6888,Cluster-11352.0,Cluster-8553.12384,Cluster-11962.0,Cluster-9973.0,Cluster-8553.4230,Cluster-2483.0,Cluster-4358.0,Cluster-8553.6208,Cluster-12951.0,Cluster-1850.0,Cluster-8553.12234,Cluster-8553.7124,Cluster-10945.0,Cluster-8319.0,Cluster-8553.342,Cluster-12307.0,Cluster-10626.0,Cluster-12563.0,Cluster-8553.11890,Cluster-430.0,Cluster-12245.0,Cluster-8553.3712,C…
GO:0003674	Molecular Function	GO:0003824	catalytic activity	GO:0016491	oxidoreductase activity	GO:0015002	heme-copper terminal oxidase activity	47	Cluster-13054.0,Cluster-3451.0,Cluster-7504.0,Cluster-8553.8622,Cluster-8553.1053,Cluster-1014.0,Cluster-8553.7389,Cluster-8553.13780,Cluster-8553.5207,Cluster-811.1,Cluster-2419.0,Cluster-12823.0,Cluster-8553.1903,Cluster-10848.0,Cluster-7091.0,Cluster-8553.11677,Cluster-8553.6592,Cluster-8920.0,Cluster-8553.5196,Cluster-4401.0,Cluster-2571.0,Cluster-8553.5973,Cluster-13268.0,Cluster-8553.6929,C…
GO:0003674	Molecular Function	GO:0003824	catalytic activity	GO:0016491	oxidoreductase activity	GO:0016667	oxidoreductase activity, acting on a sulfur group of donors	103	Cluster-8553.9526,Cluster-13102.0,Cluster-8553.6098,Cluster-8553.9224,Cluster-8553.11674,Cluster-11761.0,Cluster-10788.0,Cluster-23.0,Cluster-8553.4895,Cluster-8553.9336,Cluster-14164.0,Cluster-5324.0,Cluster-10319.0,Cluster-14587.0,Cluster-9537.0,Cluster-8553.13801,Cluster-8269.0,Cluster-8553.6609,Cluster-1449.0,Cluster-9358.0,Cluster-8374.1,Cluster-865.0,Cluster-8553.3044,Cluster-12762.0,Cluste…
GO:0003674	Molecular Function	GO:0003824	catalytic activity	GO:0016491	oxidoreductase activity	GO:0016229	steroid dehydrogenase activity	46	Cluster-8553.12104,Cluster-3164.0,Cluster-8425.0,Cluster-8553.11834,Cluster-7731.0,Cluster-4289.1,Cluster-2262.0,Cluster-2945.0,Cluster-3633.0,Cluster-3667.0,Cluster-8553.3957,Cluster-5182.1,Cluster-8553.834,Cluster-14276.0,Cluster-8553.8500,Cluster-8553.6863,Cluster-8553.10555,Cluster-3277.0,Cluster-11329.0,Cluster-6574.0,Cluster-8553.2157,Cluster-8553.5183,Cluster-13013.1,Cluster-8553.10260,Clu…
GO:0003674	Molecular Function	GO:0003824	catalytic activity	GO:0016491	oxidoreductase activity	GO:0016627	oxidoreductase activity, acting on the CH-CH group of donors	63	Cluster-8553.1115,Cluster-7059.0,Cluster-8081.0,Cluster-8553.2474,Cluster-8553.3957,Cluster-7375.0,Cluster-8553.259,Cluster-8553.6706,Cluster-8553.5846,Cluster-5106.0,Cluster-8553.9195,Cluster-9333.0,Cluster-8553.6762,Cluster-8553.10469,Cluster-8553.2345,Cluster-8553.5633,Cluster-8553.418,Cluster-8553.3115,Cluster-8553.3860,Cluster-8553.3192,Cluster-12611.0,Cluster-8553.10093,Cluster-8553.5142,Cl…
GO:0003674	Molecular Function	GO:0003824	catalytic activity	GO:0016491	oxidoreductase activity	GO:0051213	dioxygenase activity	34	Cluster-8553.7890,Cluster-5842.0,Cluster-8553.5824,Cluster-5631.0,Cluster-8553.3113,Cluster-8553.2560,Cluster-8553.6163,Cluster-8553.829,Cluster-14271.0,Cluster-7666.0,Cluster-11035.0,Cluster-8553.6927,Cluster-8888.0,Cluster-8553.12719,Cluster-8553.4721,Cluster-8553.13211,Cluster-8553.985,Cluster-11667.0,Cluster-9155.0,Cluster-8553.9036,Cluster-8553.13068,Cluster-8553.1470,Cluster-8553.13495,Clus…
GO:0003674	Molecular Function	GO:0003824	catalytic activity	GO:0016491	oxidoreductase activity	GO:0016701	oxidoreductase activity, acting on single donors with incorporation of molecular oxygen	46	Cluster-10531.0,Cluster-8553.4721,Cluster-8553.13211,Cluster-5486.0,Cluster-8888.0,Cluster-8553.12719,Cluster-9229.0,Cluster-8627.0,Cluster-8553.6163,Cluster-8553.829,Cluster-11035.0,Cluster-14271.0,Cluster-8553.6927,Cluster-8553.1213,Cluster-8553.5824,Cluster-5631.0,Cluster-8553.2560,Cluster-8553.3113,Cluster-8553.13843,Cluster-8553.12882,Cluster-5842.0,Cluster-8553.8519,Cluster-13662.0,Cluster-…
GO:0003674	Molecular Function	GO:0003824	catalytic activity	GO:0016491	oxidoreductase activity	GO:0016903	oxidoreductase activity, acting on the aldehyde or oxo group of donors	64	Cluster-8553.5846,Cluster-8553.5897,Cluster-8553.3559,Cluster-8553.4229,Cluster-11353.0,Cluster-8553.12286,Cluster-9731.0,Cluster-8553.6053,Cluster-8553.3115,Cluster-8553.9009,Cluster-13611.0,Cluster-8553.7718,Cluster-9941.0,Cluster-8553.5317,Cluster-8553.11765,Cluster-754.0,Cluster-4950.0,Cluster-13274.0,Cluster-8553.2415,Cluster-8553.5260,Cluster-8284.0,Cluster-8553.5046,Cluster-8553.1090,Clust…
GO:0003674	Molecular Function	GO:0003824	catalytic activity	GO:0140098	catalytic activity, acting on RNA	GO:0008452	RNA ligase activity	11	Cluster-8553.9831,Cluster-8553.9480,Cluster-8553.11317,Cluster-515.0,Cluster-8038.1,Cluster-8553.12700,Cluster-8553.5984,Cluster-7514.0,Cluster-6665.0,Cluster-8553.4249,Cluster-13038.1
GO:0003674	Molecular Function	GO:0003824	catalytic activity	GO:0140098	catalytic activity, acting on RNA	GO:0004540	ribonuclease activity	69	Cluster-8553.8119,Cluster-12337.0,Cluster-8553.7840,Cluster-3746.0,Cluster-8553.6469,Cluster-1260.0,Cluster-10073.0,Cluster-8553.6497,Cluster-8553.8826,Cluster-8553.7075,Cluster-13774.0,Cluster-7847.0,Cluster-9682.0,Cluster-8553.4450,Cluster-8553.11969,Cluster-8553.5984,Cluster-8774.0,Cluster-8495.0,Cluster-8553.5927,Cluster-8553.7281,Cluster-8553.8226,Cluster-7524.0,Cluster-13999.0,Cluster-8553.…
GO:0003674	Molecular Function	GO:0003824	catalytic activity	GO:0140098	catalytic activity, acting on RNA	GO:0097747	RNA polymerase activity	114	Cluster-2640.0,Cluster-14432.0,Cluster-14528.0,Cluster-8553.3204,Cluster-5159.0,Cluster-13303.1,Cluster-8553.4260,Cluster-8553.7009,Cluster-8553.6835,Cluster-8553.12019,Cluster-6477.0,Cluster-4193.1,Cluster-8553.7174,Cluster-8553.4485,Cluster-8553.12146,Cluster-8553.10208,Cluster-7306.1,Cluster-8553.8182,Cluster-8553.6348,Cluster-12433.1,Cluster-8553.941,Cluster-12002.0,Cluster-8553.1720,Cluster-…
GO:0003674	Molecular Function	GO:0003824	catalytic activity	GO:0140098	catalytic activity, acting on RNA	GO:0140101	catalytic activity, acting on a tRNA	263	Cluster-13509.1,Cluster-14323.0,Cluster-8553.5666,Cluster-11029.0,Cluster-7030.0,Cluster-8553.1558,Cluster-8553.7456,Cluster-8553.6230,Cluster-8553.2664,Cluster-8553.3070,Cluster-11725.0,Cluster-8553.761,Cluster-8553.4712,Cluster-6855.0,Cluster-9684.0,Cluster-8553.1520,Cluster-8945.0,Cluster-8553.6409,Cluster-7039.0,Cluster-8553.6743,Cluster-8553.259,Cluster-8553.11394,Cluster-11022.0,Cluster-867…
GO:0003674	Molecular Function	GO:0003824	catalytic activity	GO:0140098	catalytic activity, acting on RNA	GO:0140102	catalytic activity, acting on a rRNA	14	Cluster-3607.0,Cluster-8553.6509,Cluster-8553.163,Cluster-5045.0,Cluster-8553.12195,Cluster-8553.10177,Cluster-3473.1,Cluster-8553.4424,Cluster-1509.0,Cluster-12560.0,Cluster-462.0,Cluster-8553.867,Cluster-8553.12327,Cluster-8038.1
GO:0003674	Molecular Function	GO:0003824	catalytic activity	GO:0140098	catalytic activity, acting on RNA	GO:0008173	RNA methyltransferase activity	71	Cluster-8553.8392,Cluster-3036.0,Cluster-11297.1,Cluster-8553.6980,Cluster-3146.0,Cluster-8553.5285,Cluster-2821.0,Cluster-7235.0,Cluster-8553.1102,Cluster-8553.7747,Cluster-6318.0,Cluster-11776.0,Cluster-8553.9885,Cluster-8553.4712,Cluster-8553.10177,Cluster-8553.12195,Cluster-7763.0,Cluster-8553.1520,Cluster-8553.4905,Cluster-4385.0,Cluster-8553.6230,Cluster-8553.6831,Cluster-8553.6560,Cluster-…
GO:0003674	Molecular Function	GO:0003824	catalytic activity	GO:0016829	lyase activity	GO:0016840	carbon-nitrogen lyase activity	16	Cluster-8553.393,Cluster-8553.9030,Cluster-8553.9540,Cluster-14619.1,Cluster-3221.0,Cluster-9975.0,Cluster-8553.8083,Cluster-8553.6322,Cluster-14232.0,Cluster-8897.0,Cluster-2323.0,Cluster-8553.12357,Cluster-8553.540,Cluster-8553.12085,Cluster-8553.8755,Cluster-8553.4159
GO:0003674	Molecular Function	GO:0003824	catalytic activity	GO:0016829	lyase activity	GO:0016835	carbon-oxygen lyase activity	57	Cluster-8553.12852,Cluster-8553.13844,Cluster-9340.0,Cluster-13155.1,Cluster-8553.4876,Cluster-1532.0,Cluster-8553.8388,Cluster-11979.0,Cluster-6630.0,Cluster-675.0,Cluster-8553.5264,Cluster-8553.8130,Cluster-8553.6164,Cluster-8553.5888,Cluster-2212.1,Cluster-8553.11078,Cluster-8553.1024,Cluster-14636.0,Cluster-2748.0,Cluster-8553.8528,Cluster-8553.5058,Cluster-1679.0,Cluster-8553.7209,Cluster-85…
GO:0003674	Molecular Function	GO:0003824	catalytic activity	GO:0016829	lyase activity	GO:0016849	phosphorus-oxygen lyase activity	26	Cluster-10223.0,Cluster-8553.2368,Cluster-11431.0,Cluster-11481.0,Cluster-5249.0,Cluster-119.0,Cluster-13560.0,Cluster-8553.12756,Cluster-8553.11480,Cluster-8793.0,Cluster-8553.7261,Cluster-1497.0,Cluster-8553.8552,Cluster-8553.8481,Cluster-8553.6617,Cluster-8553.1393,Cluster-8553.4561,Cluster-8553.9976,Cluster-8553.10465,Cluster-8553.9495,Cluster-6889.0,Cluster-8553.11147,Cluster-8553.3045,Clust…
GO:0003674	Molecular Function	GO:0003824	catalytic activity	GO:0016829	lyase activity	GO:0016830	carbon-carbon lyase activity	331	Cluster-9052.0,Cluster-8553.12634,Cluster-9850.0,Cluster-12237.0,Cluster-8553.2315,Cluster-8553.973,Cluster-5707.0,Cluster-8553.4611,Cluster-8462.0,Cluster-5451.0,Cluster-8553.2053,Cluster-12317.0,Cluster-13959.0,Cluster-8553.9761,Cluster-8553.3952,Cluster-8553.4759,Cluster-8553.7682,Cluster-8553.735,Cluster-14053.0,Cluster-8553.8052,Cluster-8553.6167,Cluster-8553.9831,Cluster-8553.13172,Cluster-…
GO:0003674	Molecular Function	GO:0003824	catalytic activity	GO:0016829	lyase activity	GO:0016846	carbon-sulfur lyase activity	12	Cluster-12068.0,Cluster-8553.7181,Cluster-8553.9238,Cluster-8553.3434,Cluster-8553.13429,Cluster-11341.0,Cluster-8553.11835,Cluster-8553.7299,Cluster-14442.0,Cluster-4716.0,Cluster-8553.1359,Cluster-10716.0
GO:0003674	Molecular Function	GO:0003824	catalytic activity	GO:0016874	ligase activity	GO:0016877	ligase activity, forming carbon-sulfur bonds	31	Cluster-8553.6186,Cluster-7995.0,Cluster-8553.4193,Cluster-7175.0,Cluster-13356.1,Cluster-14231.0,Cluster-8553.4759,Cluster-8553.8869,Cluster-12547.0,Cluster-9179.0,Cluster-8553.8181,Cluster-9681.0,Cluster-8553.7714,Cluster-8553.9125,Cluster-8553.7419,Cluster-8553.4230,Cluster-8553.7875,Cluster-14239.0,Cluster-8553.2205,Cluster-418.0,Cluster-8553.6928,Cluster-8553.5660,Cluster-9786.0,Cluster-1227…
GO:0003674	Molecular Function	GO:0003824	catalytic activity	GO:0016874	ligase activity	GO:0016875	ligase activity, forming carbon-oxygen bonds	165	Cluster-8553.4337,Cluster-3396.0,Cluster-8553.7597,Cluster-8553.8563,Cluster-8553.7302,Cluster-8553.5293,Cluster-13263.0,Cluster-6607.0,Cluster-1839.0,Cluster-5667.0,Cluster-10419.0,Cluster-3075.0,Cluster-1257.0,Cluster-7025.0,Cluster-8553.7638,Cluster-8553.11755,Cluster-7786.0,Cluster-2994.0,Cluster-8553.1783,Cluster-2490.0,Cluster-8553.4329,Cluster-11662.0,Cluster-5173.0,Cluster-8553.111,Cluste…
GO:0003674	Molecular Function	GO:0003824	catalytic activity	GO:0016874	ligase activity	GO:0016879	ligase activity, forming carbon-nitrogen bonds	82	Cluster-8553.5017,Cluster-8553.6240,Cluster-8553.5587,Cluster-5160.0,Cluster-8675.1,Cluster-8553.3774,Cluster-12533.0,Cluster-6011.0,Cluster-8553.8059,Cluster-8553.5732,Cluster-13654.0,Cluster-8553.8368,Cluster-7259.0,Cluster-4232.0,Cluster-8553.3140,Cluster-10472.0,Cluster-9226.0,Cluster-8553.6898,Cluster-8553.1177,Cluster-5767.0,Cluster-2134.0,Cluster-8553.1395,Cluster-8553.9999,Cluster-8553.99…
GO:0003674	Molecular Function	GO:0003824	catalytic activity	GO:0016874	ligase activity	GO:0016886	ligase activity, forming phosphoric ester bonds	35	Cluster-8553.6509,Cluster-12914.0,Cluster-13662.0,Cluster-8553.2652,Cluster-13662.1,Cluster-6101.0,Cluster-8553.11317,Cluster-13038.1,Cluster-11921.0,Cluster-8553.4705,Cluster-4752.0,Cluster-6665.0,Cluster-6616.0,Cluster-8553.5984,Cluster-7514.0,Cluster-8553.6654,Cluster-8553.9480,Cluster-8553.9831,Cluster-8038.1,Cluster-8553.4249,Cluster-7558.0,Cluster-14394.0,Cluster-13407.0,Cluster-8553.10031,…
GO:0003674	Molecular Function	GO:0003824	catalytic activity	GO:0016874	ligase activity	GO:0016885	ligase activity, forming carbon-carbon bonds	13	Cluster-8553.7346,Cluster-8553.3060,Cluster-8553.10033,Cluster-8553.9134,Cluster-6756.0,Cluster-4618.0,Cluster-8553.6396,Cluster-8553.8724,Cluster-8553.1708,Cluster-9682.0,Cluster-8553.8986,Cluster-8741.0,Cluster-1752.0
GO:0003674	Molecular Function	GO:0003824	catalytic activity	GO:0016874	ligase activity	GO:0051002	ligase activity, forming nitrogen-metal bonds	1	Cluster-11275.0
GO:0003674	Molecular Function	GO:0140110	transcription regulator activity	GO:0003700	DNA-binding transcription factor activity	GO:0098531	ligand-activated transcription factor activity	45	Cluster-6363.0,Cluster-8553.997,Cluster-8553.12141,Cluster-5231.0,Cluster-8553.9527,Cluster-14621.0,Cluster-8553.12138,Cluster-8553.11497,Cluster-6578.0,Cluster-13840.0,Cluster-14179.0,Cluster-8553.12985,Cluster-10823.2,Cluster-8553.6381,Cluster-8553.4759,Cluster-8553.12998,Cluster-8553.10893,Cluster-8553.6510,Cluster-8819.0,Cluster-8553.5917,Cluster-8553.2266,Cluster-8553.12092,Cluster-8553.7568…
GO:0003674	Molecular Function	GO:0140110	transcription regulator activity	GO:0003700	DNA-binding transcription factor activity	GO:0001216	DNA-binding transcription activator activity	9	Cluster-8553.10544,Cluster-8553.8004,Cluster-9834.0,Cluster-8553.3800,Cluster-8553.13164,Cluster-8553.10956,Cluster-6787.0,Cluster-8553.9694,Cluster-8553.9815
GO:0003674	Molecular Function	GO:0140110	transcription regulator activity	GO:0003700	DNA-binding transcription factor activity	GO:0000981	DNA-binding transcription factor activity, RNA polymerase II-specific	54	Cluster-9529.0,Cluster-8553.8756,Cluster-8553.9694,Cluster-8553.13720,Cluster-6787.0,Cluster-8553.9028,Cluster-8553.8513,Cluster-8553.12623,Cluster-8553.12092,Cluster-8553.7568,Cluster-8553.13164,Cluster-11815.0,Cluster-8553.8004,Cluster-8553.4275,Cluster-8553.2266,Cluster-8553.5917,Cluster-8553.9716,Cluster-8553.4816,Cluster-8553.13063,Cluster-8553.9475,Cluster-8553.8041,Cluster-8553.2277,Cluste…
GO:0003674	Molecular Function	GO:0140110	transcription regulator activity	GO:0003712	transcription coregulator activity	GO:0003714	transcription corepressor activity	1	Cluster-2561.0
GO:0008150	Biological Process	GO:0032502	developmental process	GO:0051094	positive regulation of developmental process	GO:0045597	positive regulation of cell differentiation	5	Cluster-3944.1,Cluster-5587.0,Cluster-3564.0,Cluster-8553.346,Cluster-8553.10437
GO:0008150	Biological Process	GO:0032502	developmental process	GO:0051094	positive regulation of developmental process	GO:1903708	positive regulation of hemopoiesis	3	Cluster-3564.0,Cluster-8553.346,Cluster-5587.0
GO:0008150	Biological Process	GO:0032502	developmental process	GO:0051094	positive regulation of developmental process	GO:0043938	positive regulation of sporulation	2	Cluster-3944.1,Cluster-8553.10437
GO:0008150	Biological Process	GO:0032502	developmental process	GO:0051094	positive regulation of developmental process	GO:0048582	positive regulation of post-embryonic development	1	Cluster-8553.8519
GO:0008150	Biological Process	GO:0032502	developmental process	GO:0048646	anatomical structure formation involved in morphogenesis	GO:0001525	angiogenesis	3	Cluster-8553.11493,Cluster-10264.0,Cluster-6597.0
GO:0008150	Biological Process	GO:0032502	developmental process	GO:0048646	anatomical structure formation involved in morphogenesis	GO:0030703	eggshell formation	21	Cluster-8553.10658,Cluster-8553.10710,Cluster-8553.6378,Cluster-12085.1,Cluster-8553.11233,Cluster-7761.0,Cluster-3390.0,Cluster-2522.0,Cluster-8553.9019,Cluster-13506.0,Cluster-8553.12998,Cluster-8553.1773,Cluster-12321.0,Cluster-8615.0,Cluster-8553.11573,Cluster-8553.1764,Cluster-924.0,Cluster-4474.0,Cluster-4659.0,Cluster-8553.12985,Cluster-6174.0
GO:0008150	Biological Process	GO:0032502	developmental process	GO:0048646	anatomical structure formation involved in morphogenesis	GO:0030435	sporulation resulting in formation of a cellular spore	4	Cluster-8553.5014,Cluster-333.0,Cluster-8553.10437,Cluster-3944.1
GO:0008150	Biological Process	GO:0032502	developmental process	GO:0048646	anatomical structure formation involved in morphogenesis	GO:0007349	cellularization	3	Cluster-5619.0,Cluster-8553.4146,Cluster-5545.0
GO:0008150	Biological Process	GO:0032502	developmental process	GO:0050793	regulation of developmental process	GO:2000026	regulation of multicellular organismal development	19	Cluster-13242.1,Cluster-5067.0,Cluster-8553.12178,Cluster-8553.8519,Cluster-3633.0,Cluster-8553.5699,Cluster-8553.6856,Cluster-2106.0,Cluster-8553.11493,Cluster-6169.1,Cluster-8553.11646,Cluster-12448.0,Cluster-8553.346,Cluster-8519.0,Cluster-8553.6396,Cluster-5587.0,Cluster-10264.0,Cluster-6597.0,Cluster-3564.0
GO:0008150	Biological Process	GO:0032502	developmental process	GO:0050793	regulation of developmental process	GO:0043937	regulation of sporulation	4	Cluster-333.0,Cluster-8553.5014,Cluster-3944.1,Cluster-8553.10437
GO:0008150	Biological Process	GO:0032502	developmental process	GO:0050793	regulation of developmental process	GO:0022603	regulation of anatomical structure morphogenesis	12	Cluster-8553.10437,Cluster-8553.7593,Cluster-8553.10389,Cluster-8553.6072,Cluster-8553.11493,Cluster-7646.0,Cluster-10264.0,Cluster-6597.0,Cluster-3944.1,Cluster-8553.5014,Cluster-333.0,Cluster-5925.0
GO:0008150	Biological Process	GO:0032502	developmental process	GO:0050793	regulation of developmental process	GO:0051094	positive regulation of developmental process	6	Cluster-5587.0,Cluster-8553.8519,Cluster-3944.1,Cluster-8553.10437,Cluster-3564.0,Cluster-8553.346
GO:0008150	Biological Process	GO:0032502	developmental process	GO:0050793	regulation of developmental process	GO:0045595	regulation of cell differentiation	13	Cluster-8553.10437,Cluster-8553.346,Cluster-4980.0,Cluster-6169.1,Cluster-8553.13213,Cluster-254.0,Cluster-5587.0,Cluster-8553.5699,Cluster-3944.1,Cluster-3564.0,Cluster-8553.5014,Cluster-333.0,Cluster-8553.3408
GO:0008150	Biological Process	GO:0032502	developmental process	GO:0043934	sporulation	GO:0043938	positive regulation of sporulation	2	Cluster-3944.1,Cluster-8553.10437
GO:0008150	Biological Process	GO:0032502	developmental process	GO:0043934	sporulation	GO:0043937	regulation of sporulation	4	Cluster-333.0,Cluster-8553.5014,Cluster-3944.1,Cluster-8553.10437
GO:0008150	Biological Process	GO:0032502	developmental process	GO:0043934	sporulation	GO:0030435	sporulation resulting in formation of a cellular spore	4	Cluster-8553.5014,Cluster-333.0,Cluster-8553.10437,Cluster-3944.1
GO:0008150	Biological Process	GO:0032502	developmental process	GO:0048856	anatomical structure development	GO:0048513	animal organ development	51	Cluster-10498.0,Cluster-8553.4790,Cluster-8553.9694,Cluster-6169.1,Cluster-3028.0,Cluster-6787.0,Cluster-8553.13515,Cluster-8553.4031,Cluster-8553.13164,Cluster-8553.2428,Cluster-6008.0,Cluster-8553.8004,Cluster-14452.0,Cluster-11646.0,Cluster-8553.3468,Cluster-4501.0,Cluster-555.0,Cluster-12257.1,Cluster-8553.8901,Cluster-6612.0,Cluster-8553.8529,Cluster-8553.2460,Cluster-3633.0,Cluster-8553.115…
GO:0008150	Biological Process	GO:0032502	developmental process	GO:0048856	anatomical structure development	GO:0021537	telencephalon development	1	Cluster-8553.11534
GO:0008150	Biological Process	GO:0032502	developmental process	GO:0048856	anatomical structure development	GO:0030900	forebrain development	1	Cluster-8553.11534
GO:0008150	Biological Process	GO:0032502	developmental process	GO:0048856	anatomical structure development	GO:0001568	blood vessel development	3	Cluster-10264.0,Cluster-6597.0,Cluster-8553.11493
GO:0008150	Biological Process	GO:0032502	developmental process	GO:0048856	anatomical structure development	GO:0035295	tube development	3	Cluster-8553.11493,Cluster-6597.0,Cluster-10264.0
GO:0008150	Biological Process	GO:0032502	developmental process	GO:0048856	anatomical structure development	GO:0031099	regeneration	31	Cluster-1343.0,Cluster-8553.9620,Cluster-6906.0,Cluster-8553.12097,Cluster-8553.9378,Cluster-3004.0,Cluster-8553.2525,Cluster-1107.0,Cluster-8553.7571,Cluster-2352.0,Cluster-9012.1,Cluster-8553.4759,Cluster-12872.0,Cluster-4184.0,Cluster-2723.0,Cluster-8553.3741,Cluster-8553.5601,Cluster-8134.0,Cluster-8553.751,Cluster-8553.13249,Cluster-8553.10740,Cluster-7032.0,Cluster-14277.0,Cluster-8553.376,…
GO:0008150	Biological Process	GO:0032502	developmental process	GO:0048856	anatomical structure development	GO:0007275	multicellular organism development	130	Cluster-8553.4790,Cluster-8553.3402,Cluster-4737.0,Cluster-8553.9681,Cluster-8553.8478,Cluster-4501.0,Cluster-4518.0,Cluster-8553.6257,Cluster-6612.0,Cluster-8553.8529,Cluster-9793.2,Cluster-8553.11358,Cluster-8553.9631,Cluster-8553.9939,Cluster-8553.10956,Cluster-8553.346,Cluster-8553.10544,Cluster-8553.9815,Cluster-13242.1,Cluster-8553.1675,Cluster-8030.0,Cluster-8553.9395,Cluster-12161.0,Clust…
GO:0008150	Biological Process	GO:0032502	developmental process	GO:0048856	anatomical structure development	GO:0021543	pallium development	1	Cluster-8553.11534
GO:0008150	Biological Process	GO:0032502	developmental process	GO:0048856	anatomical structure development	GO:0009888	tissue development	81	Cluster-1343.0,Cluster-8553.8529,Cluster-1107.0,Cluster-8553.7571,Cluster-2352.0,Cluster-8553.1764,Cluster-12872.0,Cluster-8553.751,Cluster-4659.0,Cluster-8553.10710,Cluster-8553.6378,Cluster-8553.9694,Cluster-8553.10740,Cluster-7761.0,Cluster-6787.0,Cluster-2522.0,Cluster-8553.9619,Cluster-8553.8004,Cluster-8553.6073,Cluster-11646.0,Cluster-4501.0,Cluster-8553.9815,Cluster-8553.9395,Cluster-3004…
GO:0008150	Biological Process	GO:0032502	developmental process	GO:0048856	anatomical structure development	GO:0022037	metencephalon development	2	Cluster-10498.0,Cluster-14452.0
GO:0008150	Biological Process	GO:0032502	developmental process	GO:0048856	anatomical structure development	GO:0048731	system development	93	Cluster-8553.9528,Cluster-12089.0,Cluster-10569.0,Cluster-8553.5321,Cluster-9106.0,Cluster-5587.0,Cluster-10264.0,Cluster-6597.0,Cluster-8553.5373,Cluster-3564.0,Cluster-8553.3872,Cluster-8553.11460,Cluster-8553.11534,Cluster-531.0,Cluster-8553.11391,Cluster-13851.1,Cluster-8553.13110,Cluster-8553.3419,Cluster-8553.1970,Cluster-3006.0,Cluster-14289.2,Cluster-11727.0,Cluster-8553.11493,Cluster-855…
GO:0008150	Biological Process	GO:0032502	developmental process	GO:0048856	anatomical structure development	GO:0009653	anatomical structure morphogenesis	125	Cluster-8553.7230,Cluster-8553.6418,Cluster-8553.9134,Cluster-5692.1,Cluster-924.0,Cluster-8553.12985,Cluster-8553.1675,Cluster-8553.856,Cluster-6159.0,Cluster-8553.10437,Cluster-8553.11384,Cluster-8553.2871,Cluster-1245.0,Cluster-8553.5014,Cluster-13506.0,Cluster-8553.13726,Cluster-8553.7674,Cluster-8553.12193,Cluster-3390.0,Cluster-8553.5144,Cluster-10789.0,Cluster-9793.2,Cluster-8553.1764,Clus…
GO:0008150	Biological Process	GO:0032502	developmental process	GO:0048856	anatomical structure development	GO:0048468	cell development	71	Cluster-5619.0,Cluster-3328.0,Cluster-8553.11573,Cluster-12321.0,Cluster-8553.1773,Cluster-8553.11865,Cluster-8553.12998,Cluster-8553.9110,Cluster-7834.0,Cluster-6174.0,Cluster-4474.0,Cluster-8553.3419,Cluster-8334.0,Cluster-8553.1970,Cluster-3006.0,Cluster-531.0,Cluster-8553.13110,Cluster-8553.3872,Cluster-10947.0,Cluster-8553.6588,Cluster-9106.0,Cluster-8553.5373,Cluster-8553.9019,Cluster-8553.…
GO:0008150	Biological Process	GO:0032502	developmental process	GO:0048856	anatomical structure development	GO:0060322	head development	3	Cluster-10498.0,Cluster-8553.11534,Cluster-14452.0
GO:0008150	Biological Process	GO:0032502	developmental process	GO:0048856	anatomical structure development	GO:0030902	hindbrain development	2	Cluster-10498.0,Cluster-14452.0
GO:0008150	Biological Process	GO:0032502	developmental process	GO:0048856	anatomical structure development	GO:0061061	muscle structure development	1	Cluster-14289.2
GO:0008150	Biological Process	GO:0032502	developmental process	GO:0009653	anatomical structure morphogenesis	GO:0048646	anatomical structure formation involved in morphogenesis	37	Cluster-8553.10583,Cluster-8553.5014,Cluster-8553.9019,Cluster-6597.0,Cluster-10264.0,Cluster-13506.0,Cluster-3390.0,Cluster-8553.7230,Cluster-8553.9134,Cluster-924.0,Cluster-4474.0,Cluster-8553.11493,Cluster-6174.0,Cluster-8553.12985,Cluster-3944.1,Cluster-8553.12998,Cluster-8553.1773,Cluster-6159.0,Cluster-12321.0,Cluster-8553.10437,Cluster-8553.11573,Cluster-5619.0,Cluster-5545.0,Cluster-8553.…
GO:0008150	Biological Process	GO:0032502	developmental process	GO:0009653	anatomical structure morphogenesis	GO:0022603	regulation of anatomical structure morphogenesis	12	Cluster-8553.10437,Cluster-8553.7593,Cluster-8553.10389,Cluster-8553.6072,Cluster-8553.11493,Cluster-7646.0,Cluster-10264.0,Cluster-6597.0,Cluster-3944.1,Cluster-8553.5014,Cluster-333.0,Cluster-5925.0
GO:0008150	Biological Process	GO:0032502	developmental process	GO:0009653	anatomical structure morphogenesis	GO:0035239	tube morphogenesis	3	Cluster-10264.0,Cluster-6597.0,Cluster-8553.11493
GO:0008150	Biological Process	GO:0032502	developmental process	GO:0009653	anatomical structure morphogenesis	GO:0000902	cell morphogenesis	40	Cluster-11879.0,Cluster-8553.9631,Cluster-1735.0,Cluster-5916.0,Cluster-9793.2,Cluster-5925.0,Cluster-3380.0,Cluster-8553.2369,Cluster-8553.6257,Cluster-8553.3344,Cluster-7646.0,Cluster-8553.8478,Cluster-8553.5490,Cluster-4518.0,Cluster-8553.9681,Cluster-8553.6379,Cluster-8553.5706,Cluster-8553.7147,Cluster-4737.0,Cluster-3347.0,Cluster-8553.3402,Cluster-8553.7044,Cluster-8553.1970,Cluster-8553.3…
GO:0008150	Biological Process	GO:0032502	developmental process	GO:0009653	anatomical structure morphogenesis	GO:0032989	cellular component morphogenesis	35	Cluster-8553.3419,Cluster-8553.1970,Cluster-8553.1675,Cluster-8553.11865,Cluster-8553.9110,Cluster-3328.0,Cluster-8553.9528,Cluster-8553.5321,Cluster-10569.0,Cluster-9106.0,Cluster-8553.5373,Cluster-8553.3872,Cluster-531.0,Cluster-10789.0,Cluster-8553.13110,Cluster-9793.2,Cluster-8553.9631,Cluster-1735.0,Cluster-5916.0,Cluster-11879.0,Cluster-8553.2369,Cluster-8553.6257,Cluster-8553.3344,Cluster-…
GO:0008150	Biological Process	GO:0032502	developmental process	GO:0009653	anatomical structure morphogenesis	GO:0009887	animal organ morphogenesis	1	Cluster-8553.2428
GO:0008150	Biological Process	GO:0032502	developmental process	GO:0048869	cellular developmental process	GO:0045165	cell fate commitment	9	Cluster-8553.6034,Cluster-8553.5932,Cluster-7474.0,Cluster-8553.3468,Cluster-12089.0,Cluster-7276.0,Cluster-3028.0,Cluster-8553.2264,Cluster-8553.2163
GO:0008150	Biological Process	GO:0032502	developmental process	GO:0048869	cellular developmental process	GO:0048468	cell development	71	Cluster-5619.0,Cluster-3328.0,Cluster-8553.11573,Cluster-12321.0,Cluster-8553.1773,Cluster-8553.11865,Cluster-8553.12998,Cluster-8553.9110,Cluster-7834.0,Cluster-6174.0,Cluster-4474.0,Cluster-8553.3419,Cluster-8334.0,Cluster-8553.1970,Cluster-3006.0,Cluster-531.0,Cluster-8553.13110,Cluster-8553.3872,Cluster-10947.0,Cluster-8553.6588,Cluster-9106.0,Cluster-8553.5373,Cluster-8553.9019,Cluster-8553.…
GO:0008150	Biological Process	GO:0032502	developmental process	GO:0048869	cellular developmental process	GO:0030154	cell differentiation	143	Cluster-8553.3419,Cluster-3006.0,Cluster-10295.0,Cluster-14537.3,Cluster-3944.1,Cluster-4474.0,Cluster-7834.0,Cluster-254.0,Cluster-12321.0,Cluster-8553.9528,Cluster-12089.0,Cluster-8553.5321,Cluster-5587.0,Cluster-8553.6034,Cluster-8553.5373,Cluster-8553.9019,Cluster-3564.0,Cluster-10947.0,Cluster-8553.6588,Cluster-8553.9885,Cluster-531.0,Cluster-1735.0,Cluster-8553.547,Cluster-10442.1,Cluster-8…
GO:0008150	Biological Process	GO:0032502	developmental process	GO:0048869	cellular developmental process	GO:0032989	cellular component morphogenesis	35	Cluster-8553.3419,Cluster-8553.1970,Cluster-8553.1675,Cluster-8553.11865,Cluster-8553.9110,Cluster-3328.0,Cluster-8553.9528,Cluster-8553.5321,Cluster-10569.0,Cluster-9106.0,Cluster-8553.5373,Cluster-8553.3872,Cluster-531.0,Cluster-10789.0,Cluster-8553.13110,Cluster-9793.2,Cluster-8553.9631,Cluster-1735.0,Cluster-5916.0,Cluster-11879.0,Cluster-8553.2369,Cluster-8553.6257,Cluster-8553.3344,Cluster-…
GO:0008150	Biological Process	GO:0032502	developmental process	GO:0003006	developmental process involved in reproduction	GO:0030707	ovarian follicle cell development	21	Cluster-8553.12998,Cluster-8553.1773,Cluster-8615.0,Cluster-12321.0,Cluster-8553.11573,Cluster-8553.1764,Cluster-924.0,Cluster-4474.0,Cluster-6174.0,Cluster-8553.12985,Cluster-4659.0,Cluster-8553.6378,Cluster-8553.10710,Cluster-8553.10658,Cluster-8553.11233,Cluster-12085.1,Cluster-7761.0,Cluster-3390.0,Cluster-2522.0,Cluster-8553.9019,Cluster-13506.0
GO:0008150	Biological Process	GO:0032502	developmental process	GO:0003006	developmental process involved in reproduction	GO:0007548	sex differentiation	12	Cluster-1514.0,Cluster-8553.9939,Cluster-8553.6624,Cluster-5328.0,Cluster-8553.10279,Cluster-10991.0,Cluster-2425.0,Cluster-8553.13649,Cluster-8553.10868,Cluster-8553.4271,Cluster-8553.11358,Cluster-5061.0
GO:0008150	Biological Process	GO:0032502	developmental process	GO:0003006	developmental process involved in reproduction	GO:0048515	spermatid differentiation	9	Cluster-8553.13974,Cluster-8334.0,Cluster-5545.0,Cluster-5619.0,Cluster-8553.2456,Cluster-8553.4146,Cluster-8553.5412,Cluster-8553.6588,Cluster-10947.0
GO:0008150	Biological Process	GO:0032502	developmental process	GO:0003006	developmental process involved in reproduction	GO:0007530	sex determination	5	Cluster-7474.0,Cluster-8553.2163,Cluster-8553.6034,Cluster-8553.5932,Cluster-7276.0
GO:0008150	Biological Process	GO:0032502	developmental process	GO:0003006	developmental process involved in reproduction	GO:0007281	germ cell development	30	Cluster-2522.0,Cluster-8553.4146,Cluster-8553.11233,Cluster-7761.0,Cluster-12085.1,Cluster-3390.0,Cluster-8553.6378,Cluster-8553.10710,Cluster-8553.6588,Cluster-8553.10658,Cluster-10947.0,Cluster-13506.0,Cluster-8553.9019,Cluster-5545.0,Cluster-8553.11573,Cluster-8553.2456,Cluster-5619.0,Cluster-8615.0,Cluster-12321.0,Cluster-8553.1773,Cluster-8553.5412,Cluster-8553.12998,Cluster-6174.0,Cluster-8…
GO:0008150	Biological Process	GO:0032502	developmental process	GO:0003006	developmental process involved in reproduction	GO:0007283	spermatogenesis	9	Cluster-5619.0,Cluster-8553.2456,Cluster-8553.4146,Cluster-8553.5412,Cluster-8553.6588,Cluster-10947.0,Cluster-8553.13974,Cluster-5545.0,Cluster-8334.0
GO:0008150	Biological Process	GO:0032502	developmental process	GO:0003006	developmental process involved in reproduction	GO:0030703	eggshell formation	21	Cluster-8553.10658,Cluster-8553.10710,Cluster-8553.6378,Cluster-12085.1,Cluster-8553.11233,Cluster-7761.0,Cluster-3390.0,Cluster-2522.0,Cluster-8553.9019,Cluster-13506.0,Cluster-8553.12998,Cluster-8553.1773,Cluster-12321.0,Cluster-8615.0,Cluster-8553.11573,Cluster-8553.1764,Cluster-924.0,Cluster-4474.0,Cluster-4659.0,Cluster-8553.12985,Cluster-6174.0
GO:0008150	Biological Process	GO:0008152	metabolic process	GO:0006807	nitrogen compound metabolic process	GO:2001057	reactive nitrogen species metabolic process	1	Cluster-8553.4093
GO:0008150	Biological Process	GO:0008152	metabolic process	GO:0006807	nitrogen compound metabolic process	GO:0019666	nitrogenous compound fermentation	3	Cluster-1025.0,Cluster-8553.12175,Cluster-8553.13154
GO:0008150	Biological Process	GO:0008152	metabolic process	GO:0006807	nitrogen compound metabolic process	GO:0071941	nitrogen cycle metabolic process	10	Cluster-3637.0,Cluster-5151.0,Cluster-8553.2996,Cluster-8553.13046,Cluster-8553.25,Cluster-8553.11197,Cluster-8553.1715,Cluster-14405.1,Cluster-8553.8974,Cluster-8553.9457
GO:0008150	Biological Process	GO:0008152	metabolic process	GO:0006807	nitrogen compound metabolic process	GO:0034641	cellular nitrogen compound metabolic process	5233	Cluster-8553.7075,Cluster-1583.0,Cluster-9557.0,Cluster-8553.6218,Cluster-330.0,Cluster-1192.1,Cluster-13224.2,Cluster-8553.3451,Cluster-8553.10941,Cluster-8553.2754,Cluster-4377.0,Cluster-9015.0,Cluster-8553.5122,Cluster-8553.12690,Cluster-8553.6011,Cluster-8553.374,Cluster-2534.0,Cluster-12521.0,Cluster-4002.0,Cluster-8553.7993,Cluster-5707.0,Cluster-12538.0,Cluster-8553.6978,Cluster-8553.2727,…
,Cluster-6975.0,Cluster-3163.2,Cluster-8553.3723,Cluster-2982.0,Cluster-8553.6521,Cluster-8553.6960,Cluster-8069.1,Cluster-8553.12008,Cluster-8553.9164,Cluster-8553.5078,Cluster-8553.395,Cluster-8553.3293,Cluster-78.0,Cluster-2307.1,Cluster-8553.7340,Cluster-8553.9527,Cluster-8553.5919,Cluster-8553.11473,Cluster-14604.1,Cluster-8553.7255,Cluster-8553.6422,Cluster-8553.3974,Cluster-8553.7479,Clust…
r-8553.3352,Cluster-9281.0,Cluster-5595.0,Cluster-8553.9816,Cluster-290.1,Cluster-12768.0,Cluster-8553.4106,Cluster-11006.0,Cluster-8553.6306,Cluster-8553.6602,Cluster-8553.3737,Cluster-8147.0,Cluster-8553.2910,Cluster-8553.955,Cluster-8553.5165,Cluster-8553.8180,Cluster-2582.0,Cluster-8553.3556,Cluster-12138.0,Cluster-12576.0,Cluster-8711.0,Cluster-2920.0,Cluster-8553.499,Cluster-8553.2461,Clust…
GO:0008150	Biological Process	GO:0008152	metabolic process	GO:0006807	nitrogen compound metabolic process	GO:0051172	negative regulation of nitrogen compound metabolic process	74	Cluster-8553.4027,Cluster-8553.13880,Cluster-8553.2414,Cluster-12853.0,Cluster-8553.10324,Cluster-5698.0,Cluster-8553.4904,Cluster-8553.4649,Cluster-8553.7369,Cluster-8553.3714,Cluster-8553.6058,Cluster-9555.0,Cluster-4994.2,Cluster-2972.0,Cluster-8553.7661,Cluster-8553.8946,Cluster-8553.7908,Cluster-8553.12028,Cluster-8553.6763,Cluster-8553.8597,Cluster-10615.0,Cluster-814.0,Cluster-8553.1525,Cl…
GO:0008150	Biological Process	GO:0008152	metabolic process	GO:0006807	nitrogen compound metabolic process	GO:1901564	organonitrogen compound metabolic process	5724	Cluster-7337.0,Cluster-8553.10712,Cluster-8553.8880,Cluster-8553.13748,Cluster-3206.0,Cluster-8553.1172,Cluster-8553.11325,Cluster-7514.0,Cluster-1671.0,Cluster-11030.0,Cluster-10218.0,Cluster-8553.12393,Cluster-8282.2,Cluster-1422.0,Cluster-2956.0,Cluster-7042.0,Cluster-8553.6185,Cluster-6137.0,Cluster-13518.0,Cluster-8553.12230,Cluster-8553.13057,Cluster-4232.0,Cluster-8553.2589,Cluster-8553.13…
uster-9773.0,Cluster-8553.9575,Cluster-4332.0,Cluster-8553.924,Cluster-8553.3477,Cluster-8553.11140,Cluster-9379.0,Cluster-10159.1,Cluster-8553.2796,Cluster-14245.0,Cluster-8553.8318,Cluster-8553.2477,Cluster-8553.11324,Cluster-8553.2658,Cluster-12258.0,Cluster-10856.0,Cluster-8553.13382,Cluster-7124.0,Cluster-8553.3010,Cluster-8553.12447,Cluster-8553.9134,Cluster-8553.4675,Cluster-8553.8198,Clus…
0,Cluster-9591.0,Cluster-966.0,Cluster-8553.4629,Cluster-13347.0,Cluster-8553.3741,Cluster-11864.1,Cluster-6521.0,Cluster-8553.4318,Cluster-13889.0,Cluster-8553.13506,Cluster-8553.4536,Cluster-8553.4327,Cluster-11200.0,Cluster-8553.10837,Cluster-11979.0,Cluster-11712.0,Cluster-8553.6229,Cluster-8553.9227,Cluster-8553.1848,Cluster-8553.12988,Cluster-5325.0,Cluster-8553.13558,Cluster-11776.0,Cluste…
GO:0008150	Biological Process	GO:0008152	metabolic process	GO:0006807	nitrogen compound metabolic process	GO:0051171	regulation of nitrogen compound metabolic process	1935	Cluster-2469.0,Cluster-8200.0,Cluster-13458.0,Cluster-8553.8477,Cluster-7899.1,Cluster-3281.0,Cluster-8553.13294,Cluster-8553.8146,Cluster-8553.12000,Cluster-2259.0,Cluster-8553.5917,Cluster-8553.7857,Cluster-8553.9541,Cluster-8553.6881,Cluster-417.0,Cluster-8553.7582,Cluster-8553.6442,Cluster-9099.0,Cluster-12308.1,Cluster-8553.2799,Cluster-8553.10089,Cluster-8553.8671,Cluster-8553.3250,Cluster-…
r-8056.0,Cluster-5067.0,Cluster-1257.0,Cluster-8553.5962,Cluster-8553.13066,Cluster-5525.1,Cluster-8553.5014,Cluster-4231.0,Cluster-14297.1,Cluster-4626.0,Cluster-6482.0,Cluster-8553.2563
GO:0008150	Biological Process	GO:0008152	metabolic process	GO:0006807	nitrogen compound metabolic process	GO:0051173	positive regulation of nitrogen compound metabolic process	146	Cluster-13184.0,Cluster-8553.8736,Cluster-8440.0,Cluster-8553.7984,Cluster-8553.12675,Cluster-2296.0,Cluster-8553.1668,Cluster-8553.7465,Cluster-2885.0,Cluster-10837.1,Cluster-8553.9646,Cluster-8553.13652,Cluster-8553.3498,Cluster-8294.2,Cluster-14338.0,Cluster-9103.0,Cluster-8553.4935,Cluster-8553.7128,Cluster-9369.0,Cluster-7497.0,Cluster-8553.11637,Cluster-8553.7468,Cluster-9242.0,Cluster-8553…
GO:0008150	Biological Process	GO:0008152	metabolic process	GO:0042440	pigment metabolic process	GO:0042168	heme metabolic process	21	Cluster-8553.5353,Cluster-8553.12440,Cluster-8553.8388,Cluster-8553.7908,Cluster-8553.5172,Cluster-6727.0,Cluster-3279.0,Cluster-11448.2,Cluster-8553.9332,Cluster-8553.3846,Cluster-8553.5058,Cluster-8553.2051,Cluster-8553.5704,Cluster-9566.0,Cluster-8553.6901,Cluster-8165.0,Cluster-6326.0,Cluster-7112.0,Cluster-441.0,Cluster-12601.0,Cluster-8553.2345
GO:0008150	Biological Process	GO:0008152	metabolic process	GO:0042440	pigment metabolic process	GO:0046149	pigment catabolic process	10	Cluster-8553.5353,Cluster-8553.3846,Cluster-8553.9522,Cluster-8553.7994,Cluster-8553.6461,Cluster-8553.11828,Cluster-8553.4152,Cluster-10301.0,Cluster-6572.0,Cluster-8553.2345
GO:0008150	Biological Process	GO:0008152	metabolic process	GO:0042440	pigment metabolic process	GO:0046148	pigment biosynthetic process	25	Cluster-8553.12121,Cluster-8553.7908,Cluster-8553.8388,Cluster-10710.0,Cluster-9340.0,Cluster-8553.12440,Cluster-11448.2,Cluster-3279.0,Cluster-6727.0,Cluster-8553.6894,Cluster-8553.5172,Cluster-1048.0,Cluster-9566.0,Cluster-8553.6901,Cluster-8553.5704,Cluster-8553.804,Cluster-8553.9761,Cluster-8553.2051,Cluster-8553.5058,Cluster-8553.9332,Cluster-7857.0,Cluster-12601.0,Cluster-8553.2456,Cluster-…
GO:0008150	Biological Process	GO:0008152	metabolic process	GO:0055114	oxidation-reduction process	GO:0034440	lipid oxidation	18	Cluster-8553.9181,Cluster-8553.3192,Cluster-5304.0,Cluster-8553.3860,Cluster-8553.12052,Cluster-8553.10093,Cluster-8553.9120,Cluster-10983.0,Cluster-8553.6861,Cluster-7742.0,Cluster-8553.9694,Cluster-8553.990,Cluster-7059.0,Cluster-8553.6006,Cluster-8553.6706,Cluster-8553.6762,Cluster-8553.2551,Cluster-8553.5633
GO:0008150	Biological Process	GO:0008152	metabolic process	GO:0055114	oxidation-reduction process	GO:0015980	energy derivation by oxidation of organic compounds	192	Cluster-2419.0,Cluster-8553.10184,Cluster-8553.6287,Cluster-12823.0,Cluster-10883.0,Cluster-8553.9600,Cluster-8553.7305,Cluster-8553.5207,Cluster-811.1,Cluster-8553.3131,Cluster-8553.1562,Cluster-8553.12263,Cluster-1739.0,Cluster-8553.13216,Cluster-8553.6592,Cluster-8553.8017,Cluster-4401.0,Cluster-8553.11990,Cluster-8553.8291,Cluster-8553.6874,Cluster-8553.11792,Cluster-8138.0,Cluster-13959.1,Cl…
GO:0008150	Biological Process	GO:0008152	metabolic process	GO:0055114	oxidation-reduction process	GO:0006740	NADPH regeneration	45	Cluster-8553.2378,Cluster-10388.0,Cluster-9812.0,Cluster-8553.5495,Cluster-8553.5757,Cluster-12401.0,Cluster-8553.8030,Cluster-3135.1,Cluster-6193.0,Cluster-6823.0,Cluster-11079.0,Cluster-8553.6971,Cluster-13615.1,Cluster-1519.0,Cluster-2377.0,Cluster-8553.7906,Cluster-8553.5448,Cluster-13152.1,Cluster-8553.9577,Cluster-8553.11568,Cluster-4362.0,Cluster-12925.0,Cluster-10715.0,Cluster-8553.9207,C…
GO:0008150	Biological Process	GO:0008152	metabolic process	GO:0055114	oxidation-reduction process	GO:0015975	energy derivation by oxidation of reduced inorganic compounds	21	Cluster-7462.0,Cluster-1739.0,Cluster-1134.0,Cluster-8553.3427,Cluster-8553.1562,Cluster-8553.10465,Cluster-2779.0,Cluster-7626.0,Cluster-5782.0,Cluster-8553.163,Cluster-8553.12263,Cluster-12258.0,Cluster-8553.12436,Cluster-831.0,Cluster-8553.9556,Cluster-8553.13599,Cluster-8553.6463,Cluster-12167.0,Cluster-5808.0,Cluster-8553.1077,Cluster-8553.8264
GO:0008150	Biological Process	GO:0008152	metabolic process	GO:0055114	oxidation-reduction process	GO:0022900	electron transport chain	117	Cluster-8553.12384,Cluster-11962.0,Cluster-9973.0,Cluster-8878.1,Cluster-8553.4230,Cluster-2483.0,Cluster-1130.0,Cluster-13680.0,Cluster-8553.6973,Cluster-8553.2823,Cluster-4358.0,Cluster-6071.0,Cluster-14149.0,Cluster-8553.436,Cluster-8553.6888,Cluster-11352.0,Cluster-8878.0,Cluster-8553.3864,Cluster-6755.0,Cluster-1409.0,Cluster-9386.0,Cluster-8553.2992,Cluster-8553.6027,Cluster-8553.3451,Clust…
GO:0008150	Biological Process	GO:0008152	metabolic process	GO:0071704	organic substance metabolic process	GO:0015977	carbon fixation	11	Cluster-14373.0,Cluster-8710.0,Cluster-7977.1,Cluster-8553.11715,Cluster-6870.0,Cluster-13784.0,Cluster-13155.1,Cluster-13610.0,Cluster-8553.11792,Cluster-1228.0,Cluster-13375.0
GO:0008150	Biological Process	GO:0008152	metabolic process	GO:0071704	organic substance metabolic process	GO:0042180	cellular ketone metabolic process	59	Cluster-8553.3131,Cluster-8553.13258,Cluster-8553.3712,Cluster-13585.1,Cluster-8553.11890,Cluster-4242.0,Cluster-8553.342,Cluster-14182.0,Cluster-12563.0,Cluster-12666.0,Cluster-8553.6287,Cluster-10626.0,Cluster-6058.0,Cluster-8553.9966,Cluster-8553.13419,Cluster-8553.8017,Cluster-8553.13216,Cluster-10518.0,Cluster-8553.10799,Cluster-8553.12061,Cluster-8553.10790,Cluster-8553.7319,Cluster-8553.33…
GO:0008150	Biological Process	GO:0008152	metabolic process	GO:0071704	organic substance metabolic process	GO:1901360	organic cyclic compound metabolic process	4714	Cluster-6101.0,Cluster-8553.11809,Cluster-8553.10009,Cluster-10821.0,Cluster-8553.7840,Cluster-8553.11566,Cluster-8553.4678,Cluster-14212.0,Cluster-8553.8225,Cluster-455.0,Cluster-8553.9016,Cluster-8553.6663,Cluster-3259.0,Cluster-8553.6235,Cluster-8553.12985,Cluster-8553.5447,Cluster-8553.9431,Cluster-8553.5293,Cluster-8553.673,Cluster-8553.2707,Cluster-6855.2,Cluster-8553.7580,Cluster-11660.0,C…
3.2096,Cluster-8553.10393,Cluster-8553.3818,Cluster-8553.1676,Cluster-61.0,Cluster-8259.0,Cluster-2581.0,Cluster-8553.5497,Cluster-8553.233,Cluster-13177.0,Cluster-12019.0,Cluster-8553.7213,Cluster-729.0,Cluster-8180.1,Cluster-6655.0,Cluster-8170.0,Cluster-8553.7392,Cluster-8553.2651,Cluster-8553.5576,Cluster-8553.5318,Cluster-10697.0,Cluster-667.0,Cluster-8553.9898,Cluster-8553.12984,Cluster-855…
9.0,Cluster-975.0,Cluster-8553.9177,Cluster-8553.6129,Cluster-8553.1531,Cluster-8553.9235,Cluster-8553.7753,Cluster-1797.0,Cluster-8553.5330,Cluster-8553.12248,Cluster-8553.4394,Cluster-8383.0,Cluster-8553.5046,Cluster-8553.7960,Cluster-12692.0,Cluster-8553.11808,Cluster-8553.4043,Cluster-8553.1722,Cluster-8553.6700,Cluster-8553.4512,Cluster-8553.195,Cluster-5917.0,Cluster-8553.5267,Cluster-8553.…
GO:0008150	Biological Process	GO:0008152	metabolic process	GO:0071704	organic substance metabolic process	GO:0019637	organophosphate metabolic process	730	Cluster-8553.6594,Cluster-3612.0,Cluster-8553.2564,Cluster-8553.10496,Cluster-4214.1,Cluster-8553.12085,Cluster-8553.8216,Cluster-8553.11068,Cluster-8553.5255,Cluster-8831.0,Cluster-12555.0,Cluster-8553.5070,Cluster-8553.9818,Cluster-4951.0,Cluster-6140.0,Cluster-8553.1806,Cluster-8553.4616,Cluster-9207.0,Cluster-12350.0,Cluster-13056.0,Cluster-8795.0,Cluster-9604.0,Cluster-14577.0,Cluster-10983.…
GO:0008150	Biological Process	GO:0008152	metabolic process	GO:0071704	organic substance metabolic process	GO:0006629	lipid metabolic process	604	Cluster-14032.0,Cluster-8553.6479,Cluster-13572.0,Cluster-8553.6498,Cluster-8553.12052,Cluster-9236.0,Cluster-8553.11755,Cluster-8553.9120,Cluster-5341.0,Cluster-7473.0,Cluster-8553.1002,Cluster-8553.8431,Cluster-8553.8001,Cluster-8553.1810,Cluster-2843.0,Cluster-8553.6606,Cluster-8553.7230,Cluster-3661.0,Cluster-2550.0,Cluster-8553.6851,Cluster-8553.6275,Cluster-8553.7853,Cluster-4849.0,Cluster-…
GO:0008150	Biological Process	GO:0008152	metabolic process	GO:0071704	organic substance metabolic process	GO:0042197	halogenated hydrocarbon metabolic process	32	Cluster-8849.0,Cluster-8553.9904,Cluster-1682.0,Cluster-8553.6040,Cluster-7442.0,Cluster-7480.0,Cluster-8553.6613,Cluster-8553.12686,Cluster-402.0,Cluster-11101.0,Cluster-3021.1,Cluster-8553.3152,Cluster-8553.6166,Cluster-8553.3214,Cluster-7708.0,Cluster-8553.7963,Cluster-8553.8333,Cluster-8553.7637,Cluster-8553.7862,Cluster-8553.7631,Cluster-8553.6389,Cluster-5151.0,Cluster-8553.6289,Cluster-855…
GO:0008150	Biological Process	GO:0008152	metabolic process	GO:0071704	organic substance metabolic process	GO:0006082	organic acid metabolic process	1196	Cluster-8553.5559,Cluster-8553.2027,Cluster-5808.0,Cluster-6891.0,Cluster-5109.0,Cluster-8553.3486,Cluster-8553.5495,Cluster-8553.2450,Cluster-4032.0,Cluster-8553.5548,Cluster-12308.1,Cluster-3221.0,Cluster-13615.1,Cluster-6870.0,Cluster-8553.298,Cluster-8553.10077,Cluster-8553.7857,Cluster-8553.8368,Cluster-8553.6041,Cluster-8553.11312,Cluster-12925.0,Cluster-8553.2851,Cluster-8553.13070,Cluster…
GO:0008150	Biological Process	GO:0008152	metabolic process	GO:0071704	organic substance metabolic process	GO:1901615	organic hydroxy compound metabolic process	92	Cluster-8553.9758,Cluster-14185.0,Cluster-8553.8130,Cluster-12650.1,Cluster-8553.4591,Cluster-8553.829,Cluster-2598.0,Cluster-12650.0,Cluster-8553.6410,Cluster-1532.0,Cluster-8553.12882,Cluster-9839.1,Cluster-8553.6267,Cluster-8553.7640,Cluster-14182.0,Cluster-8553.1327,Cluster-6637.0,Cluster-5777.0,Cluster-8553.3604,Cluster-8553.3831,Cluster-3805.0,Cluster-8553.5433,Cluster-8553.3891,Cluster-855…
GO:0008150	Biological Process	GO:0008152	metabolic process	GO:0071704	organic substance metabolic process	GO:0035383	thioester metabolic process	17	Cluster-8553.3192,Cluster-5304.0,Cluster-8553.3860,Cluster-8553.10947,Cluster-8553.12052,Cluster-8553.9120,Cluster-8553.10093,Cluster-10983.0,Cluster-7742.0,Cluster-8553.6861,Cluster-8553.990,Cluster-7059.0,Cluster-8553.6006,Cluster-820.0,Cluster-8553.6762,Cluster-8553.2551,Cluster-8553.5633
GO:0008150	Biological Process	GO:0008152	metabolic process	GO:0071704	organic substance metabolic process	GO:1901440	poly(hydroxyalkanoate) metabolic process	1	Cluster-8553.4386
GO:0008150	Biological Process	GO:0008152	metabolic process	GO:0071704	organic substance metabolic process	GO:0030638	polyketide metabolic process	2	Cluster-3633.0,Cluster-8553.13159
GO:0008150	Biological Process	GO:0008152	metabolic process	GO:0071704	organic substance metabolic process	GO:1901135	carbohydrate derivative metabolic process	758	Cluster-8553.1224,Cluster-10221.0,Cluster-8553.3283,Cluster-14066.0,Cluster-2377.0,Cluster-1519.0,Cluster-8553.6617,Cluster-8553.13204,Cluster-8553.12312,Cluster-13473.1,Cluster-9892.0,Cluster-8553.8899,Cluster-5429.0,Cluster-8553.4575,Cluster-12855.1,Cluster-8553.11988,Cluster-1735.0,Cluster-9511.0,Cluster-2611.0,Cluster-12401.0,Cluster-8553.11800,Cluster-8553.13007,Cluster-8553.13203,Cluster-85…
GO:0008150	Biological Process	GO:0008152	metabolic process	GO:0071704	organic substance metabolic process	GO:1901575	organic substance catabolic process	857	Cluster-8553.5502,Cluster-8553.4353,Cluster-4783.0,Cluster-7179.1,Cluster-8553.1070,Cluster-8553.12125,Cluster-8553.1162,Cluster-8553.3156,Cluster-8553.6702,Cluster-8553.9613,Cluster-8553.9321,Cluster-8553.9534,Cluster-1682.0,Cluster-8553.10784,Cluster-13334.0,Cluster-8553.11161,Cluster-8553.5567,Cluster-10622.1,Cluster-7018.0,Cluster-2982.0,Cluster-8553.7241,Cluster-8553.8066,Cluster-8553.1708,C…
GO:0008150	Biological Process	GO:0008152	metabolic process	GO:0071704	organic substance metabolic process	GO:0006081	cellular aldehyde metabolic process	52	Cluster-8553.12964,Cluster-13610.0,Cluster-4665.0,Cluster-13375.0,Cluster-4951.0,Cluster-10159.1,Cluster-8553.2162,Cluster-8553.976,Cluster-8553.13659,Cluster-12392.0,Cluster-14373.0,Cluster-8553.1067,Cluster-5645.0,Cluster-8553.8014,Cluster-8553.4933,Cluster-6870.0,Cluster-8553.11155,Cluster-8553.7304,Cluster-8553.5654,Cluster-8553.5400,Cluster-6829.0,Cluster-8553.10069,Cluster-9084.0,Cluster-14…
GO:0008150	Biological Process	GO:0008152	metabolic process	GO:0071704	organic substance metabolic process	GO:1901576	organic substance biosynthetic process	4649	Cluster-8338.0,Cluster-5102.0,Cluster-8553.6014,Cluster-4088.0,Cluster-8553.3490,Cluster-8553.12554,Cluster-8553.11840,Cluster-8553.1135,Cluster-12261.0,Cluster-10909.0,Cluster-8553.3774,Cluster-8553.1793,Cluster-8553.9128,Cluster-3675.0,Cluster-8553.8867,Cluster-8553.8310,Cluster-8553.4624,Cluster-13473.0,Cluster-4974.0,Cluster-8553.3563,Cluster-8553.6043,Cluster-8553.12104,Cluster-8553.13613,Cl…
42,Cluster-9363.0,Cluster-8553.12946,Cluster-7306.1,Cluster-8553.1923,Cluster-8553.13131,Cluster-8553.3582,Cluster-8553.5958,Cluster-11817.0,Cluster-8553.7369,Cluster-8553.5566,Cluster-8553.2648,Cluster-10168.0,Cluster-8553.11495,Cluster-8553.6782,Cluster-12872.0,Cluster-8553.9069,Cluster-8553.10428,Cluster-8525.0,Cluster-2684.0,Cluster-8553.2670,Cluster-8553.9186,Cluster-8553.3059,Cluster-8553.1…
0700,Cluster-8553.12536,Cluster-4295.0,Cluster-8553.4369,Cluster-8553.11239,Cluster-2443.0,Cluster-8553.10639,Cluster-11682.0,Cluster-8553.11356,Cluster-8553.11008,Cluster-10400.0,Cluster-4670.0,Cluster-1415.0,Cluster-7408.0,Cluster-8553.8311,Cluster-8553.2166,Cluster-8553.2263,Cluster-6603.0,Cluster-11376.1,Cluster-8553.7434,Cluster-9409.0,Cluster-8553.7499,Cluster-8553.4755,Cluster-8553.6527,Cl…
GO:0008150	Biological Process	GO:0008152	metabolic process	GO:0071704	organic substance metabolic process	GO:1901564	organonitrogen compound metabolic process	5724	Cluster-7337.0,Cluster-8553.10712,Cluster-8553.8880,Cluster-8553.13748,Cluster-3206.0,Cluster-8553.1172,Cluster-8553.11325,Cluster-7514.0,Cluster-1671.0,Cluster-11030.0,Cluster-10218.0,Cluster-8553.12393,Cluster-8282.2,Cluster-1422.0,Cluster-2956.0,Cluster-7042.0,Cluster-8553.6185,Cluster-6137.0,Cluster-13518.0,Cluster-8553.12230,Cluster-8553.13057,Cluster-4232.0,Cluster-8553.2589,Cluster-8553.13…
uster-9773.0,Cluster-8553.9575,Cluster-4332.0,Cluster-8553.924,Cluster-8553.3477,Cluster-8553.11140,Cluster-9379.0,Cluster-10159.1,Cluster-8553.2796,Cluster-14245.0,Cluster-8553.8318,Cluster-8553.2477,Cluster-8553.11324,Cluster-8553.2658,Cluster-12258.0,Cluster-10856.0,Cluster-8553.13382,Cluster-7124.0,Cluster-8553.3010,Cluster-8553.12447,Cluster-8553.9134,Cluster-8553.4675,Cluster-8553.8198,Clus…
0,Cluster-9591.0,Cluster-966.0,Cluster-8553.4629,Cluster-13347.0,Cluster-8553.3741,Cluster-11864.1,Cluster-6521.0,Cluster-8553.4318,Cluster-13889.0,Cluster-8553.13506,Cluster-8553.4536,Cluster-8553.4327,Cluster-11200.0,Cluster-8553.10837,Cluster-11979.0,Cluster-11712.0,Cluster-8553.6229,Cluster-8553.9227,Cluster-8553.1848,Cluster-8553.12988,Cluster-5325.0,Cluster-8553.13558,Cluster-11776.0,Cluste…
GO:0008150	Biological Process	GO:0008152	metabolic process	GO:0071704	organic substance metabolic process	GO:0046500	S-adenosylmethionine metabolic process	8	Cluster-8553.5022,Cluster-8553.12861,Cluster-8553.9255,Cluster-1894.0,Cluster-1365.0,Cluster-5039.0,Cluster-8553.5964,Cluster-6690.0
GO:0008150	Biological Process	GO:0008152	metabolic process	GO:0071704	organic substance metabolic process	GO:0043446	cellular alkane metabolic process	26	Cluster-8553.3427,Cluster-7462.0,Cluster-1739.0,Cluster-1134.0,Cluster-8553.10947,Cluster-8553.12263,Cluster-8553.13503,Cluster-12258.0,Cluster-831.0,Cluster-8553.12436,Cluster-6730.1,Cluster-8553.1562,Cluster-8553.10465,Cluster-2779.0,Cluster-7626.0,Cluster-5782.0,Cluster-8553.163,Cluster-8553.9556,Cluster-8553.13599,Cluster-8553.6463,Cluster-8553.7598,Cluster-8553.5665,Cluster-8553.1077,Cluster…
GO:0008150	Biological Process	GO:0008152	metabolic process	GO:0071704	organic substance metabolic process	GO:0043170	macromolecule metabolic process	7479	Cluster-8553.8665,Cluster-6689.0,Cluster-11553.0,Cluster-8553.4799,Cluster-8553.2304,Cluster-34.0,Cluster-8819.0,Cluster-7640.0,Cluster-8553.6906,Cluster-8553.1382,Cluster-9140.0,Cluster-6753.0,Cluster-8002.0,Cluster-5324.0,Cluster-631.0,Cluster-8553.3070,Cluster-13672.0,Cluster-1767.0,Cluster-8553.13705,Cluster-7317.0,Cluster-8553.2820,Cluster-12244.0,Cluster-13997.1,Cluster-8553.6563,Cluster-76…
3.10815,Cluster-8553.1333,Cluster-10397.0,Cluster-12855.1,Cluster-8553.1385,Cluster-8553.5736,Cluster-7837.0,Cluster-9156.0,Cluster-12117.0,Cluster-8553.13478,Cluster-8553.10904,Cluster-8553.6511,Cluster-6682.0,Cluster-8553.2585,Cluster-8553.6471,Cluster-13037.0,Cluster-2377.0,Cluster-1519.0,Cluster-8553.9344,Cluster-8553.12276,Cluster-13193.0,Cluster-11250.0,Cluster-8553.5756,Cluster-8553.4058,C…
er-3446.0,Cluster-6738.0,Cluster-8553.7617,Cluster-8553.6396,Cluster-12996.0,Cluster-2334.0,Cluster-8553.8291,Cluster-2689.0,Cluster-8553.1837,Cluster-8553.12046,Cluster-7613.1,Cluster-2654.2,Cluster-8553.9555,Cluster-8553.3824,Cluster-14387.0,Cluster-4181.0,Cluster-11947.0,Cluster-8553.6944,Cluster-8553.243,Cluster-8553.9649,Cluster-8553.5410,Cluster-8553.3274,Cluster-8553.6925,Cluster-8553.1392…
59,Cluster-8553.3322,Cluster-8553.9624,Cluster-8553.13548,Cluster-2387.0,Cluster-8553.999,Cluster-8553.5752,Cluster-515.0,Cluster-8553.4006,Cluster-10419.0,Cluster-8553.3738,Cluster-8553.5484,Cluster-8553.9829,Cluster-8553.3716,Cluster-8553.11893,Cluster-8553.5856,Cluster-8553.12055,Cluster-13472.0,Cluster-8553.2999,Cluster-13953.0,Cluster-8553.6249,Cluster-11690.1,Cluster-8553.5575,Cluster-8553.…
GO:0008150	Biological Process	GO:0008152	metabolic process	GO:0071704	organic substance metabolic process	GO:1900673	olefin metabolic process	12	Cluster-675.0,Cluster-8553.2325,Cluster-5631.0,Cluster-13519.0,Cluster-8553.12793,Cluster-8553.4876,Cluster-5606.0,Cluster-8553.7209,Cluster-11663.0,Cluster-8553.8519,Cluster-8553.5319,Cluster-8553.5657
GO:0008150	Biological Process	GO:0008152	metabolic process	GO:0071704	organic substance metabolic process	GO:0005975	carbohydrate metabolic process	391	Cluster-14492.0,Cluster-6410.0,Cluster-8553.2702,Cluster-8553.4303,Cluster-1207.0,Cluster-12266.0,Cluster-5094.0,Cluster-8553.11568,Cluster-971.0,Cluster-8553.5712,Cluster-3074.0,Cluster-12438.1,Cluster-8553.12149,Cluster-8553.6038,Cluster-3135.1,Cluster-1452.0,Cluster-10468.0,Cluster-9369.0,Cluster-8553.6636,Cluster-8553.4591,Cluster-8553.4053,Cluster-8553.6410,Cluster-9340.0,Cluster-8553.7018,C…
GO:0008150	Biological Process	GO:0008152	metabolic process	GO:0042445	hormone metabolic process	GO:0034754	cellular hormone metabolic process	47	Cluster-8553.3957,Cluster-3667.0,Cluster-2262.0,Cluster-2945.0,Cluster-3633.0,Cluster-7731.0,Cluster-4289.1,Cluster-8425.0,Cluster-8553.11834,Cluster-8553.12104,Cluster-3164.0,Cluster-8553.10260,Cluster-8553.2157,Cluster-8553.5183,Cluster-13013.1,Cluster-6574.0,Cluster-8553.6863,Cluster-8553.10555,Cluster-3277.0,Cluster-11329.0,Cluster-8553.834,Cluster-14276.0,Cluster-8553.8500,Cluster-5182.1,Clu…
GO:0008150	Biological Process	GO:0008152	metabolic process	GO:0019222	regulation of metabolic process	GO:0009894	regulation of catabolic process	13	Cluster-8553.1051,Cluster-8553.5472,Cluster-8553.8761,Cluster-8553.1288,Cluster-8553.8271,Cluster-8553.6529,Cluster-5946.0,Cluster-9279.0,Cluster-8553.4912,Cluster-9140.0,Cluster-12602.1,Cluster-8553.6768,Cluster-8553.7661
GO:0008150	Biological Process	GO:0008152	metabolic process	GO:0019222	regulation of metabolic process	GO:0060255	regulation of macromolecule metabolic process	2024	Cluster-8553.10554,Cluster-8553.1893,Cluster-10025.0,Cluster-4331.0,Cluster-5788.0,Cluster-9943.0,Cluster-4960.0,Cluster-8553.4337,Cluster-4729.0,Cluster-8056.0,Cluster-5067.0,Cluster-8834.1,Cluster-8553.4824,Cluster-8553.5014,Cluster-8553.1163,Cluster-4231.0,Cluster-8553.5962,Cluster-1257.0,Cluster-5525.1,Cluster-8553.13066,Cluster-8553.2563,Cluster-14297.1,Cluster-6482.0,Cluster-4626.0,Cluster-…
88.0,Cluster-8553.13726,Cluster-8553.2989,Cluster-8553.3234,Cluster-8553.7161,Cluster-13147.0,Cluster-14421.0,Cluster-9396.0,Cluster-5921.0,Cluster-8553.7465,Cluster-8553.5113,Cluster-8553.5267,Cluster-8553.6428,Cluster-12087.0,Cluster-8553.7457,Cluster-8553.13880,Cluster-8553.4855,Cluster-8553.6227,Cluster-5533.0,Cluster-8553.3586,Cluster-8553.2008,Cluster-10592.0,Cluster-8553.13401,Cluster-8553…
GO:0008150	Biological Process	GO:0008152	metabolic process	GO:0019222	regulation of metabolic process	GO:0031323	regulation of cellular metabolic process	1958	Cluster-8553.5272,Cluster-8553.1731,Cluster-8553.5049,Cluster-8553.1382,Cluster-13805.0,Cluster-8553.6906,Cluster-8819.0,Cluster-8553.9556,Cluster-8553.2304,Cluster-390.0,Cluster-9513.0,Cluster-6786.0,Cluster-8553.11323,Cluster-8553.8665,Cluster-6689.0,Cluster-116.0,Cluster-8553.6177,Cluster-9197.0,Cluster-8553.7314,Cluster-4472.0,Cluster-12518.0,Cluster-8553.12195,Cluster-10149.0,Cluster-5088.0,…
luster-8553.5563,Cluster-13931.0,Cluster-7813.1,Cluster-8553.11234,Cluster-8553.5401,Cluster-7426.0,Cluster-8553.13598,Cluster-4566.0,Cluster-1972.0,Cluster-8553.9316,Cluster-8553.12342,Cluster-8553.8590,Cluster-8553.185,Cluster-8553.4061,Cluster-8553.4979,Cluster-13084.0,Cluster-333.0,Cluster-8553.7296,Cluster-4355.0,Cluster-9098.1,Cluster-9977.0,Cluster-8553.5872,Cluster-8553.11449,Cluster-8553…
GO:0008150	Biological Process	GO:0008152	metabolic process	GO:0019222	regulation of metabolic process	GO:0051171	regulation of nitrogen compound metabolic process	1935	Cluster-2469.0,Cluster-8200.0,Cluster-13458.0,Cluster-8553.8477,Cluster-7899.1,Cluster-3281.0,Cluster-8553.13294,Cluster-8553.8146,Cluster-8553.12000,Cluster-2259.0,Cluster-8553.5917,Cluster-8553.7857,Cluster-8553.9541,Cluster-8553.6881,Cluster-417.0,Cluster-8553.7582,Cluster-8553.6442,Cluster-9099.0,Cluster-12308.1,Cluster-8553.2799,Cluster-8553.10089,Cluster-8553.8671,Cluster-8553.3250,Cluster-…
r-8056.0,Cluster-5067.0,Cluster-1257.0,Cluster-8553.5962,Cluster-8553.13066,Cluster-5525.1,Cluster-8553.5014,Cluster-4231.0,Cluster-14297.1,Cluster-4626.0,Cluster-6482.0,Cluster-8553.2563
GO:0008150	Biological Process	GO:0008152	metabolic process	GO:0019222	regulation of metabolic process	GO:0080090	regulation of primary metabolic process	1946	Cluster-2334.0,Cluster-8553.6396,Cluster-8553.11212,Cluster-12996.0,Cluster-8553.12141,Cluster-8553.174,Cluster-6738.0,Cluster-8553.12046,Cluster-8553.4639,Cluster-2689.0,Cluster-8553.10537,Cluster-8553.8291,Cluster-8553.5386,Cluster-8553.9812,Cluster-14387.0,Cluster-8553.4267,Cluster-8553.1672,Cluster-6905.0,Cluster-8553.4905,Cluster-8553.243,Cluster-8553.13110,Cluster-8553.9890,Cluster-8553.572…
2092,Cluster-8553.375,Cluster-14088.0,Cluster-8553.8371,Cluster-8553.5916,Cluster-3144.0,Cluster-9555.0,Cluster-8553.3730,Cluster-8553.1576,Cluster-8553.13068,Cluster-8553.2159,Cluster-8553.10062,Cluster-1762.0,Cluster-8553.10074,Cluster-8553.12869,Cluster-8553.3326,Cluster-14485.1,Cluster-8553.126,Cluster-8553.6359,Cluster-6445.0,Cluster-10904.0,Cluster-8553.8119,Cluster-9279.0
GO:0008150	Biological Process	GO:0008152	metabolic process	GO:0019222	regulation of metabolic process	GO:0009889	regulation of biosynthetic process	1758	Cluster-8553.8513,Cluster-8553.9604,Cluster-10043.0,Cluster-8553.4610,Cluster-8553.1651,Cluster-8553.2096,Cluster-8553.7499,Cluster-8553.4195,Cluster-9409.0,Cluster-8553.4755,Cluster-8553.6527,Cluster-8553.4898,Cluster-8553.9862,Cluster-14493.0,Cluster-11387.0,Cluster-8553.9581,Cluster-11376.1,Cluster-8553.4222,Cluster-6603.0,Cluster-8553.4816,Cluster-8553.4354,Cluster-7375.0,Cluster-8553.9715,Cl…
GO:0008150	Biological Process	GO:0008152	metabolic process	GO:0019222	regulation of metabolic process	GO:0062012	regulation of small molecule metabolic process	1	Cluster-8553.13821
GO:0008150	Biological Process	GO:0008152	metabolic process	GO:0019222	regulation of metabolic process	GO:0009893	positive regulation of metabolic process	153	Cluster-8553.11808,Cluster-604.0,Cluster-8553.6004,Cluster-8553.13314,Cluster-9106.0,Cluster-8383.0,Cluster-9496.1,Cluster-8553.12046,Cluster-8553.9399,Cluster-8553.6674,Cluster-8553.11799,Cluster-7276.0,Cluster-8553.4182,Cluster-8553.9712,Cluster-6265.0,Cluster-945.0,Cluster-8553.13473,Cluster-8553.2761,Cluster-14133.0,Cluster-8553.9814,Cluster-8553.2737,Cluster-8725.0,Cluster-8553.12308,Cluster…
GO:0008150	Biological Process	GO:0008152	metabolic process	GO:0019222	regulation of metabolic process	GO:0009892	negative regulation of metabolic process	174	Cluster-8553.206,Cluster-8553.502,Cluster-8553.1525,Cluster-3220.0,Cluster-5788.0,Cluster-8553.6340,Cluster-10025.0,Cluster-9014.0,Cluster-8553.7838,Cluster-2969.0,Cluster-8492.0,Cluster-8553.4339,Cluster-8553.3582,Cluster-8019.0,Cluster-8553.3659,Cluster-8553.2727,Cluster-8553.7259,Cluster-8553.7729,Cluster-8553.9331,Cluster-8553.5192,Cluster-8553.1163,Cluster-98.0,Cluster-8553.12643,Cluster-855…
GO:0008150	Biological Process	GO:0008152	metabolic process	GO:0044238	primary metabolic process	GO:0006520	cellular amino acid metabolic process	897	Cluster-8553.8564,Cluster-3184.0,Cluster-8553.7638,Cluster-8553.12103,Cluster-7786.0,Cluster-8553.11755,Cluster-1257.0,Cluster-8553.957,Cluster-3075.0,Cluster-13572.0,Cluster-8553.793,Cluster-8553.2004,Cluster-8553.4329,Cluster-8553.11318,Cluster-8553.6626,Cluster-3735.0,Cluster-8553.2144,Cluster-8553.6325,Cluster-8553.13154,Cluster-5561.0,Cluster-8553.2836,Cluster-8553.7230,Cluster-8553.1584,Clu…
GO:0008150	Biological Process	GO:0008152	metabolic process	GO:0044238	primary metabolic process	GO:0080090	regulation of primary metabolic process	1946	Cluster-2334.0,Cluster-8553.6396,Cluster-8553.11212,Cluster-12996.0,Cluster-8553.12141,Cluster-8553.174,Cluster-6738.0,Cluster-8553.12046,Cluster-8553.4639,Cluster-2689.0,Cluster-8553.10537,Cluster-8553.8291,Cluster-8553.5386,Cluster-8553.9812,Cluster-14387.0,Cluster-8553.4267,Cluster-8553.1672,Cluster-6905.0,Cluster-8553.4905,Cluster-8553.243,Cluster-8553.13110,Cluster-8553.9890,Cluster-8553.572…
2092,Cluster-8553.375,Cluster-14088.0,Cluster-8553.8371,Cluster-8553.5916,Cluster-3144.0,Cluster-9555.0,Cluster-8553.3730,Cluster-8553.1576,Cluster-8553.13068,Cluster-8553.2159,Cluster-8553.10062,Cluster-1762.0,Cluster-8553.10074,Cluster-8553.12869,Cluster-8553.3326,Cluster-14485.1,Cluster-8553.126,Cluster-8553.6359,Cluster-6445.0,Cluster-10904.0,Cluster-8553.8119,Cluster-9279.0
GO:0008150	Biological Process	GO:0008152	metabolic process	GO:0044238	primary metabolic process	GO:0006139	nucleobase-containing compound metabolic process	4111	Cluster-8553.13424,Cluster-14093.0,Cluster-8553.13109,Cluster-8553.9791,Cluster-8553.7872,Cluster-8553.9110,Cluster-8553.6646,Cluster-12751.0,Cluster-11564.0,Cluster-1544.0,Cluster-8553.79,Cluster-7276.0,Cluster-8553.2356,Cluster-4250.0,Cluster-8553.2275,Cluster-8553.8576,Cluster-9724.0,Cluster-4214.1,Cluster-8553.2127,Cluster-8553.7086,Cluster-8553.318,Cluster-8553.11880,Cluster-12731.0,Cluster-…
Cluster-2106.0,Cluster-8553.9393,Cluster-8553.6190,Cluster-8553.2690,Cluster-8553.6261,Cluster-8553.7163,Cluster-8553.1169,Cluster-8553.1216,Cluster-8553.7771,Cluster-4000.0,Cluster-8553.6664,Cluster-8553.10137,Cluster-5231.0,Cluster-3436.0,Cluster-6578.0,Cluster-8553.5092,Cluster-4875.0,Cluster-8553.7425,Cluster-8553.11137,Cluster-13324.0,Cluster-8553.6401,Cluster-6952.0,Cluster-13560.0,Cluster-…
luster-11989.0,Cluster-13730.0,Cluster-8553.4909,Cluster-11297.0,Cluster-8553.7429,Cluster-8553.4166,Cluster-8553.9236,Cluster-8553.7440,Cluster-8553.2630,Cluster-8553.1009,Cluster-8553.13731,Cluster-8553.10359,Cluster-8553.310,Cluster-4352.0,Cluster-8553.8599,Cluster-9850.0,Cluster-6716.1,Cluster-8553.4339,Cluster-8553.9291,Cluster-13893.1,Cluster-4832.2,Cluster-11284.0,Cluster-8553.13418,Cluste…
GO:0008150	Biological Process	GO:0008152	metabolic process	GO:0044238	primary metabolic process	GO:0006099	tricarboxylic acid cycle	11	Cluster-8710.0,Cluster-14373.0,Cluster-13784.0,Cluster-8553.11715,Cluster-6870.0,Cluster-7977.1,Cluster-8553.11792,Cluster-13610.0,Cluster-13155.1,Cluster-13375.0,Cluster-1228.0
GO:0008150	Biological Process	GO:0008152	metabolic process	GO:0044238	primary metabolic process	GO:0005975	carbohydrate metabolic process	391	Cluster-14492.0,Cluster-6410.0,Cluster-8553.2702,Cluster-8553.4303,Cluster-1207.0,Cluster-12266.0,Cluster-5094.0,Cluster-8553.11568,Cluster-971.0,Cluster-8553.5712,Cluster-3074.0,Cluster-12438.1,Cluster-8553.12149,Cluster-8553.6038,Cluster-3135.1,Cluster-1452.0,Cluster-10468.0,Cluster-9369.0,Cluster-8553.6636,Cluster-8553.4591,Cluster-8553.4053,Cluster-8553.6410,Cluster-9340.0,Cluster-8553.7018,C…
GO:0008150	Biological Process	GO:0008152	metabolic process	GO:0044238	primary metabolic process	GO:0006629	lipid metabolic process	604	Cluster-14032.0,Cluster-8553.6479,Cluster-13572.0,Cluster-8553.6498,Cluster-8553.12052,Cluster-9236.0,Cluster-8553.11755,Cluster-8553.9120,Cluster-5341.0,Cluster-7473.0,Cluster-8553.1002,Cluster-8553.8431,Cluster-8553.8001,Cluster-8553.1810,Cluster-2843.0,Cluster-8553.6606,Cluster-8553.7230,Cluster-3661.0,Cluster-2550.0,Cluster-8553.6851,Cluster-8553.6275,Cluster-8553.7853,Cluster-4849.0,Cluster-…
GO:0008150	Biological Process	GO:0008152	metabolic process	GO:0044238	primary metabolic process	GO:0019538	protein metabolic process	4312	Cluster-481.0,Cluster-8553.3328,Cluster-8553.7845,Cluster-8553.13617,Cluster-8553.5085,Cluster-267.0,Cluster-13250.0,Cluster-11837.0,Cluster-8553.5705,Cluster-8553.9856,Cluster-8553.11057,Cluster-9993.0,Cluster-8553.4871,Cluster-8553.4169,Cluster-8553.3262,Cluster-8553.3783,Cluster-8553.2005,Cluster-8553.7827,Cluster-7961.0,Cluster-8553.7785,Cluster-412.0,Cluster-8553.11912,Cluster-8553.7793,Clus…
.3059,Cluster-446.0,Cluster-8553.1854,Cluster-8553.10938,Cluster-14432.0,Cluster-12540.0,Cluster-8553.12471,Cluster-8553.72,Cluster-8553.2559,Cluster-12569.0,Cluster-8553.13131,Cluster-8553.3582,Cluster-8553.12946,Cluster-8553.1041,Cluster-8553.2777,Cluster-8553.7666,Cluster-8553.6071,Cluster-8553.12637,Cluster-715.0,Cluster-9156.0,Cluster-8553.5736,Cluster-8553.10904,Cluster-8553.1385,Cluster-10…
8553.3402,Cluster-8553.3017,Cluster-4651.0,Cluster-8553.7270,Cluster-8553.13469,Cluster-9415.0,Cluster-7370.0,Cluster-85.0,Cluster-5119.1,Cluster-12802.0,Cluster-8553.3709,Cluster-8553.5859,Cluster-8553.8060,Cluster-8553.10871,Cluster-1784.0,Cluster-8553.8354,Cluster-8553.8451,Cluster-8553.7010,Cluster-10071.0,Cluster-8553.8423,Cluster-8294.1,Cluster-13175.0,Cluster-8553.2294,Cluster-8553.4993,Cl…
GO:0008150	Biological Process	GO:0008152	metabolic process	GO:0009056	catabolic process	GO:0009894	regulation of catabolic process	13	Cluster-8553.1051,Cluster-8553.5472,Cluster-8553.8761,Cluster-8553.1288,Cluster-8553.8271,Cluster-8553.6529,Cluster-5946.0,Cluster-9279.0,Cluster-8553.4912,Cluster-9140.0,Cluster-12602.1,Cluster-8553.6768,Cluster-8553.7661
GO:0008150	Biological Process	GO:0008152	metabolic process	GO:0009056	catabolic process	GO:0009895	negative regulation of catabolic process	1	Cluster-8553.7661
GO:0008150	Biological Process	GO:0008152	metabolic process	GO:0009056	catabolic process	GO:0044282	small molecule catabolic process	199	Cluster-13422.0,Cluster-7742.0,Cluster-8553.4023,Cluster-12183.0,Cluster-8553.10710,Cluster-8553.8812,Cluster-8553.9404,Cluster-286.0,Cluster-2934.0,Cluster-8553.8597,Cluster-475.0,Cluster-5980.0,Cluster-8553.6124,Cluster-8553.2414,Cluster-13128.0,Cluster-8553.6762,Cluster-8553.8970,Cluster-8553.13046,Cluster-8553.987,Cluster-8553.5993,Cluster-8553.3415,Cluster-3570.0,Cluster-9773.0,Cluster-4332.…
GO:0008150	Biological Process	GO:0008152	metabolic process	GO:0009056	catabolic process	GO:1901575	organic substance catabolic process	857	Cluster-8553.5502,Cluster-8553.4353,Cluster-4783.0,Cluster-7179.1,Cluster-8553.1070,Cluster-8553.12125,Cluster-8553.1162,Cluster-8553.3156,Cluster-8553.6702,Cluster-8553.9613,Cluster-8553.9321,Cluster-8553.9534,Cluster-1682.0,Cluster-8553.10784,Cluster-13334.0,Cluster-8553.11161,Cluster-8553.5567,Cluster-10622.1,Cluster-7018.0,Cluster-2982.0,Cluster-8553.7241,Cluster-8553.8066,Cluster-8553.1708,C…
GO:0008150	Biological Process	GO:0008152	metabolic process	GO:0009056	catabolic process	GO:0044248	cellular catabolic process	770	Cluster-8553.2454,Cluster-8553.11201,Cluster-2988.0,Cluster-8553.5353,Cluster-5623.0,Cluster-8492.0,Cluster-8412.0,Cluster-6985.0,Cluster-8553.6997,Cluster-4652.0,Cluster-12912.0,Cluster-8553.7243,Cluster-8553.6513,Cluster-8553.7209,Cluster-7450.0,Cluster-8553.10938,Cluster-11663.0,Cluster-8553.6640,Cluster-8553.5984,Cluster-8553.5239,Cluster-8553.5468,Cluster-8553.11,Cluster-446.0,Cluster-8553.3…
GO:0008150	Biological Process	GO:0008152	metabolic process	GO:0051189	prosthetic group metabolic process	GO:0043545	molybdopterin cofactor metabolic process	36	Cluster-8553.6665,Cluster-8553.11317,Cluster-8553.8331,Cluster-4214.1,Cluster-8553.9965,Cluster-3074.0,Cluster-8553.8302,Cluster-8553.11363,Cluster-8553.11068,Cluster-8553.8543,Cluster-8553.10377,Cluster-8553.8034,Cluster-8553.11907,Cluster-8553.4218,Cluster-8553.11324,Cluster-8553.6129,Cluster-8553.13234,Cluster-4951.0,Cluster-8553.3322,Cluster-3405.0,Cluster-8553.9283,Cluster-7519.0,Cluster-855…
GO:0008150	Biological Process	GO:0008152	metabolic process	GO:0044281	small molecule metabolic process	GO:0044283	small molecule biosynthetic process	631	Cluster-8553.7346,Cluster-7664.0,Cluster-8553.7429,Cluster-9788.0,Cluster-8553.5450,Cluster-8553.10346,Cluster-8553.4962,Cluster-8553.3604,Cluster-8553.9422,Cluster-7614.0,Cluster-12563.0,Cluster-8553.7682,Cluster-8553.7640,Cluster-1809.0,Cluster-8553.11115,Cluster-8553.6267,Cluster-9839.1,Cluster-8553.1738,Cluster-8553.3883,Cluster-8553.3707,Cluster-9052.0,Cluster-8553.5249,Cluster-8553.896,Clus…
GO:0008150	Biological Process	GO:0008152	metabolic process	GO:0044281	small molecule metabolic process	GO:0019627	urea metabolic process	3	Cluster-8553.13046,Cluster-14405.1,Cluster-8553.1715
GO:0008150	Biological Process	GO:0008152	metabolic process	GO:0044281	small molecule metabolic process	GO:0006082	organic acid metabolic process	1196	Cluster-8553.5559,Cluster-8553.2027,Cluster-5808.0,Cluster-6891.0,Cluster-5109.0,Cluster-8553.3486,Cluster-8553.5495,Cluster-8553.2450,Cluster-4032.0,Cluster-8553.5548,Cluster-12308.1,Cluster-3221.0,Cluster-13615.1,Cluster-6870.0,Cluster-8553.298,Cluster-8553.10077,Cluster-8553.7857,Cluster-8553.8368,Cluster-8553.6041,Cluster-8553.11312,Cluster-12925.0,Cluster-8553.2851,Cluster-8553.13070,Cluster…
GO:0008150	Biological Process	GO:0008152	metabolic process	GO:0044281	small molecule metabolic process	GO:0055086	nucleobase-containing small molecule metabolic process	630	Cluster-2920.0,Cluster-12576.0,Cluster-8956.0,Cluster-8553.11344,Cluster-11961.0,Cluster-8553.5001,Cluster-78.0,Cluster-6929.0,Cluster-8553.7255,Cluster-3211.0,Cluster-5883.0,Cluster-8553.12171,Cluster-8553.12109,Cluster-8553.7110,Cluster-8553.6162,Cluster-12438.0,Cluster-8553.9051,Cluster-8553.8187,Cluster-8553.409,Cluster-8553.13010,Cluster-8553.8911,Cluster-8553.8444,Cluster-8553.11053,Cluster…
GO:0008150	Biological Process	GO:0008152	metabolic process	GO:0044281	small molecule metabolic process	GO:0006766	vitamin metabolic process	250	Cluster-8553.7828,Cluster-5422.0,Cluster-8553.3152,Cluster-8553.13563,Cluster-10284.0,Cluster-3033.0,Cluster-8553.7060,Cluster-12392.0,Cluster-2024.0,Cluster-8553.6275,Cluster-8553.12436,Cluster-1688.2,Cluster-7442.0,Cluster-8553.6901,Cluster-8553.9131,Cluster-8553.5576,Cluster-7580.0,Cluster-8553.5122,Cluster-8553.5958,Cluster-6892.0,Cluster-13856.0,Cluster-8553.6645,Cluster-9730.0,Cluster-7813.…
GO:0008150	Biological Process	GO:0008152	metabolic process	GO:0044281	small molecule metabolic process	GO:0006066	alcohol metabolic process	75	Cluster-12650.1,Cluster-14185.0,Cluster-8553.8130,Cluster-8553.9758,Cluster-8553.4591,Cluster-1532.0,Cluster-8553.6410,Cluster-12650.0,Cluster-8553.7640,Cluster-8553.6267,Cluster-9839.1,Cluster-8553.12882,Cluster-8553.1327,Cluster-14182.0,Cluster-8553.3831,Cluster-8553.3604,Cluster-6637.0,Cluster-5777.0,Cluster-8490.0,Cluster-8553.2255,Cluster-8553.3891,Cluster-8553.5433,Cluster-3805.0,Cluster-86…
GO:0008150	Biological Process	GO:0008152	metabolic process	GO:0044281	small molecule metabolic process	GO:0005996	monosaccharide metabolic process	165	Cluster-8553.7003,Cluster-8553.6055,Cluster-12650.1,Cluster-8553.6636,Cluster-3128.0,Cluster-8553.4053,Cluster-12650.0,Cluster-8553.4766,Cluster-8553.4472,Cluster-8553.7018,Cluster-8553.2267,Cluster-8553.856,Cluster-13407.0,Cluster-8553.2864,Cluster-8553.1327,Cluster-8553.6579,Cluster-8553.2954,Cluster-6637.0,Cluster-8553.2325,Cluster-8490.0,Cluster-8553.7503,Cluster-202.0,Cluster-10872.0,Cluster…
GO:0008150	Biological Process	GO:0008152	metabolic process	GO:0044281	small molecule metabolic process	GO:0062012	regulation of small molecule metabolic process	1	Cluster-8553.13821
GO:0008150	Biological Process	GO:0008152	metabolic process	GO:0044281	small molecule metabolic process	GO:0042180	cellular ketone metabolic process	59	Cluster-8553.3131,Cluster-8553.13258,Cluster-8553.3712,Cluster-13585.1,Cluster-8553.11890,Cluster-4242.0,Cluster-8553.342,Cluster-14182.0,Cluster-12563.0,Cluster-12666.0,Cluster-8553.6287,Cluster-10626.0,Cluster-6058.0,Cluster-8553.9966,Cluster-8553.13419,Cluster-8553.8017,Cluster-8553.13216,Cluster-10518.0,Cluster-8553.10799,Cluster-8553.12061,Cluster-8553.10790,Cluster-8553.7319,Cluster-8553.33…
GO:0008150	Biological Process	GO:0008152	metabolic process	GO:0044281	small molecule metabolic process	GO:0044282	small molecule catabolic process	199	Cluster-13422.0,Cluster-7742.0,Cluster-8553.4023,Cluster-12183.0,Cluster-8553.10710,Cluster-8553.8812,Cluster-8553.9404,Cluster-286.0,Cluster-2934.0,Cluster-8553.8597,Cluster-475.0,Cluster-5980.0,Cluster-8553.6124,Cluster-8553.2414,Cluster-13128.0,Cluster-8553.6762,Cluster-8553.8970,Cluster-8553.13046,Cluster-8553.987,Cluster-8553.5993,Cluster-8553.3415,Cluster-3570.0,Cluster-9773.0,Cluster-4332.…
GO:0008150	Biological Process	GO:0008152	metabolic process	GO:0009892	negative regulation of metabolic process	GO:0010605	negative regulation of macromolecule metabolic process	170	Cluster-8553.9815,Cluster-8553.12673,Cluster-8553.10632,Cluster-14382.1,Cluster-3256.0,Cluster-8495.0,Cluster-1572.0,Cluster-3645.0,Cluster-8553.5551,Cluster-8553.8226,Cluster-8553.9238,Cluster-8553.4827,Cluster-8553.4935,Cluster-9396.0,Cluster-8553.3234,Cluster-12994.0,Cluster-14157.0,Cluster-8553.8781,Cluster-8553.4027,Cluster-8553.13880,Cluster-8553.12761,Cluster-8553.2414,Cluster-12853.0,Clus…
GO:0008150	Biological Process	GO:0008152	metabolic process	GO:0009892	negative regulation of metabolic process	GO:0031324	negative regulation of cellular metabolic process	80	Cluster-8553.6906,Cluster-3578.0,Cluster-8553.4576,Cluster-8553.9830,Cluster-8553.12248,Cluster-8553.2805,Cluster-5873.0,Cluster-6905.0,Cluster-10149.0,Cluster-8553.238,Cluster-8553.9512,Cluster-8394.0,Cluster-8553.2809,Cluster-8553.8531,Cluster-8553.11901,Cluster-8553.5386,Cluster-8553.9179,Cluster-8553.11880,Cluster-12411.0,Cluster-8553.13586,Cluster-13968.0,Cluster-8553.9952,Cluster-9219.0,Clu…
GO:0008150	Biological Process	GO:0008152	metabolic process	GO:0009892	negative regulation of metabolic process	GO:0009895	negative regulation of catabolic process	1	Cluster-8553.7661
GO:0008150	Biological Process	GO:0008152	metabolic process	GO:0009892	negative regulation of metabolic process	GO:0009890	negative regulation of biosynthetic process	61	Cluster-8553.8946,Cluster-8553.12191,Cluster-8553.7661,Cluster-8553.2653,Cluster-4431.0,Cluster-9555.0,Cluster-8553.4243,Cluster-4994.2,Cluster-10880.0,Cluster-8553.9654,Cluster-10615.0,Cluster-814.0,Cluster-8553.7908,Cluster-8553.4533,Cluster-8553.3538,Cluster-8553.9862,Cluster-4554.0,Cluster-8553.12028,Cluster-8553.2414,Cluster-12853.0,Cluster-13324.0,Cluster-9219.0,Cluster-13968.0,Cluster-8553…
GO:0008150	Biological Process	GO:0008152	metabolic process	GO:0009892	negative regulation of metabolic process	GO:0051172	negative regulation of nitrogen compound metabolic process	74	Cluster-8553.4027,Cluster-8553.13880,Cluster-8553.2414,Cluster-12853.0,Cluster-8553.10324,Cluster-5698.0,Cluster-8553.4904,Cluster-8553.4649,Cluster-8553.7369,Cluster-8553.3714,Cluster-8553.6058,Cluster-9555.0,Cluster-4994.2,Cluster-2972.0,Cluster-8553.7661,Cluster-8553.8946,Cluster-8553.7908,Cluster-8553.12028,Cluster-8553.6763,Cluster-8553.8597,Cluster-10615.0,Cluster-814.0,Cluster-8553.1525,Cl…
GO:0008150	Biological Process	GO:0008152	metabolic process	GO:0032259	methylation	GO:0043414	macromolecule methylation	102	Cluster-8553.7675,Cluster-8553.867,Cluster-8553.8343,Cluster-12560.0,Cluster-8553.1798,Cluster-8553.2171,Cluster-1509.0,Cluster-8553.4424,Cluster-6716.1,Cluster-8553.7055,Cluster-12140.0,Cluster-8553.4338,Cluster-8553.10954,Cluster-8553.163,Cluster-8553.3248,Cluster-8553.6159,Cluster-8553.4337,Cluster-10551.0,Cluster-8553.5450,Cluster-8553.1584,Cluster-3044.0,Cluster-8553.5707,Cluster-306.0,Clust…
GO:0008150	Biological Process	GO:0008152	metabolic process	GO:0009893	positive regulation of metabolic process	GO:0010604	positive regulation of macromolecule metabolic process	153	Cluster-11690.2,Cluster-8553.4371,Cluster-901.0,Cluster-8553.12292,Cluster-8553.7609,Cluster-6279.0,Cluster-8553.9354,Cluster-8030.0,Cluster-8553.9815,Cluster-5119.1,Cluster-8553.7468,Cluster-9242.0,Cluster-8553.12417,Cluster-9369.0,Cluster-7497.0,Cluster-8553.11637,Cluster-8553.4935,Cluster-8553.7128,Cluster-9103.0,Cluster-8553.9646,Cluster-8553.13652,Cluster-8294.2,Cluster-8553.3498,Cluster-143…
GO:0008150	Biological Process	GO:0008152	metabolic process	GO:0009893	positive regulation of metabolic process	GO:0051173	positive regulation of nitrogen compound metabolic process	146	Cluster-13184.0,Cluster-8553.8736,Cluster-8440.0,Cluster-8553.7984,Cluster-8553.12675,Cluster-2296.0,Cluster-8553.1668,Cluster-8553.7465,Cluster-2885.0,Cluster-10837.1,Cluster-8553.9646,Cluster-8553.13652,Cluster-8553.3498,Cluster-8294.2,Cluster-14338.0,Cluster-9103.0,Cluster-8553.4935,Cluster-8553.7128,Cluster-9369.0,Cluster-7497.0,Cluster-8553.11637,Cluster-8553.7468,Cluster-9242.0,Cluster-8553…
GO:0008150	Biological Process	GO:0008152	metabolic process	GO:0009893	positive regulation of metabolic process	GO:0031325	positive regulation of cellular metabolic process	146	Cluster-7276.0,Cluster-8553.11799,Cluster-8553.9399,Cluster-8553.6674,Cluster-8383.0,Cluster-8553.12046,Cluster-9496.1,Cluster-9106.0,Cluster-8553.6004,Cluster-8553.13314,Cluster-8553.11808,Cluster-604.0,Cluster-8553.12828,Cluster-11593.0,Cluster-9245.0,Cluster-8553.11284,Cluster-8725.0,Cluster-8553.12308,Cluster-8553.4444,Cluster-14133.0,Cluster-8553.9814,Cluster-8553.2737,Cluster-8553.9712,Clus…
GO:0008150	Biological Process	GO:0008152	metabolic process	GO:0009893	positive regulation of metabolic process	GO:0009891	positive regulation of biosynthetic process	125	Cluster-8553.10754,Cluster-8553.4430,Cluster-8553.2251,Cluster-8553.8762,Cluster-8553.13372,Cluster-8553.4438,Cluster-8553.13633,Cluster-4075.0,Cluster-8553.8807,Cluster-417.0,Cluster-5863.0,Cluster-11815.0,Cluster-8553.7036,Cluster-8553.13539,Cluster-8553.3538,Cluster-8553.9203,Cluster-3737.0,Cluster-8553.2163,Cluster-8553.12567,Cluster-8553.3093,Cluster-8553.12253,Cluster-8553.13345,Cluster-855…
GO:0008150	Biological Process	GO:0008152	metabolic process	GO:0019748	secondary metabolic process	GO:0030638	polyketide metabolic process	2	Cluster-3633.0,Cluster-8553.13159
GO:0008150	Biological Process	GO:0008152	metabolic process	GO:0019748	secondary metabolic process	GO:0044550	secondary metabolite biosynthetic process	60	Cluster-8553.10140,Cluster-8553.10705,Cluster-12799.0,Cluster-8553.4575,Cluster-10916.0,Cluster-8553.6428,Cluster-8553.1444,Cluster-3633.0,Cluster-8553.4789,Cluster-8553.12241,Cluster-8553.3902,Cluster-8798.0,Cluster-8553.12370,Cluster-8553.13299,Cluster-8553.234,Cluster-10266.0,Cluster-3859.0,Cluster-8645.0,Cluster-6337.0,Cluster-8553.10402,Cluster-8553.6792,Cluster-8553.1946,Cluster-8553.2702,C…
GO:0008150	Biological Process	GO:0008152	metabolic process	GO:0019748	secondary metabolic process	GO:0046937	phytochelatin metabolic process	3	Cluster-3576.0,Cluster-8553.3682,Cluster-8553.2563
GO:0008150	Biological Process	GO:0008152	metabolic process	GO:0019748	secondary metabolic process	GO:0009404	toxin metabolic process	69	Cluster-6337.0,Cluster-8645.0,Cluster-8798.0,Cluster-8553.12241,Cluster-8553.12370,Cluster-8553.9216,Cluster-8280.0,Cluster-8553.12991,Cluster-422.0,Cluster-8553.6792,Cluster-8553.1640,Cluster-5090.0,Cluster-12799.0,Cluster-8553.12567,Cluster-8553.4575,Cluster-8553.10705,Cluster-8553.10140,Cluster-8553.1444,Cluster-8553.5722,Cluster-8553.11534,Cluster-8553.4997,Cluster-3324.0,Cluster-8553.7922,Cl…
GO:0008150	Biological Process	GO:0008152	metabolic process	GO:0044237	cellular metabolic process	GO:0006091	generation of precursor metabolites and energy	380	Cluster-8553.4308,Cluster-13959.1,Cluster-1450.0,Cluster-8553.7845,Cluster-8553.11221,Cluster-8138.0,Cluster-8553.12133,Cluster-5832.0,Cluster-8553.5757,Cluster-8553.1019,Cluster-12583.0,Cluster-8553.10712,Cluster-4703.0,Cluster-1956.0,Cluster-1752.0,Cluster-8553.10754,Cluster-4255.0,Cluster-8553.7431,Cluster-2779.0,Cluster-6246.0,Cluster-5090.0,Cluster-8553.7906,Cluster-4665.0,Cluster-11030.0,Cl…
GO:0008150	Biological Process	GO:0008152	metabolic process	GO:0044237	cellular metabolic process	GO:0044255	cellular lipid metabolic process	509	Cluster-8553.10548,Cluster-8553.8721,Cluster-8553.6181,Cluster-8553.1077,Cluster-5679.0,Cluster-3526.0,Cluster-8553.5122,Cluster-9338.0,Cluster-8553.1173,Cluster-8553.9900,Cluster-8553.9694,Cluster-3033.0,Cluster-8553.7234,Cluster-8553.530,Cluster-8553.1317,Cluster-9041.0,Cluster-8553.6663,Cluster-8553.1067,Cluster-8553.9667,Cluster-8553.3060,Cluster-9421.0,Cluster-8553.8437,Cluster-8553.7828,Clu…
GO:0008150	Biological Process	GO:0008152	metabolic process	GO:0044237	cellular metabolic process	GO:0015979	photosynthesis	27	Cluster-92.0,Cluster-8553.5135,Cluster-8184.0,Cluster-7857.0,Cluster-8553.4334,Cluster-8553.11221,Cluster-8553.7845,Cluster-8694.0,Cluster-10692.0,Cluster-8553.2456,Cluster-8553.5780,Cluster-8553.4941,Cluster-1956.0,Cluster-8553.11767,Cluster-8553.9728,Cluster-8553.558,Cluster-7891.0,Cluster-6059.0,Cluster-4255.0,Cluster-9041.0,Cluster-12773.0,Cluster-1048.0,Cluster-8553.9266,Cluster-4208.0,Clust…
GO:0008150	Biological Process	GO:0008152	metabolic process	GO:0044237	cellular metabolic process	GO:0006793	phosphorus metabolic process	2598	Cluster-9024.0,Cluster-10085.0,Cluster-8553.1988,Cluster-8553.4677,Cluster-8553.13139,Cluster-8553.13611,Cluster-10472.0,Cluster-8553.9017,Cluster-5207.0,Cluster-2275.0,Cluster-8093.0,Cluster-8553.6555,Cluster-8553.10735,Cluster-8553.997,Cluster-8553.1940,Cluster-141.0,Cluster-8553.4940,Cluster-466.0,Cluster-8553.11952,Cluster-8553.13123,Cluster-8553.13013,Cluster-3612.0,Cluster-11375.0,Cluster-8…
.8808,Cluster-4715.0,Cluster-8553.11012,Cluster-2544.0,Cluster-8553.2267,Cluster-8553.5036,Cluster-8553.7261,Cluster-14162.1,Cluster-8553.1522,Cluster-8553.13856,Cluster-11352.0,Cluster-9802.0,Cluster-8553.6078,Cluster-8553.6587,Cluster-8553.9552,Cluster-8553.13695,Cluster-8553.11824,Cluster-8553.7892,Cluster-12414.4,Cluster-8553.6726,Cluster-8553.8812,Cluster-1846.0,Cluster-5234.0,Cluster-8553.1…
GO:0008150	Biological Process	GO:0008152	metabolic process	GO:0044237	cellular metabolic process	GO:0044262	cellular carbohydrate metabolic process	200	Cluster-8553.1095,Cluster-8553.1327,Cluster-8553.856,Cluster-8553.2864,Cluster-8553.1271,Cluster-6637.0,Cluster-8553.2255,Cluster-202.0,Cluster-8490.0,Cluster-8553.13660,Cluster-11526.1,Cluster-3805.0,Cluster-8553.2325,Cluster-11944.1,Cluster-8553.3161,Cluster-12650.1,Cluster-9369.0,Cluster-11170.0,Cluster-10222.0,Cluster-12913.0,Cluster-8553.4591,Cluster-8553.9377,Cluster-8553.8148,Cluster-8553.…
GO:0008150	Biological Process	GO:0008152	metabolic process	GO:0044237	cellular metabolic process	GO:0006725	cellular aromatic compound metabolic process	4441	Cluster-9673.0,Cluster-8553.4540,Cluster-8553.4556,Cluster-951.0,Cluster-8553.9356,Cluster-8553.123,Cluster-8553.9580,Cluster-8553.5160,Cluster-8553.490,Cluster-8553.1803,Cluster-8553.4242,Cluster-8553.4657,Cluster-2490.0,Cluster-3836.0,Cluster-8553.7863,Cluster-8553.13976,Cluster-4862.0,Cluster-8553.78,Cluster-12195.0,Cluster-8553.13616,Cluster-8553.1738,Cluster-8553.10751,Cluster-8553.5928,Clus…
ster-300.0,Cluster-8553.858,Cluster-9968.0,Cluster-8553.3909,Cluster-9626.0,Cluster-10301.0,Cluster-8553.11513,Cluster-12262.0,Cluster-8553.6588,Cluster-8553.6402,Cluster-8553.13910,Cluster-7892.0,Cluster-5924.0,Cluster-8553.10358,Cluster-8553.10174,Cluster-8553.7179,Cluster-8553.3128,Cluster-7834.0,Cluster-8553.8825,Cluster-3183.0,Cluster-8553.8218,Cluster-8553.8035,Cluster-13867.0,Cluster-8553.…
er-8553.9527,Cluster-8553.11018,Cluster-8553.7479,Cluster-8553.3974,Cluster-8553.6422,Cluster-8553.5536,Cluster-7558.0,Cluster-8553.77,Cluster-11029.0,Cluster-14323.0,Cluster-7698.0,Cluster-8553.6734,Cluster-10768.1,Cluster-8553.5436,Cluster-8553.5561,Cluster-8696.2,Cluster-8553.13175,Cluster-13599.0,Cluster-8553.385,Cluster-8553.13300,Cluster-8553.6212,Cluster-8553.5505,Cluster-12392.0,Cluster-1…
GO:0008150	Biological Process	GO:0008152	metabolic process	GO:0044237	cellular metabolic process	GO:0046483	heterocycle metabolic process	4578	Cluster-8553.2457,Cluster-8553.2282,Cluster-8553.6677,Cluster-8553.6167,Cluster-8553.6531,Cluster-8553.1994,Cluster-8553.4759,Cluster-8553.12146,Cluster-8553.13178,Cluster-8553.2404,Cluster-2630.0,Cluster-8553.2053,Cluster-8553.13949,Cluster-8553.5603,Cluster-12002.0,Cluster-8553.600,Cluster-8553.168,Cluster-8553.9297,Cluster-8553.4211,Cluster-8553.5483,Cluster-4283.0,Cluster-8553.607,Cluster-490…
0.1,Cluster-2352.0,Cluster-8553.12107,Cluster-6851.0,Cluster-8553.2266,Cluster-10118.0,Cluster-8553.13234,Cluster-4063.0,Cluster-6753.0,Cluster-8553.1382,Cluster-8553.6906,Cluster-8819.0,Cluster-8553.2304,Cluster-8553.4799,Cluster-8553.7994,Cluster-7642.0,Cluster-8553.8665,Cluster-8214.0,Cluster-4161.0,Cluster-8553.6563,Cluster-12244.0,Cluster-7317.0,Cluster-10701.0,Cluster-8553.3070,Cluster-8553…
er-13459.0,Cluster-8553.1120,Cluster-8553.13066,Cluster-8553.5962,Cluster-8553.1163,Cluster-8553.6498,Cluster-8553.12643,Cluster-8553.9415,Cluster-8553.13081,Cluster-10263.1,Cluster-6572.0,Cluster-8553.5580,Cluster-8553.10717,Cluster-8553.7408,Cluster-8553.8561,Cluster-14054.0,Cluster-8889.0,Cluster-8553.8631,Cluster-8553.6523,Cluster-14314.1,Cluster-8553.13563,Cluster-8553.6168,Cluster-8553.4561…
GO:0008150	Biological Process	GO:0008152	metabolic process	GO:0044237	cellular metabolic process	GO:0043446	cellular alkane metabolic process	26	Cluster-8553.3427,Cluster-7462.0,Cluster-1739.0,Cluster-1134.0,Cluster-8553.10947,Cluster-8553.12263,Cluster-8553.13503,Cluster-12258.0,Cluster-831.0,Cluster-8553.12436,Cluster-6730.1,Cluster-8553.1562,Cluster-8553.10465,Cluster-2779.0,Cluster-7626.0,Cluster-5782.0,Cluster-8553.163,Cluster-8553.9556,Cluster-8553.13599,Cluster-8553.6463,Cluster-8553.7598,Cluster-8553.5665,Cluster-8553.1077,Cluster…
GO:0008150	Biological Process	GO:0008152	metabolic process	GO:0044237	cellular metabolic process	GO:0006575	cellular modified amino acid metabolic process	142	Cluster-12167.0,Cluster-8553.8264,Cluster-8553.9979,Cluster-2446.0,Cluster-8553.4336,Cluster-8553.13486,Cluster-5941.0,Cluster-8553.3541,Cluster-8553.4725,Cluster-8886.0,Cluster-8553.13531,Cluster-7029.0,Cluster-8553.163,Cluster-3326.0,Cluster-8553.12568,Cluster-3319.0,Cluster-76.0,Cluster-9379.0,Cluster-8553.9119,Cluster-8553.4975,Cluster-8553.4159,Cluster-8553.12919,Cluster-8553.6463,Cluster-11…
GO:0008150	Biological Process	GO:0008152	metabolic process	GO:0044237	cellular metabolic process	GO:0034754	cellular hormone metabolic process	47	Cluster-8553.3957,Cluster-3667.0,Cluster-2262.0,Cluster-2945.0,Cluster-3633.0,Cluster-7731.0,Cluster-4289.1,Cluster-8425.0,Cluster-8553.11834,Cluster-8553.12104,Cluster-3164.0,Cluster-8553.10260,Cluster-8553.2157,Cluster-8553.5183,Cluster-13013.1,Cluster-6574.0,Cluster-8553.6863,Cluster-8553.10555,Cluster-3277.0,Cluster-11329.0,Cluster-8553.834,Cluster-14276.0,Cluster-8553.8500,Cluster-5182.1,Clu…
GO:0008150	Biological Process	GO:0008152	metabolic process	GO:0044237	cellular metabolic process	GO:0097354	prenylation	16	Cluster-1214.0,Cluster-8553.6389,Cluster-8553.2173,Cluster-13411.0,Cluster-8553.9914,Cluster-8553.12197,Cluster-8553.9378,Cluster-8553.1324,Cluster-6596.0,Cluster-1215.0,Cluster-8553.5331,Cluster-8553.13792,Cluster-11329.0,Cluster-8553.8631,Cluster-8553.2087,Cluster-8553.12436
GO:0008150	Biological Process	GO:0008152	metabolic process	GO:0044237	cellular metabolic process	GO:0072593	reactive oxygen species metabolic process	26	Cluster-8553.6877,Cluster-415.0,Cluster-8553.7524,Cluster-14306.1,Cluster-2469.0,Cluster-7901.0,Cluster-8553.13378,Cluster-10054.0,Cluster-8553.4093,Cluster-8553.13981,Cluster-8553.1944,Cluster-6075.0,Cluster-3685.0,Cluster-2152.0,Cluster-8553.8738,Cluster-2358.0,Cluster-8553.13532,Cluster-8553.8189,Cluster-1391.0,Cluster-3017.0,Cluster-7793.0,Cluster-8553.5974,Cluster-8715.0,Cluster-8553.8767,Cl…
GO:0008150	Biological Process	GO:0008152	metabolic process	GO:0044237	cellular metabolic process	GO:0044248	cellular catabolic process	770	Cluster-8553.2454,Cluster-8553.11201,Cluster-2988.0,Cluster-8553.5353,Cluster-5623.0,Cluster-8492.0,Cluster-8412.0,Cluster-6985.0,Cluster-8553.6997,Cluster-4652.0,Cluster-12912.0,Cluster-8553.7243,Cluster-8553.6513,Cluster-8553.7209,Cluster-7450.0,Cluster-8553.10938,Cluster-11663.0,Cluster-8553.6640,Cluster-8553.5984,Cluster-8553.5239,Cluster-8553.5468,Cluster-8553.11,Cluster-446.0,Cluster-8553.3…
GO:0008150	Biological Process	GO:0008152	metabolic process	GO:0044237	cellular metabolic process	GO:0006081	cellular aldehyde metabolic process	52	Cluster-8553.12964,Cluster-13610.0,Cluster-4665.0,Cluster-13375.0,Cluster-4951.0,Cluster-10159.1,Cluster-8553.2162,Cluster-8553.976,Cluster-8553.13659,Cluster-12392.0,Cluster-14373.0,Cluster-8553.1067,Cluster-5645.0,Cluster-8553.8014,Cluster-8553.4933,Cluster-6870.0,Cluster-8553.11155,Cluster-8553.7304,Cluster-8553.5654,Cluster-8553.5400,Cluster-6829.0,Cluster-8553.10069,Cluster-9084.0,Cluster-14…
GO:0008150	Biological Process	GO:0008152	metabolic process	GO:0044237	cellular metabolic process	GO:0009404	toxin metabolic process	69	Cluster-6337.0,Cluster-8645.0,Cluster-8798.0,Cluster-8553.12241,Cluster-8553.12370,Cluster-8553.9216,Cluster-8280.0,Cluster-8553.12991,Cluster-422.0,Cluster-8553.6792,Cluster-8553.1640,Cluster-5090.0,Cluster-12799.0,Cluster-8553.12567,Cluster-8553.4575,Cluster-8553.10705,Cluster-8553.10140,Cluster-8553.1444,Cluster-8553.5722,Cluster-8553.11534,Cluster-8553.4997,Cluster-3324.0,Cluster-8553.7922,Cl…
GO:0008150	Biological Process	GO:0008152	metabolic process	GO:0044237	cellular metabolic process	GO:0034641	cellular nitrogen compound metabolic process	5233	Cluster-8553.7075,Cluster-1583.0,Cluster-9557.0,Cluster-8553.6218,Cluster-330.0,Cluster-1192.1,Cluster-13224.2,Cluster-8553.3451,Cluster-8553.10941,Cluster-8553.2754,Cluster-4377.0,Cluster-9015.0,Cluster-8553.5122,Cluster-8553.12690,Cluster-8553.6011,Cluster-8553.374,Cluster-2534.0,Cluster-12521.0,Cluster-4002.0,Cluster-8553.7993,Cluster-5707.0,Cluster-12538.0,Cluster-8553.6978,Cluster-8553.2727,…
,Cluster-6975.0,Cluster-3163.2,Cluster-8553.3723,Cluster-2982.0,Cluster-8553.6521,Cluster-8553.6960,Cluster-8069.1,Cluster-8553.12008,Cluster-8553.9164,Cluster-8553.5078,Cluster-8553.395,Cluster-8553.3293,Cluster-78.0,Cluster-2307.1,Cluster-8553.7340,Cluster-8553.9527,Cluster-8553.5919,Cluster-8553.11473,Cluster-14604.1,Cluster-8553.7255,Cluster-8553.6422,Cluster-8553.3974,Cluster-8553.7479,Clust…
r-8553.3352,Cluster-9281.0,Cluster-5595.0,Cluster-8553.9816,Cluster-290.1,Cluster-12768.0,Cluster-8553.4106,Cluster-11006.0,Cluster-8553.6306,Cluster-8553.6602,Cluster-8553.3737,Cluster-8147.0,Cluster-8553.2910,Cluster-8553.955,Cluster-8553.5165,Cluster-8553.8180,Cluster-2582.0,Cluster-8553.3556,Cluster-12138.0,Cluster-12576.0,Cluster-8711.0,Cluster-2920.0,Cluster-8553.499,Cluster-8553.2461,Clust…
GO:0008150	Biological Process	GO:0008152	metabolic process	GO:0044237	cellular metabolic process	GO:0031324	negative regulation of cellular metabolic process	80	Cluster-8553.6906,Cluster-3578.0,Cluster-8553.4576,Cluster-8553.9830,Cluster-8553.12248,Cluster-8553.2805,Cluster-5873.0,Cluster-6905.0,Cluster-10149.0,Cluster-8553.238,Cluster-8553.9512,Cluster-8394.0,Cluster-8553.2809,Cluster-8553.8531,Cluster-8553.11901,Cluster-8553.5386,Cluster-8553.9179,Cluster-8553.11880,Cluster-12411.0,Cluster-8553.13586,Cluster-13968.0,Cluster-8553.9952,Cluster-9219.0,Clu…
GO:0008150	Biological Process	GO:0008152	metabolic process	GO:0044237	cellular metabolic process	GO:0031325	positive regulation of cellular metabolic process	146	Cluster-7276.0,Cluster-8553.11799,Cluster-8553.9399,Cluster-8553.6674,Cluster-8383.0,Cluster-8553.12046,Cluster-9496.1,Cluster-9106.0,Cluster-8553.6004,Cluster-8553.13314,Cluster-8553.11808,Cluster-604.0,Cluster-8553.12828,Cluster-11593.0,Cluster-9245.0,Cluster-8553.11284,Cluster-8725.0,Cluster-8553.12308,Cluster-8553.4444,Cluster-14133.0,Cluster-8553.9814,Cluster-8553.2737,Cluster-8553.9712,Clus…
GO:0008150	Biological Process	GO:0008152	metabolic process	GO:0044237	cellular metabolic process	GO:0044260	cellular macromolecule metabolic process	6267	Cluster-8553.7735,Cluster-8553.7939,Cluster-9369.0,Cluster-5411.0,Cluster-8553.10167,Cluster-4935.0,Cluster-8553.11216,Cluster-8553.9504,Cluster-8553.3498,Cluster-8553.180,Cluster-8553.11742,Cluster-8553.9646,Cluster-13459.2,Cluster-8553.4330,Cluster-8553.8054,Cluster-8553.10854,Cluster-8553.4163,Cluster-8553.10154,Cluster-9566.0,Cluster-12145.2,Cluster-8553.10034,Cluster-8553.3369,Cluster-7193.0…
ter-8553.7128,Cluster-12166.1,Cluster-8553.10752,Cluster-6643.0,Cluster-8553.1798,Cluster-8553.10337,Cluster-8553.5519,Cluster-8553.2106,Cluster-13093.0,Cluster-9858.0,Cluster-8553.13653,Cluster-8553.11542,Cluster-8553.11339,Cluster-8553.12292,Cluster-8553.12903,Cluster-8553.6419,Cluster-8553.9429,Cluster-8553.4293,Cluster-8553.1350,Cluster-11310.0,Cluster-8553.10529,Cluster-10407.0,Cluster-8553.…
8411.0,Cluster-8553.3465,Cluster-8553.13429,Cluster-8553.211,Cluster-8553.8536,Cluster-13401.0,Cluster-8036.0,Cluster-8553.3776,Cluster-8371.0,Cluster-8553.7002,Cluster-8553.7126,Cluster-8553.10882,Cluster-8553.1493,Cluster-7240.0,Cluster-8553.6392,Cluster-8693.0,Cluster-10823.1,Cluster-8553.4955,Cluster-428.0,Cluster-8553.4850,Cluster-8553.12356,Cluster-8553.13935,Cluster-10805.0,Cluster-9826.0,…
553.4467,Cluster-3171.0,Cluster-4437.0,Cluster-11469.0,Cluster-11129.0,Cluster-13726.0,Cluster-14158.1,Cluster-12017.0,Cluster-8553.8426,Cluster-3722.0,Cluster-8553.7216,Cluster-6356.0,Cluster-2994.0,Cluster-8553.7055,Cluster-11518.0,Cluster-5453.0,Cluster-7098.0,Cluster-8553.12968,Cluster-11.0,Cluster-8966.0,Cluster-8553.9447,Cluster-8553.5149,Cluster-8553.248,Cluster-8553.11333,Cluster-3660.0,C…
GO:0008150	Biological Process	GO:0008152	metabolic process	GO:0044237	cellular metabolic process	GO:0044249	cellular biosynthetic process	4514	Cluster-3446.0,Cluster-8553.6510,Cluster-8553.12998,Cluster-8553.133,Cluster-8553.1093,Cluster-8553.11986,Cluster-2370.0,Cluster-8749.1,Cluster-11947.0,Cluster-8553.243,Cluster-8553.6944,Cluster-4539.0,Cluster-14387.0,Cluster-8553.8291,Cluster-8553.12978,Cluster-8553.1837,Cluster-2689.0,Cluster-6738.0,Cluster-2334.0,Cluster-8553.8388,Cluster-8553.6396,Cluster-12996.0,Cluster-4613.0,Cluster-11642.…
020.0,Cluster-10543.0,Cluster-8079.0,Cluster-13011.0,Cluster-13726.0,Cluster-11129.0,Cluster-14158.1,Cluster-8553.8426,Cluster-6356.0,Cluster-8553.7216,Cluster-3302.0,Cluster-8553.12383,Cluster-8553.8010,Cluster-8553.9733,Cluster-8553.6755,Cluster-13884.0,Cluster-8553.9729,Cluster-8553.5402,Cluster-8553.5083,Cluster-8553.4467,Cluster-13340.0,Cluster-3171.0,Cluster-11568.1,Cluster-6721.0,Cluster-8…
luster-5974.0,Cluster-8553.4678,Cluster-14212.0,Cluster-8553.11566,Cluster-6101.0,Cluster-3867.0,Cluster-8553.7208,Cluster-10821.0,Cluster-8553.10009,Cluster-455.0,Cluster-8553.2601,Cluster-8553.6663,Cluster-506.0,Cluster-8553.8301,Cluster-10523.1,Cluster-8553.7204,Cluster-8553.4536,Cluster-8553.13506,Cluster-8553.4318,Cluster-6521.0,Cluster-11864.1,Cluster-8553.3741,Cluster-966.0,Cluster-8553.97…
GO:0008150	Biological Process	GO:0008152	metabolic process	GO:0044237	cellular metabolic process	GO:0006413	translational initiation	154	Cluster-8553.7928,Cluster-8553.9950,Cluster-8553.13296,Cluster-13894.0,Cluster-8553.10786,Cluster-7881.0,Cluster-8553.11880,Cluster-8553.1611,Cluster-9219.0,Cluster-8553.9561,Cluster-8553.7355,Cluster-14452.0,Cluster-14289.1,Cluster-12731.0,Cluster-8553.6328,Cluster-5469.0,Cluster-8553.6185,Cluster-14204.0,Cluster-8714.0,Cluster-8553.9281,Cluster-8553.4239,Cluster-13463.0,Cluster-8553.6014,Cluste…
GO:0008150	Biological Process	GO:0008152	metabolic process	GO:0044237	cellular metabolic process	GO:0006082	organic acid metabolic process	1196	Cluster-8553.5559,Cluster-8553.2027,Cluster-5808.0,Cluster-6891.0,Cluster-5109.0,Cluster-8553.3486,Cluster-8553.5495,Cluster-8553.2450,Cluster-4032.0,Cluster-8553.5548,Cluster-12308.1,Cluster-3221.0,Cluster-13615.1,Cluster-6870.0,Cluster-8553.298,Cluster-8553.10077,Cluster-8553.7857,Cluster-8553.8368,Cluster-8553.6041,Cluster-8553.11312,Cluster-12925.0,Cluster-8553.2851,Cluster-8553.13070,Cluster…
GO:0008150	Biological Process	GO:0008152	metabolic process	GO:0044237	cellular metabolic process	GO:0043094	cellular metabolic compound salvage	8	Cluster-8553.2992,Cluster-8553.1780,Cluster-8553.6162,Cluster-9990.0,Cluster-8553.7129,Cluster-12694.0,Cluster-9960.0,Cluster-6198.0
GO:0008150	Biological Process	GO:0008152	metabolic process	GO:0044237	cellular metabolic process	GO:0031323	regulation of cellular metabolic process	1958	Cluster-8553.5272,Cluster-8553.1731,Cluster-8553.5049,Cluster-8553.1382,Cluster-13805.0,Cluster-8553.6906,Cluster-8819.0,Cluster-8553.9556,Cluster-8553.2304,Cluster-390.0,Cluster-9513.0,Cluster-6786.0,Cluster-8553.11323,Cluster-8553.8665,Cluster-6689.0,Cluster-116.0,Cluster-8553.6177,Cluster-9197.0,Cluster-8553.7314,Cluster-4472.0,Cluster-12518.0,Cluster-8553.12195,Cluster-10149.0,Cluster-5088.0,…
luster-8553.5563,Cluster-13931.0,Cluster-7813.1,Cluster-8553.11234,Cluster-8553.5401,Cluster-7426.0,Cluster-8553.13598,Cluster-4566.0,Cluster-1972.0,Cluster-8553.9316,Cluster-8553.12342,Cluster-8553.8590,Cluster-8553.185,Cluster-8553.4061,Cluster-8553.4979,Cluster-13084.0,Cluster-333.0,Cluster-8553.7296,Cluster-4355.0,Cluster-9098.1,Cluster-9977.0,Cluster-8553.5872,Cluster-8553.11449,Cluster-8553…
GO:0008150	Biological Process	GO:0008152	metabolic process	GO:0044237	cellular metabolic process	GO:0006805	xenobiotic metabolic process	47	Cluster-675.0,Cluster-6588.3,Cluster-8553.4876,Cluster-8553.8793,Cluster-11855.0,Cluster-8553.12793,Cluster-8553.13480,Cluster-5631.0,Cluster-6588.2,Cluster-8553.829,Cluster-8553.7128,Cluster-8553.5657,Cluster-10800.0,Cluster-8553.13130,Cluster-8553.8129,Cluster-8553.5319,Cluster-8553.6289,Cluster-5151.0,Cluster-8553.6389,Cluster-8553.2325,Cluster-8553.7862,Cluster-8553.7631,Cluster-7834.0,Cluste…
GO:0008150	Biological Process	GO:0008152	metabolic process	GO:0044237	cellular metabolic process	GO:0006790	sulfur compound metabolic process	135	Cluster-8553.7903,Cluster-8553.13531,Cluster-7029.0,Cluster-10108.0,Cluster-8886.0,Cluster-2446.0,Cluster-8553.4547,Cluster-3319.0,Cluster-5304.0,Cluster-8553.12861,Cluster-8553.3046,Cluster-3326.0,Cluster-8553.13658,Cluster-8553.990,Cluster-536.0,Cluster-7059.0,Cluster-9802.0,Cluster-11778.0,Cluster-8553.4159,Cluster-8553.5303,Cluster-8553.6762,Cluster-76.0,Cluster-8553.8124,Cluster-8553.4975,Cl…
GO:0008150	Biological Process	GO:0008152	metabolic process	GO:0044237	cellular metabolic process	GO:0042180	cellular ketone metabolic process	59	Cluster-8553.3131,Cluster-8553.13258,Cluster-8553.3712,Cluster-13585.1,Cluster-8553.11890,Cluster-4242.0,Cluster-8553.342,Cluster-14182.0,Cluster-12563.0,Cluster-12666.0,Cluster-8553.6287,Cluster-10626.0,Cluster-6058.0,Cluster-8553.9966,Cluster-8553.13419,Cluster-8553.8017,Cluster-8553.13216,Cluster-10518.0,Cluster-8553.10799,Cluster-8553.12061,Cluster-8553.10790,Cluster-8553.7319,Cluster-8553.33…
GO:0008150	Biological Process	GO:0008152	metabolic process	GO:0044237	cellular metabolic process	GO:0017144	drug metabolic process	17	Cluster-8553.4591,Cluster-3086.0,Cluster-8553.11754,Cluster-8553.7640,Cluster-8553.10218,Cluster-9892.0,Cluster-9839.1,Cluster-4698.0,Cluster-8553.4164,Cluster-12072.0,Cluster-8553.3604,Cluster-8553.11221,Cluster-5777.0,Cluster-8553.4813,Cluster-3805.0,Cluster-3633.0,Cluster-9839.0
GO:0008150	Biological Process	GO:0008152	metabolic process	GO:0009058	biosynthetic process	GO:1901576	organic substance biosynthetic process	4649	Cluster-8338.0,Cluster-5102.0,Cluster-8553.6014,Cluster-4088.0,Cluster-8553.3490,Cluster-8553.12554,Cluster-8553.11840,Cluster-8553.1135,Cluster-12261.0,Cluster-10909.0,Cluster-8553.3774,Cluster-8553.1793,Cluster-8553.9128,Cluster-3675.0,Cluster-8553.8867,Cluster-8553.8310,Cluster-8553.4624,Cluster-13473.0,Cluster-4974.0,Cluster-8553.3563,Cluster-8553.6043,Cluster-8553.12104,Cluster-8553.13613,Cl…
42,Cluster-9363.0,Cluster-8553.12946,Cluster-7306.1,Cluster-8553.1923,Cluster-8553.13131,Cluster-8553.3582,Cluster-8553.5958,Cluster-11817.0,Cluster-8553.7369,Cluster-8553.5566,Cluster-8553.2648,Cluster-10168.0,Cluster-8553.11495,Cluster-8553.6782,Cluster-12872.0,Cluster-8553.9069,Cluster-8553.10428,Cluster-8525.0,Cluster-2684.0,Cluster-8553.2670,Cluster-8553.9186,Cluster-8553.3059,Cluster-8553.1…
0700,Cluster-8553.12536,Cluster-4295.0,Cluster-8553.4369,Cluster-8553.11239,Cluster-2443.0,Cluster-8553.10639,Cluster-11682.0,Cluster-8553.11356,Cluster-8553.11008,Cluster-10400.0,Cluster-4670.0,Cluster-1415.0,Cluster-7408.0,Cluster-8553.8311,Cluster-8553.2166,Cluster-8553.2263,Cluster-6603.0,Cluster-11376.1,Cluster-8553.7434,Cluster-9409.0,Cluster-8553.7499,Cluster-8553.4755,Cluster-8553.6527,Cl…
GO:0008150	Biological Process	GO:0008152	metabolic process	GO:0009058	biosynthetic process	GO:0009890	negative regulation of biosynthetic process	61	Cluster-8553.8946,Cluster-8553.12191,Cluster-8553.7661,Cluster-8553.2653,Cluster-4431.0,Cluster-9555.0,Cluster-8553.4243,Cluster-4994.2,Cluster-10880.0,Cluster-8553.9654,Cluster-10615.0,Cluster-814.0,Cluster-8553.7908,Cluster-8553.4533,Cluster-8553.3538,Cluster-8553.9862,Cluster-4554.0,Cluster-8553.12028,Cluster-8553.2414,Cluster-12853.0,Cluster-13324.0,Cluster-9219.0,Cluster-13968.0,Cluster-8553…
GO:0008150	Biological Process	GO:0008152	metabolic process	GO:0009058	biosynthetic process	GO:0044550	secondary metabolite biosynthetic process	60	Cluster-8553.10140,Cluster-8553.10705,Cluster-12799.0,Cluster-8553.4575,Cluster-10916.0,Cluster-8553.6428,Cluster-8553.1444,Cluster-3633.0,Cluster-8553.4789,Cluster-8553.12241,Cluster-8553.3902,Cluster-8798.0,Cluster-8553.12370,Cluster-8553.13299,Cluster-8553.234,Cluster-10266.0,Cluster-3859.0,Cluster-8645.0,Cluster-6337.0,Cluster-8553.10402,Cluster-8553.6792,Cluster-8553.1946,Cluster-8553.2702,C…
GO:0008150	Biological Process	GO:0008152	metabolic process	GO:0009058	biosynthetic process	GO:0044249	cellular biosynthetic process	4514	Cluster-3446.0,Cluster-8553.6510,Cluster-8553.12998,Cluster-8553.133,Cluster-8553.1093,Cluster-8553.11986,Cluster-2370.0,Cluster-8749.1,Cluster-11947.0,Cluster-8553.243,Cluster-8553.6944,Cluster-4539.0,Cluster-14387.0,Cluster-8553.8291,Cluster-8553.12978,Cluster-8553.1837,Cluster-2689.0,Cluster-6738.0,Cluster-2334.0,Cluster-8553.8388,Cluster-8553.6396,Cluster-12996.0,Cluster-4613.0,Cluster-11642.…
020.0,Cluster-10543.0,Cluster-8079.0,Cluster-13011.0,Cluster-13726.0,Cluster-11129.0,Cluster-14158.1,Cluster-8553.8426,Cluster-6356.0,Cluster-8553.7216,Cluster-3302.0,Cluster-8553.12383,Cluster-8553.8010,Cluster-8553.9733,Cluster-8553.6755,Cluster-13884.0,Cluster-8553.9729,Cluster-8553.5402,Cluster-8553.5083,Cluster-8553.4467,Cluster-13340.0,Cluster-3171.0,Cluster-11568.1,Cluster-6721.0,Cluster-8…
luster-5974.0,Cluster-8553.4678,Cluster-14212.0,Cluster-8553.11566,Cluster-6101.0,Cluster-3867.0,Cluster-8553.7208,Cluster-10821.0,Cluster-8553.10009,Cluster-455.0,Cluster-8553.2601,Cluster-8553.6663,Cluster-506.0,Cluster-8553.8301,Cluster-10523.1,Cluster-8553.7204,Cluster-8553.4536,Cluster-8553.13506,Cluster-8553.4318,Cluster-6521.0,Cluster-11864.1,Cluster-8553.3741,Cluster-966.0,Cluster-8553.97…
GO:0008150	Biological Process	GO:0008152	metabolic process	GO:0009058	biosynthetic process	GO:0044283	small molecule biosynthetic process	631	Cluster-8553.7346,Cluster-7664.0,Cluster-8553.7429,Cluster-9788.0,Cluster-8553.5450,Cluster-8553.10346,Cluster-8553.4962,Cluster-8553.3604,Cluster-8553.9422,Cluster-7614.0,Cluster-12563.0,Cluster-8553.7682,Cluster-8553.7640,Cluster-1809.0,Cluster-8553.11115,Cluster-8553.6267,Cluster-9839.1,Cluster-8553.1738,Cluster-8553.3883,Cluster-8553.3707,Cluster-9052.0,Cluster-8553.5249,Cluster-8553.896,Clus…
GO:0008150	Biological Process	GO:0008152	metabolic process	GO:0009058	biosynthetic process	GO:1903409	reactive oxygen species biosynthetic process	1	Cluster-8553.4093
GO:0008150	Biological Process	GO:0008152	metabolic process	GO:0009058	biosynthetic process	GO:0009889	regulation of biosynthetic process	1758	Cluster-8553.8513,Cluster-8553.9604,Cluster-10043.0,Cluster-8553.4610,Cluster-8553.1651,Cluster-8553.2096,Cluster-8553.7499,Cluster-8553.4195,Cluster-9409.0,Cluster-8553.4755,Cluster-8553.6527,Cluster-8553.4898,Cluster-8553.9862,Cluster-14493.0,Cluster-11387.0,Cluster-8553.9581,Cluster-11376.1,Cluster-8553.4222,Cluster-6603.0,Cluster-8553.4816,Cluster-8553.4354,Cluster-7375.0,Cluster-8553.9715,Cl…
GO:0008150	Biological Process	GO:0008152	metabolic process	GO:0009058	biosynthetic process	GO:0009891	positive regulation of biosynthetic process	125	Cluster-8553.10754,Cluster-8553.4430,Cluster-8553.2251,Cluster-8553.8762,Cluster-8553.13372,Cluster-8553.4438,Cluster-8553.13633,Cluster-4075.0,Cluster-8553.8807,Cluster-417.0,Cluster-5863.0,Cluster-11815.0,Cluster-8553.7036,Cluster-8553.13539,Cluster-8553.3538,Cluster-8553.9203,Cluster-3737.0,Cluster-8553.2163,Cluster-8553.12567,Cluster-8553.3093,Cluster-8553.12253,Cluster-8553.13345,Cluster-855…
GO:0008150	Biological Process	GO:0008152	metabolic process	GO:0070085	glycosylation	GO:0097502	mannosylation	3	Cluster-8553.4483,Cluster-8553.3247,Cluster-13459.2
GO:0008150	Biological Process	GO:0008152	metabolic process	GO:0070085	glycosylation	GO:0043413	macromolecule glycosylation	108	Cluster-4669.0,Cluster-3259.0,Cluster-7265.0,Cluster-8553.13952,Cluster-8553.12292,Cluster-8553.6686,Cluster-8553.6667,Cluster-8553.10848,Cluster-13459.2,Cluster-8553.5999,Cluster-8553.6501,Cluster-8553.4226,Cluster-8553.7549,Cluster-11554.0,Cluster-8553.7700,Cluster-13093.0,Cluster-8553.13220,Cluster-8553.10202,Cluster-5015.0,Cluster-8553.6722,Cluster-8646.1,Cluster-8553.13033,Cluster-8553.3247,…
GO:0008150	Biological Process	GO:0008152	metabolic process	GO:0006739	NADP metabolic process	GO:0006740	NADPH regeneration	45	Cluster-8553.2378,Cluster-10388.0,Cluster-9812.0,Cluster-8553.5495,Cluster-8553.5757,Cluster-12401.0,Cluster-8553.8030,Cluster-3135.1,Cluster-6193.0,Cluster-6823.0,Cluster-11079.0,Cluster-8553.6971,Cluster-13615.1,Cluster-1519.0,Cluster-2377.0,Cluster-8553.7906,Cluster-8553.5448,Cluster-13152.1,Cluster-8553.9577,Cluster-8553.11568,Cluster-4362.0,Cluster-12925.0,Cluster-10715.0,Cluster-8553.9207,C…
GO:0008150	Biological Process	GO:0008152	metabolic process	GO:0046034	ATP metabolic process	GO:0006119	oxidative phosphorylation	105	Cluster-8553.12384,Cluster-11962.0,Cluster-9973.0,Cluster-1130.0,Cluster-2483.0,Cluster-8553.4230,Cluster-8553.2823,Cluster-4358.0,Cluster-14149.0,Cluster-6071.0,Cluster-8553.6973,Cluster-13680.0,Cluster-8553.6888,Cluster-8553.436,Cluster-11352.0,Cluster-6755.0,Cluster-1409.0,Cluster-9386.0,Cluster-8553.6027,Cluster-8553.4682,Cluster-8553.3451,Cluster-8553.6208,Cluster-8553.8812,Cluster-4099.0,Cl…
GO:0008150	Biological Process	GO:0008152	metabolic process	GO:0046034	ATP metabolic process	GO:0006754	ATP biosynthetic process	189	Cluster-6412.0,Cluster-8553.805,Cluster-8553.11919,Cluster-8553.9925,Cluster-12307.0,Cluster-901.0,Cluster-8553.476,Cluster-8553.3067,Cluster-8553.4788,Cluster-2035.0,Cluster-5393.0,Cluster-8553.12051,Cluster-8553.10141,Cluster-12725.0,Cluster-4715.0,Cluster-8553.4774,Cluster-8553.8178,Cluster-11044.0,Cluster-8553.156,Cluster-8553.8031,Cluster-8553.11497,Cluster-8553.11752,Cluster-7749.0,Cluster-…
GO:0008150	Biological Process	GO:0008152	metabolic process	GO:0046034	ATP metabolic process	GO:0006757	ATP generation from ADP	51	Cluster-6137.0,Cluster-4167.0,Cluster-8553.7429,Cluster-8553.3891,Cluster-8490.0,Cluster-8553.2325,Cluster-5777.0,Cluster-6637.0,Cluster-3135.0,Cluster-3708.0,Cluster-4362.0,Cluster-8553.1327,Cluster-8553.4164,Cluster-8553.6205,Cluster-8553.4766,Cluster-8553.4053,Cluster-12650.0,Cluster-11131.1,Cluster-8553.11356,Cluster-1938.0,Cluster-8553.5186,Cluster-8553.373,Cluster-12650.1,Cluster-3238.0,Clu…
GO:0008150	Biological Process	GO:0051704	multi-organism process	GO:0044706	multi-multicellular organism process	GO:0009856	pollination	3	Cluster-13168.0,Cluster-8553.8150,Cluster-10550.0
GO:0008150	Biological Process	GO:0051704	multi-organism process	GO:0044764	multi-organism cellular process	GO:0000746	conjugation	16	Cluster-12306.3,Cluster-8553.4784,Cluster-12680.0,Cluster-8553.1627,Cluster-8553.11323,Cluster-8553.7145,Cluster-8553.6723,Cluster-8553.2600,Cluster-8553.8417,Cluster-2376.0,Cluster-7311.0,Cluster-8553.7263,Cluster-5299.0,Cluster-10928.0,Cluster-8553.1208,Cluster-8553.2502
GO:0008150	Biological Process	GO:0051704	multi-organism process	GO:0044764	multi-organism cellular process	GO:0044803	multi-organism membrane organization	26	Cluster-2106.0,Cluster-8553.10397,Cluster-8553.2795,Cluster-9597.0,Cluster-8553.6248,Cluster-8553.2349,Cluster-8553.6403,Cluster-8553.8134,Cluster-8553.12485,Cluster-2001.0,Cluster-8553.1957,Cluster-8553.9779,Cluster-5012.0,Cluster-3770.0,Cluster-8553.11084,Cluster-8553.9306,Cluster-11826.0,Cluster-8553.10886,Cluster-8553.7139,Cluster-8553.4772,Cluster-13785.0,Cluster-8553.7921,Cluster-12448.0,Cl…
GO:0008150	Biological Process	GO:0051704	multi-organism process	GO:0044764	multi-organism cellular process	GO:0009292	genetic transfer	5	Cluster-11247.0,Cluster-8553.849,Cluster-7471.0,Cluster-4610.0,Cluster-8553.3025
GO:0008150	Biological Process	GO:0051704	multi-organism process	GO:1902579	multi-organism localization	GO:0044766	multi-organism transport	47	Cluster-8553.1157,Cluster-8553.14008,Cluster-8553.3477,Cluster-8553.5232,Cluster-8553.8298,Cluster-7445.0,Cluster-8553.13899,Cluster-1070.0,Cluster-8553.11358,Cluster-8553.10282,Cluster-8553.1118,Cluster-8553.797,Cluster-1956.0,Cluster-12887.0,Cluster-5597.0,Cluster-8553.3633,Cluster-8553.5706,Cluster-8553.3418,Cluster-7947.0,Cluster-11448.2,Cluster-8553.9684,Cluster-13237.1,Cluster-8553.4898,Clu…
GO:0008150	Biological Process	GO:0051704	multi-organism process	GO:0043902	positive regulation of multi-organism process	GO:0031136	positive regulation of conjugation	6	Cluster-8553.11323,Cluster-10928.0,Cluster-8553.6723,Cluster-8553.2502,Cluster-8553.7263,Cluster-8553.8417
GO:0008150	Biological Process	GO:0051704	multi-organism process	GO:0035737	injection of substance in to other organism	GO:0035738	envenomation resulting in modulation of process in other organism	2	Cluster-8553.12170,Cluster-8553.8066
GO:0008150	Biological Process	GO:0051704	multi-organism process	GO:0044703	multi-organism reproductive process	GO:0007618	mating	4	Cluster-8553.12979,Cluster-14427.0,Cluster-10969.0,Cluster-8553.11697
GO:0008150	Biological Process	GO:0051704	multi-organism process	GO:0044703	multi-organism reproductive process	GO:0019953	sexual reproduction	88	Cluster-8553.10454,Cluster-5545.0,Cluster-8553.1208,Cluster-8553.10658,Cluster-8553.10898,Cluster-7311.0,Cluster-8553.11233,Cluster-8553.4146,Cluster-12085.1,Cluster-8553.5111,Cluster-8553.12198,Cluster-8553.3018,Cluster-7155.0,Cluster-8553.3849,Cluster-2469.0,Cluster-10022.0,Cluster-8553.5412,Cluster-8615.0,Cluster-8553.2502,Cluster-8553.9019,Cluster-4962.0,Cluster-8553.6588,Cluster-10947.0,Clus…
GO:0008150	Biological Process	GO:0051704	multi-organism process	GO:0043900	regulation of multi-organism process	GO:0043902	positive regulation of multi-organism process	6	Cluster-8553.2502,Cluster-8553.6723,Cluster-8553.11323,Cluster-10928.0,Cluster-8553.8417,Cluster-8553.7263
GO:0008150	Biological Process	GO:0051704	multi-organism process	GO:0043900	regulation of multi-organism process	GO:0046999	regulation of conjugation	6	Cluster-8553.8417,Cluster-8553.7263,Cluster-8553.6723,Cluster-8553.2502,Cluster-8553.11323,Cluster-10928.0
GO:0008150	Biological Process	GO:0023052	signaling	GO:0007267	cell-cell signaling	GO:1905114	cell surface receptor signaling pathway involved in cell-cell signaling	30	Cluster-4518.0,Cluster-8553.2084,Cluster-6269.0,Cluster-1853.1,Cluster-5532.0,Cluster-8553.2911,Cluster-8553.5321,Cluster-8553.12910,Cluster-10569.0,Cluster-8553.7147,Cluster-8553.9084,Cluster-4737.0,Cluster-12479.0,Cluster-8553.13110,Cluster-8553.1447,Cluster-13158.0,Cluster-8553.9631,Cluster-8553.1126,Cluster-6276.0,Cluster-5916.0,Cluster-8553.5350,Cluster-8553.869,Cluster-1554.0,Cluster-9484.0…
GO:0008150	Biological Process	GO:0023052	signaling	GO:0007267	cell-cell signaling	GO:0198738	cell-cell signaling by wnt	30	Cluster-10569.0,Cluster-8553.12910,Cluster-8553.5321,Cluster-8553.2911,Cluster-6269.0,Cluster-1853.1,Cluster-5532.0,Cluster-4518.0,Cluster-8553.2084,Cluster-8553.1447,Cluster-8553.13110,Cluster-4737.0,Cluster-12479.0,Cluster-8553.9084,Cluster-8553.7147,Cluster-9484.0,Cluster-1554.0,Cluster-8553.869,Cluster-5916.0,Cluster-8553.5350,Cluster-8553.1126,Cluster-8553.9631,Cluster-13158.0,Cluster-6276.0…
GO:0008150	Biological Process	GO:0023052	signaling	GO:0007267	cell-cell signaling	GO:0023061	signal release	4	Cluster-13739.0,Cluster-12311.0,Cluster-3092.0,Cluster-8553.12149
GO:0008150	Biological Process	GO:0023052	signaling	GO:0007267	cell-cell signaling	GO:0099536	synaptic signaling	13	Cluster-8553.13285,Cluster-13739.0,Cluster-8553.7145,Cluster-10161.0,Cluster-11724.0,Cluster-8553.4783,Cluster-8553.12903,Cluster-259.0,Cluster-8553.12149,Cluster-12311.0,Cluster-8553.8428,Cluster-8553.4149,Cluster-3092.0
GO:0008150	Biological Process	GO:0023052	signaling	GO:0007165	signal transduction	GO:0009966	regulation of signal transduction	167	Cluster-8553.5255,Cluster-9469.0,Cluster-8553.3546,Cluster-13772.0,Cluster-8553.2797,Cluster-3320.0,Cluster-8553.7076,Cluster-11385.0,Cluster-8553.10356,Cluster-8553.5085,Cluster-11384.0,Cluster-8553.5788,Cluster-7977.0,Cluster-8553.680,Cluster-8553.3658,Cluster-8553.11271,Cluster-8553.7103,Cluster-8553.2122,Cluster-8553.4051,Cluster-3869.0,Cluster-8553.9538,Cluster-8553.13483,Cluster-8553.2092,C…
GO:0008150	Biological Process	GO:0023052	signaling	GO:0007165	signal transduction	GO:0035556	intracellular signal transduction	422	Cluster-8553.13483,Cluster-12905.1,Cluster-8553.2092,Cluster-8553.4051,Cluster-8553.2122,Cluster-8553.7103,Cluster-8882.0,Cluster-8553.11271,Cluster-8553.9636,Cluster-8553.12596,Cluster-3869.0,Cluster-8553.5467,Cluster-13804.0,Cluster-8553.4238,Cluster-1336.0,Cluster-7977.0,Cluster-8553.680,Cluster-8553.10676,Cluster-11384.0,Cluster-6222.0,Cluster-8553.5788,Cluster-8553.5705,Cluster-11385.0,Clust…
GO:0008150	Biological Process	GO:0023052	signaling	GO:0007165	signal transduction	GO:0007186	G protein-coupled receptor signaling pathway	77	Cluster-10782.0,Cluster-8553.3156,Cluster-14278.0,Cluster-8553.11556,Cluster-13828.0,Cluster-8553.680,Cluster-8553.7627,Cluster-8553.6594,Cluster-8553.816,Cluster-8553.6012,Cluster-8553.4910,Cluster-8553.10711,Cluster-8553.1172,Cluster-6388.0,Cluster-8553.13570,Cluster-8553.1862,Cluster-2152.0,Cluster-11748.0,Cluster-8553.12738,Cluster-10909.0,Cluster-8553.2906,Cluster-8553.612,Cluster-8553.2356,…
GO:0008150	Biological Process	GO:0023052	signaling	GO:0007165	signal transduction	GO:0009968	negative regulation of signal transduction	75	Cluster-1459.0,Cluster-11025.0,Cluster-8553.10583,Cluster-12479.0,Cluster-8553.5771,Cluster-8553.6704,Cluster-8553.2981,Cluster-8553.12536,Cluster-8553.6519,Cluster-8553.495,Cluster-8553.4197,Cluster-3869.0,Cluster-8553.2084,Cluster-14330.1,Cluster-8553.12910,Cluster-8553.12636,Cluster-6178.0,Cluster-8553.680,Cluster-8553.13738,Cluster-1462.0,Cluster-8553.5085,Cluster-11385.0,Cluster-6276.0,Clust…
GO:0008150	Biological Process	GO:0023052	signaling	GO:0007165	signal transduction	GO:0023014	signal transduction by protein phosphorylation	5	Cluster-901.0,Cluster-8553.11637,Cluster-8310.0,Cluster-8553.7984,Cluster-8553.9331
GO:0008150	Biological Process	GO:0023052	signaling	GO:0007165	signal transduction	GO:0002764	immune response-regulating signaling pathway	4	Cluster-7719.0,Cluster-8553.4254,Cluster-8553.5266,Cluster-8553.8577
GO:0008150	Biological Process	GO:0023052	signaling	GO:0007165	signal transduction	GO:0032005	signal transduction involved in positive regulation of conjugation with cellular fusion	4	Cluster-8553.6723,Cluster-8553.11323,Cluster-10928.0,Cluster-8553.8417
GO:0008150	Biological Process	GO:0023052	signaling	GO:0007165	signal transduction	GO:0097190	apoptotic signaling pathway	10	Cluster-7463.0,Cluster-2230.0,Cluster-3777.0,Cluster-7075.0,Cluster-8553.10382,Cluster-8553.6231,Cluster-8553.13567,Cluster-10109.0,Cluster-5594.0,Cluster-6265.0
GO:0008150	Biological Process	GO:0023052	signaling	GO:0007165	signal transduction	GO:0009755	hormone-mediated signaling pathway	46	Cluster-8553.10893,Cluster-8553.12998,Cluster-8553.6510,Cluster-8819.0,Cluster-8553.6381,Cluster-10823.2,Cluster-8553.4759,Cluster-8553.12985,Cluster-14179.0,Cluster-13840.0,Cluster-8553.11497,Cluster-8553.12138,Cluster-14621.0,Cluster-6578.0,Cluster-8553.997,Cluster-8553.12141,Cluster-11560.0,Cluster-5231.0,Cluster-8553.9527,Cluster-6363.0,Cluster-8553.4816,Cluster-8553.9716,Cluster-8553.13063,C…
GO:0008150	Biological Process	GO:0023052	signaling	GO:0007165	signal transduction	GO:0009967	positive regulation of signal transduction	13	Cluster-8553.12688,Cluster-8553.9331,Cluster-5594.0,Cluster-3297.0,Cluster-8553.11271,Cluster-7075.0,Cluster-8553.13771,Cluster-9109.0,Cluster-8553.7984,Cluster-12479.0,Cluster-901.0,Cluster-8310.0,Cluster-8553.11637
GO:0008150	Biological Process	GO:0023052	signaling	GO:0007165	signal transduction	GO:0007166	cell surface receptor signaling pathway	90	Cluster-5916.0,Cluster-13158.0,Cluster-6276.0,Cluster-8553.13718,Cluster-1554.0,Cluster-3380.0,Cluster-8553.8901,Cluster-8553.3546,Cluster-10128.0,Cluster-9547.1,Cluster-8553.3093,Cluster-13957.1,Cluster-8553.1640,Cluster-6269.0,Cluster-5532.0,Cluster-8553.2084,Cluster-8553.12910,Cluster-7344.0,Cluster-8553.9838,Cluster-8553.7762,Cluster-8553.7068,Cluster-8553.7147,Cluster-8553.13515,Cluster-8553…
GO:0008150	Biological Process	GO:0023052	signaling	GO:0007165	signal transduction	GO:0030522	intracellular receptor signaling pathway	46	Cluster-13840.0,Cluster-8553.12138,Cluster-14621.0,Cluster-8553.11497,Cluster-6578.0,Cluster-11560.0,Cluster-8553.997,Cluster-8553.12141,Cluster-5231.0,Cluster-8553.9527,Cluster-6363.0,Cluster-8553.12998,Cluster-8553.10893,Cluster-8819.0,Cluster-8553.6510,Cluster-8553.6381,Cluster-10823.2,Cluster-8553.4759,Cluster-14179.0,Cluster-8553.12985,Cluster-8553.13720,Cluster-8553.8756,Cluster-9529.0,Clus…
GO:0008150	Biological Process	GO:0023052	signaling	GO:0007165	signal transduction	GO:0098926	postsynaptic signal transduction	2	Cluster-8553.4149,Cluster-8553.8428
GO:0008150	Biological Process	GO:0023052	signaling	GO:0023057	negative regulation of signaling	GO:0050805	negative regulation of synaptic transmission	4	Cluster-8553.12149,Cluster-3092.0,Cluster-12311.0,Cluster-13739.0
GO:0008150	Biological Process	GO:0023052	signaling	GO:0023057	negative regulation of signaling	GO:0009968	negative regulation of signal transduction	75	Cluster-1459.0,Cluster-11025.0,Cluster-8553.10583,Cluster-12479.0,Cluster-8553.5771,Cluster-8553.6704,Cluster-8553.2981,Cluster-8553.12536,Cluster-8553.6519,Cluster-8553.495,Cluster-8553.4197,Cluster-3869.0,Cluster-8553.2084,Cluster-14330.1,Cluster-8553.12910,Cluster-8553.12636,Cluster-6178.0,Cluster-8553.680,Cluster-8553.13738,Cluster-1462.0,Cluster-8553.5085,Cluster-11385.0,Cluster-6276.0,Clust…
GO:0008150	Biological Process	GO:0023052	signaling	GO:0023051	regulation of signaling	GO:0023057	negative regulation of signaling	79	Cluster-6178.0,Cluster-8553.12636,Cluster-14330.1,Cluster-8553.12910,Cluster-8553.2084,Cluster-3869.0,Cluster-1462.0,Cluster-8553.680,Cluster-8553.13738,Cluster-11384.0,Cluster-8553.5655,Cluster-8553.5788,Cluster-6276.0,Cluster-11385.0,Cluster-8553.5085,Cluster-8553.2797,Cluster-8553.7421,Cluster-3320.0,Cluster-8553.3546,Cluster-8553.10583,Cluster-11025.0,Cluster-1459.0,Cluster-8553.5771,Cluster-…
GO:0008150	Biological Process	GO:0023052	signaling	GO:0023051	regulation of signaling	GO:0099177	regulation of trans-synaptic signaling	4	Cluster-12311.0,Cluster-3092.0,Cluster-8553.12149,Cluster-13739.0
GO:0008150	Biological Process	GO:0023052	signaling	GO:0023051	regulation of signaling	GO:0023056	positive regulation of signaling	13	Cluster-9109.0,Cluster-8553.7984,Cluster-12479.0,Cluster-901.0,Cluster-8310.0,Cluster-8553.11637,Cluster-8553.12688,Cluster-8553.9331,Cluster-5594.0,Cluster-3297.0,Cluster-8553.11271,Cluster-7075.0,Cluster-8553.13771
GO:0008150	Biological Process	GO:0023052	signaling	GO:0023051	regulation of signaling	GO:0009966	regulation of signal transduction	167	Cluster-8553.5255,Cluster-9469.0,Cluster-8553.3546,Cluster-13772.0,Cluster-8553.2797,Cluster-3320.0,Cluster-8553.7076,Cluster-11385.0,Cluster-8553.10356,Cluster-8553.5085,Cluster-11384.0,Cluster-8553.5788,Cluster-7977.0,Cluster-8553.680,Cluster-8553.3658,Cluster-8553.11271,Cluster-8553.7103,Cluster-8553.2122,Cluster-8553.4051,Cluster-3869.0,Cluster-8553.9538,Cluster-8553.13483,Cluster-8553.2092,C…
GO:0008150	Biological Process	GO:0023052	signaling	GO:0023056	positive regulation of signaling	GO:0009967	positive regulation of signal transduction	13	Cluster-8553.12688,Cluster-8553.9331,Cluster-5594.0,Cluster-3297.0,Cluster-8553.11271,Cluster-7075.0,Cluster-8553.13771,Cluster-9109.0,Cluster-8553.7984,Cluster-12479.0,Cluster-901.0,Cluster-8310.0,Cluster-8553.11637
GO:0008150	Biological Process	GO:0000003	reproduction	GO:0032504	multicellular organism reproduction	GO:0048609	multicellular organismal reproductive process	52	Cluster-3390.0,Cluster-8553.8987,Cluster-10947.0,Cluster-8553.6588,Cluster-8553.9019,Cluster-4962.0,Cluster-13506.0,Cluster-8553.12979,Cluster-14427.0,Cluster-12321.0,Cluster-8553.6041,Cluster-8553.6677,Cluster-8553.11573,Cluster-5619.0,Cluster-8583.0,Cluster-8553.12998,Cluster-8553.1773,Cluster-10969.0,Cluster-4474.0,Cluster-924.0,Cluster-6174.0,Cluster-8553.12985,Cluster-8553.6232,Cluster-8334.…
GO:0008150	Biological Process	GO:0000003	reproduction	GO:0032504	multicellular organism reproduction	GO:0022412	cellular process involved in reproduction in multicellular organism	44	Cluster-924.0,Cluster-4474.0,Cluster-8553.10749,Cluster-6174.0,Cluster-8553.12985,Cluster-8334.0,Cluster-8553.13974,Cluster-6919.0,Cluster-12321.0,Cluster-13445.0,Cluster-5619.0,Cluster-8553.11573,Cluster-8553.12998,Cluster-8553.11865,Cluster-8553.1773,Cluster-8553.13355,Cluster-10100.0,Cluster-8553.9019,Cluster-13506.0,Cluster-8553.8808,Cluster-8553.356,Cluster-3390.0,Cluster-12706.3,Cluster-109…
GO:0008150	Biological Process	GO:0000003	reproduction	GO:0032505	reproduction of a single-celled organism	GO:0022413	reproductive process in single-celled organism	7	Cluster-7311.0,Cluster-8553.1208,Cluster-8553.4784,Cluster-5299.0,Cluster-8553.2600,Cluster-12680.0,Cluster-12306.3
GO:0008150	Biological Process	GO:0000003	reproduction	GO:0022414	reproductive process	GO:0022412	cellular process involved in reproduction in multicellular organism	44	Cluster-924.0,Cluster-4474.0,Cluster-8553.10749,Cluster-6174.0,Cluster-8553.12985,Cluster-8334.0,Cluster-8553.13974,Cluster-6919.0,Cluster-12321.0,Cluster-13445.0,Cluster-5619.0,Cluster-8553.11573,Cluster-8553.12998,Cluster-8553.11865,Cluster-8553.1773,Cluster-8553.13355,Cluster-10100.0,Cluster-8553.9019,Cluster-13506.0,Cluster-8553.8808,Cluster-8553.356,Cluster-3390.0,Cluster-12706.3,Cluster-109…
GO:0008150	Biological Process	GO:0000003	reproduction	GO:0022414	reproductive process	GO:0007340	acrosome reaction	11	Cluster-8553.8808,Cluster-8553.10749,Cluster-8553.356,Cluster-6919.0,Cluster-13445.0,Cluster-12706.3,Cluster-1173.0,Cluster-8553.11131,Cluster-8553.2811,Cluster-8553.13355,Cluster-8553.11865
GO:0008150	Biological Process	GO:0000003	reproduction	GO:0022414	reproductive process	GO:0048609	multicellular organismal reproductive process	52	Cluster-3390.0,Cluster-8553.8987,Cluster-10947.0,Cluster-8553.6588,Cluster-8553.9019,Cluster-4962.0,Cluster-13506.0,Cluster-8553.12979,Cluster-14427.0,Cluster-12321.0,Cluster-8553.6041,Cluster-8553.6677,Cluster-8553.11573,Cluster-5619.0,Cluster-8583.0,Cluster-8553.12998,Cluster-8553.1773,Cluster-10969.0,Cluster-4474.0,Cluster-924.0,Cluster-6174.0,Cluster-8553.12985,Cluster-8553.6232,Cluster-8334.…
GO:0008150	Biological Process	GO:0000003	reproduction	GO:0022414	reproductive process	GO:0022413	reproductive process in single-celled organism	7	Cluster-7311.0,Cluster-8553.1208,Cluster-8553.4784,Cluster-5299.0,Cluster-8553.2600,Cluster-12680.0,Cluster-12306.3
GO:0008150	Biological Process	GO:0000003	reproduction	GO:0022414	reproductive process	GO:0003006	developmental process involved in reproduction	64	Cluster-8553.13974,Cluster-8553.12985,Cluster-5061.0,Cluster-924.0,Cluster-8583.0,Cluster-8553.6677,Cluster-8553.5932,Cluster-13506.0,Cluster-8553.9939,Cluster-3390.0,Cluster-8553.1764,Cluster-4659.0,Cluster-8553.11358,Cluster-8553.2456,Cluster-8553.10279,Cluster-9027.0,Cluster-8553.10868,Cluster-8553.7044,Cluster-8553.6378,Cluster-8553.10710,Cluster-2522.0,Cluster-5328.0,Cluster-7761.0,Cluster-8…
GO:0008150	Biological Process	GO:0000003	reproduction	GO:0022414	reproductive process	GO:0051321	meiotic cell cycle	30	Cluster-8553.6677,Cluster-4570.0,Cluster-8553.12178,Cluster-8553.723,Cluster-11905.1,Cluster-8553.8282,Cluster-11387.0,Cluster-259.0,Cluster-1027.0,Cluster-8553.7421,Cluster-8553.3636,Cluster-8553.4713,Cluster-8553.12268,Cluster-8553.13285,Cluster-8553.9105,Cluster-11339.0,Cluster-7155.0,Cluster-8553.1871,Cluster-8553.9030,Cluster-8553.13304,Cluster-10886.0,Cluster-4995.0,Cluster-5978.0,Cluster-4…
GO:0008150	Biological Process	GO:0000003	reproduction	GO:0022414	reproductive process	GO:0044703	multi-organism reproductive process	91	Cluster-7155.0,Cluster-8553.3849,Cluster-2469.0,Cluster-8553.5412,Cluster-10022.0,Cluster-8615.0,Cluster-8553.1208,Cluster-5545.0,Cluster-8553.10454,Cluster-7311.0,Cluster-8553.10898,Cluster-8553.10658,Cluster-8553.3018,Cluster-8553.5111,Cluster-8553.12198,Cluster-8553.11233,Cluster-8553.4723,Cluster-8553.4146,Cluster-12085.1,Cluster-8553.7145,Cluster-13696.0,Cluster-8553.13439,Cluster-8334.0,Clu…
GO:0008150	Biological Process	GO:0000003	reproduction	GO:0022414	reproductive process	GO:0009875	pollen-pistil interaction	3	Cluster-13168.0,Cluster-8553.8150,Cluster-10550.0
GO:0008150	Biological Process	GO:0000003	reproduction	GO:0022414	reproductive process	GO:2000241	regulation of reproductive process	6	Cluster-8553.11323,Cluster-10928.0,Cluster-8553.6723,Cluster-8553.2502,Cluster-8553.7263,Cluster-8553.8417
GO:0008150	Biological Process	GO:0000003	reproduction	GO:0022414	reproductive process	GO:0035036	sperm-egg recognition	4	Cluster-8553.10175,Cluster-8504.0,Cluster-8553.2109,Cluster-8553.3018
GO:0008150	Biological Process	GO:0000003	reproduction	GO:0022414	reproductive process	GO:0009566	fertilization	21	Cluster-12706.3,Cluster-8553.3018,Cluster-3913.0,Cluster-8553.10175,Cluster-8553.12709,Cluster-8553.10898,Cluster-8553.11131,Cluster-8553.2811,Cluster-8553.8808,Cluster-8504.0,Cluster-8553.356,Cluster-13587.0,Cluster-13445.0,Cluster-6919.0,Cluster-8553.11865,Cluster-10100.0,Cluster-8553.13355,Cluster-1173.0,Cluster-8553.10749,Cluster-8553.2109,Cluster-8553.2085
GO:0008150	Biological Process	GO:0000003	reproduction	GO:0022414	reproductive process	GO:2000243	positive regulation of reproductive process	6	Cluster-8553.7263,Cluster-8553.8417,Cluster-8553.11323,Cluster-10928.0,Cluster-8553.6723,Cluster-8553.2502
GO:0008150	Biological Process	GO:0000003	reproduction	GO:0022414	reproductive process	GO:0009856	pollination	3	Cluster-13168.0,Cluster-8553.8150,Cluster-10550.0
GO:0008150	Biological Process	GO:0000003	reproduction	GO:0022414	reproductive process	GO:1903046	meiotic cell cycle process	30	Cluster-8553.12268,Cluster-8553.4713,Cluster-8553.7421,Cluster-1027.0,Cluster-8553.3636,Cluster-259.0,Cluster-11387.0,Cluster-8553.8282,Cluster-11905.1,Cluster-8553.723,Cluster-8553.12178,Cluster-4570.0,Cluster-8553.6677,Cluster-7155.0,Cluster-11339.0,Cluster-8553.9105,Cluster-8553.13285,Cluster-10886.0,Cluster-8553.13304,Cluster-8553.9030,Cluster-8553.1871,Cluster-8553.13314,Cluster-1116.0,Clust…
GO:0008150	Biological Process	GO:0000003	reproduction	GO:0019953	sexual reproduction	GO:0007618	mating	4	Cluster-8553.12979,Cluster-14427.0,Cluster-10969.0,Cluster-8553.11697
GO:0008150	Biological Process	GO:0000003	reproduction	GO:0019953	sexual reproduction	GO:0007276	gamete generation	47	Cluster-8553.3849,Cluster-2469.0,Cluster-4659.0,Cluster-7155.0,Cluster-8553.1764,Cluster-8553.2456,Cluster-8615.0,Cluster-10022.0,Cluster-8553.5412,Cluster-8553.10454,Cluster-5545.0,Cluster-9027.0,Cluster-2522.0,Cluster-8553.4146,Cluster-7761.0,Cluster-12085.1,Cluster-8553.11233,Cluster-8553.12198,Cluster-8553.9030,Cluster-8553.5111,Cluster-8553.6378,Cluster-8553.7044,Cluster-8553.10710,Cluster-8…
GO:0008150	Biological Process	GO:0000003	reproduction	GO:0019953	sexual reproduction	GO:0000747	conjugation with cellular fusion	14	Cluster-8553.4784,Cluster-7311.0,Cluster-8553.2600,Cluster-12306.3,Cluster-8553.8417,Cluster-10928.0,Cluster-8553.11323,Cluster-8553.7145,Cluster-8553.1208,Cluster-8553.6723,Cluster-8553.2502,Cluster-8553.7263,Cluster-12680.0,Cluster-5299.0
GO:0008150	Biological Process	GO:0000003	reproduction	GO:0019953	sexual reproduction	GO:0009566	fertilization	21	Cluster-12706.3,Cluster-8553.3018,Cluster-3913.0,Cluster-8553.10175,Cluster-8553.12709,Cluster-8553.10898,Cluster-8553.11131,Cluster-8553.2811,Cluster-8553.8808,Cluster-8504.0,Cluster-8553.356,Cluster-13587.0,Cluster-13445.0,Cluster-6919.0,Cluster-8553.11865,Cluster-10100.0,Cluster-8553.13355,Cluster-1173.0,Cluster-8553.10749,Cluster-8553.2109,Cluster-8553.2085
GO:0008150	Biological Process	GO:0048518	positive regulation of biological process	GO:0023056	positive regulation of signaling	GO:0009967	positive regulation of signal transduction	13	Cluster-8553.12688,Cluster-8553.9331,Cluster-5594.0,Cluster-3297.0,Cluster-8553.11271,Cluster-7075.0,Cluster-8553.13771,Cluster-9109.0,Cluster-8553.7984,Cluster-12479.0,Cluster-901.0,Cluster-8310.0,Cluster-8553.11637
GO:0008150	Biological Process	GO:0048518	positive regulation of biological process	GO:0002684	positive regulation of immune system process	GO:1903708	positive regulation of hemopoiesis	3	Cluster-3564.0,Cluster-8553.346,Cluster-5587.0
GO:0008150	Biological Process	GO:0048518	positive regulation of biological process	GO:0002684	positive regulation of immune system process	GO:0050778	positive regulation of immune response	6	Cluster-12220.0,Cluster-8553.4315,Cluster-8553.8577,Cluster-7719.0,Cluster-8553.4254,Cluster-8553.5266
GO:0008150	Biological Process	GO:0048518	positive regulation of biological process	GO:0048522	positive regulation of cellular process	GO:0031343	positive regulation of cell killing	2	Cluster-7881.0,Cluster-8308.0
GO:0008150	Biological Process	GO:0048518	positive regulation of biological process	GO:0048522	positive regulation of cellular process	GO:0031136	positive regulation of conjugation	6	Cluster-8553.11323,Cluster-10928.0,Cluster-8553.6723,Cluster-8553.2502,Cluster-8553.7263,Cluster-8553.8417
GO:0008150	Biological Process	GO:0048518	positive regulation of biological process	GO:0048522	positive regulation of cellular process	GO:0045597	positive regulation of cell differentiation	5	Cluster-3944.1,Cluster-5587.0,Cluster-3564.0,Cluster-8553.346,Cluster-8553.10437
GO:0008150	Biological Process	GO:0048518	positive regulation of biological process	GO:0048522	positive regulation of cellular process	GO:1903829	positive regulation of cellular protein localization	7	Cluster-8553.450,Cluster-13893.0,Cluster-8553.1835,Cluster-8553.9037,Cluster-12900.0,Cluster-11230.0,Cluster-8553.292
GO:0008150	Biological Process	GO:0048518	positive regulation of biological process	GO:0048522	positive regulation of cellular process	GO:0010942	positive regulation of cell death	17	Cluster-8553.10382,Cluster-6961.0,Cluster-5594.0,Cluster-8553.13567,Cluster-7497.0,Cluster-8553.13673,Cluster-8553.6231,Cluster-8553.9709,Cluster-7075.0,Cluster-8308.0,Cluster-6265.0,Cluster-10109.0,Cluster-8553.1621,Cluster-11039.0,Cluster-7881.0,Cluster-8553.8737,Cluster-9472.0
GO:0008150	Biological Process	GO:0048518	positive regulation of biological process	GO:0048522	positive regulation of cellular process	GO:0010647	positive regulation of cell communication	13	Cluster-8553.11271,Cluster-7075.0,Cluster-8553.13771,Cluster-8553.9331,Cluster-8553.12688,Cluster-3297.0,Cluster-5594.0,Cluster-12479.0,Cluster-8553.11637,Cluster-8310.0,Cluster-901.0,Cluster-9109.0,Cluster-8553.7984
GO:0008150	Biological Process	GO:0048518	positive regulation of biological process	GO:0048522	positive regulation of cellular process	GO:0044089	positive regulation of cellular component biogenesis	29	Cluster-10475.0,Cluster-8553.8454,Cluster-12798.0,Cluster-8553.4756,Cluster-8843.0,Cluster-8553.7560,Cluster-1819.0,Cluster-673.0,Cluster-4039.0,Cluster-8553.7208,Cluster-8553.4951,Cluster-8553.12539,Cluster-8553.12742,Cluster-13625.0,Cluster-1501.0,Cluster-8553.9753,Cluster-8553.5980,Cluster-7665.0,Cluster-571.0,Cluster-8553.9694,Cluster-8553.2047,Cluster-4794.0,Cluster-8553.7111,Cluster-364.0,C…
GO:0008150	Biological Process	GO:0048518	positive regulation of biological process	GO:0048522	positive regulation of cellular process	GO:0051130	positive regulation of cellular component organization	43	Cluster-8553.8807,Cluster-2426.0,Cluster-5594.0,Cluster-364.0,Cluster-8553.7036,Cluster-8553.13539,Cluster-4794.0,Cluster-8553.1668,Cluster-8553.5980,Cluster-2296.0,Cluster-8553.9694,Cluster-8553.9753,Cluster-673.0,Cluster-8553.7208,Cluster-4039.0,Cluster-8553.4756,Cluster-8553.7560,Cluster-1819.0,Cluster-10415.0,Cluster-10475.0,Cluster-8553.8454,Cluster-12798.0,Cluster-7317.0,Cluster-8553.7111,C…
GO:0008150	Biological Process	GO:0048518	positive regulation of biological process	GO:0048522	positive regulation of cellular process	GO:0031325	positive regulation of cellular metabolic process	146	Cluster-7276.0,Cluster-8553.11799,Cluster-8553.9399,Cluster-8553.6674,Cluster-8383.0,Cluster-8553.12046,Cluster-9496.1,Cluster-9106.0,Cluster-8553.6004,Cluster-8553.13314,Cluster-8553.11808,Cluster-604.0,Cluster-8553.12828,Cluster-11593.0,Cluster-9245.0,Cluster-8553.11284,Cluster-8725.0,Cluster-8553.12308,Cluster-8553.4444,Cluster-14133.0,Cluster-8553.9814,Cluster-8553.2737,Cluster-8553.9712,Clus…
GO:0008150	Biological Process	GO:0048518	positive regulation of biological process	GO:0009893	positive regulation of metabolic process	GO:0010604	positive regulation of macromolecule metabolic process	153	Cluster-11690.2,Cluster-8553.4371,Cluster-901.0,Cluster-8553.12292,Cluster-8553.7609,Cluster-6279.0,Cluster-8553.9354,Cluster-8030.0,Cluster-8553.9815,Cluster-5119.1,Cluster-8553.7468,Cluster-9242.0,Cluster-8553.12417,Cluster-9369.0,Cluster-7497.0,Cluster-8553.11637,Cluster-8553.4935,Cluster-8553.7128,Cluster-9103.0,Cluster-8553.9646,Cluster-8553.13652,Cluster-8294.2,Cluster-8553.3498,Cluster-143…
GO:0008150	Biological Process	GO:0048518	positive regulation of biological process	GO:0009893	positive regulation of metabolic process	GO:0051173	positive regulation of nitrogen compound metabolic process	146	Cluster-13184.0,Cluster-8553.8736,Cluster-8440.0,Cluster-8553.7984,Cluster-8553.12675,Cluster-2296.0,Cluster-8553.1668,Cluster-8553.7465,Cluster-2885.0,Cluster-10837.1,Cluster-8553.9646,Cluster-8553.13652,Cluster-8553.3498,Cluster-8294.2,Cluster-14338.0,Cluster-9103.0,Cluster-8553.4935,Cluster-8553.7128,Cluster-9369.0,Cluster-7497.0,Cluster-8553.11637,Cluster-8553.7468,Cluster-9242.0,Cluster-8553…
GO:0008150	Biological Process	GO:0048518	positive regulation of biological process	GO:0009893	positive regulation of metabolic process	GO:0031325	positive regulation of cellular metabolic process	146	Cluster-7276.0,Cluster-8553.11799,Cluster-8553.9399,Cluster-8553.6674,Cluster-8383.0,Cluster-8553.12046,Cluster-9496.1,Cluster-9106.0,Cluster-8553.6004,Cluster-8553.13314,Cluster-8553.11808,Cluster-604.0,Cluster-8553.12828,Cluster-11593.0,Cluster-9245.0,Cluster-8553.11284,Cluster-8725.0,Cluster-8553.12308,Cluster-8553.4444,Cluster-14133.0,Cluster-8553.9814,Cluster-8553.2737,Cluster-8553.9712,Clus…
GO:0008150	Biological Process	GO:0048518	positive regulation of biological process	GO:0009893	positive regulation of metabolic process	GO:0009891	positive regulation of biosynthetic process	125	Cluster-8553.10754,Cluster-8553.4430,Cluster-8553.2251,Cluster-8553.8762,Cluster-8553.13372,Cluster-8553.4438,Cluster-8553.13633,Cluster-4075.0,Cluster-8553.8807,Cluster-417.0,Cluster-5863.0,Cluster-11815.0,Cluster-8553.7036,Cluster-8553.13539,Cluster-8553.3538,Cluster-8553.9203,Cluster-3737.0,Cluster-8553.2163,Cluster-8553.12567,Cluster-8553.3093,Cluster-8553.12253,Cluster-8553.13345,Cluster-855…
GO:0008150	Biological Process	GO:0048518	positive regulation of biological process	GO:0043902	positive regulation of multi-organism process	GO:0031136	positive regulation of conjugation	6	Cluster-8553.11323,Cluster-10928.0,Cluster-8553.6723,Cluster-8553.2502,Cluster-8553.7263,Cluster-8553.8417
GO:0008150	Biological Process	GO:0048518	positive regulation of biological process	GO:0048584	positive regulation of response to stimulus	GO:0002833	positive regulation of response to biotic stimulus	2	Cluster-12220.0,Cluster-8553.4315
GO:0008150	Biological Process	GO:0048518	positive regulation of biological process	GO:0048584	positive regulation of response to stimulus	GO:0009967	positive regulation of signal transduction	13	Cluster-8553.12688,Cluster-8553.9331,Cluster-5594.0,Cluster-3297.0,Cluster-8553.11271,Cluster-7075.0,Cluster-8553.13771,Cluster-9109.0,Cluster-8553.7984,Cluster-12479.0,Cluster-901.0,Cluster-8310.0,Cluster-8553.11637
GO:0008150	Biological Process	GO:0048518	positive regulation of biological process	GO:0048584	positive regulation of response to stimulus	GO:0050778	positive regulation of immune response	6	Cluster-12220.0,Cluster-8553.4315,Cluster-8553.8577,Cluster-7719.0,Cluster-8553.4254,Cluster-8553.5266
GO:0008150	Biological Process	GO:0048518	positive regulation of biological process	GO:0048584	positive regulation of response to stimulus	GO:0031349	positive regulation of defense response	2	Cluster-12220.0,Cluster-8553.4315
GO:0008150	Biological Process	GO:0048518	positive regulation of biological process	GO:0048584	positive regulation of response to stimulus	GO:0032103	positive regulation of response to external stimulus	2	Cluster-8553.4315,Cluster-12220.0
GO:0008150	Biological Process	GO:0048518	positive regulation of biological process	GO:2000243	positive regulation of reproductive process	GO:0031139	positive regulation of conjugation with cellular fusion	6	Cluster-8553.8417,Cluster-8553.7263,Cluster-8553.2502,Cluster-8553.6723,Cluster-10928.0,Cluster-8553.11323
GO:0008150	Biological Process	GO:0048518	positive regulation of biological process	GO:0051094	positive regulation of developmental process	GO:0045597	positive regulation of cell differentiation	5	Cluster-3944.1,Cluster-5587.0,Cluster-3564.0,Cluster-8553.346,Cluster-8553.10437
GO:0008150	Biological Process	GO:0048518	positive regulation of biological process	GO:0051094	positive regulation of developmental process	GO:1903708	positive regulation of hemopoiesis	3	Cluster-3564.0,Cluster-8553.346,Cluster-5587.0
GO:0008150	Biological Process	GO:0048518	positive regulation of biological process	GO:0051094	positive regulation of developmental process	GO:0043938	positive regulation of sporulation	2	Cluster-3944.1,Cluster-8553.10437
GO:0008150	Biological Process	GO:0048518	positive regulation of biological process	GO:0051094	positive regulation of developmental process	GO:0048582	positive regulation of post-embryonic development	1	Cluster-8553.8519
GO:0008150	Biological Process	GO:0048518	positive regulation of biological process	GO:0051050	positive regulation of transport	GO:0051222	positive regulation of protein transport	7	Cluster-13893.0,Cluster-8553.450,Cluster-11230.0,Cluster-8553.292,Cluster-8553.9037,Cluster-8553.1835,Cluster-12900.0
GO:0008150	Biological Process	GO:0048518	positive regulation of biological process	GO:0051240	positive regulation of multicellular organismal process	GO:0001819	positive regulation of cytokine production	2	Cluster-8553.4315,Cluster-12220.0
GO:0008150	Biological Process	GO:0048518	positive regulation of biological process	GO:0051240	positive regulation of multicellular organismal process	GO:0048582	positive regulation of post-embryonic development	1	Cluster-8553.8519
GO:0008150	Biological Process	GO:0048518	positive regulation of biological process	GO:0051240	positive regulation of multicellular organismal process	GO:1903524	positive regulation of blood circulation	11	Cluster-8055.0,Cluster-8553.11201,Cluster-8553.2803,Cluster-8553.13151,Cluster-8553.10681,Cluster-8553.11673,Cluster-8553.10898,Cluster-8553.78,Cluster-8553.11359,Cluster-8553.4845,Cluster-9838.0
GO:0008150	Biological Process	GO:0048518	positive regulation of biological process	GO:0051240	positive regulation of multicellular organismal process	GO:1903708	positive regulation of hemopoiesis	3	Cluster-3564.0,Cluster-8553.346,Cluster-5587.0
GO:0008150	Biological Process	GO:0048518	positive regulation of biological process	GO:1904951	positive regulation of establishment of protein localization	GO:0051222	positive regulation of protein transport	7	Cluster-13893.0,Cluster-8553.450,Cluster-11230.0,Cluster-8553.292,Cluster-8553.9037,Cluster-8553.1835,Cluster-12900.0
GO:0008150	Biological Process	GO:0048519	negative regulation of biological process	GO:0002683	negative regulation of immune system process	GO:0002695	negative regulation of leukocyte activation	6	Cluster-8553.4989,Cluster-8553.5541,Cluster-11652.2,Cluster-8553.13277,Cluster-8553.2516,Cluster-8553.2676
GO:0008150	Biological Process	GO:0048519	negative regulation of biological process	GO:0048585	negative regulation of response to stimulus	GO:0090288	negative regulation of cellular response to growth factor stimulus	1	Cluster-12479.0
GO:0008150	Biological Process	GO:0048519	negative regulation of biological process	GO:0048585	negative regulation of response to stimulus	GO:0032102	negative regulation of response to external stimulus	2	Cluster-8553.11637,Cluster-8553.9331
GO:0008150	Biological Process	GO:0048519	negative regulation of biological process	GO:0048585	negative regulation of response to stimulus	GO:0009968	negative regulation of signal transduction	75	Cluster-1459.0,Cluster-11025.0,Cluster-8553.10583,Cluster-12479.0,Cluster-8553.5771,Cluster-8553.6704,Cluster-8553.2981,Cluster-8553.12536,Cluster-8553.6519,Cluster-8553.495,Cluster-8553.4197,Cluster-3869.0,Cluster-8553.2084,Cluster-14330.1,Cluster-8553.12910,Cluster-8553.12636,Cluster-6178.0,Cluster-8553.680,Cluster-8553.13738,Cluster-1462.0,Cluster-8553.5085,Cluster-11385.0,Cluster-6276.0,Clust…
GO:0008150	Biological Process	GO:0048519	negative regulation of biological process	GO:0048585	negative regulation of response to stimulus	GO:2001021	negative regulation of response to DNA damage stimulus	7	Cluster-8553.9830,Cluster-4279.0,Cluster-8553.10324,Cluster-8553.6763,Cluster-8553.12248,Cluster-9014.0,Cluster-8553.502
GO:0008150	Biological Process	GO:0048519	negative regulation of biological process	GO:0009892	negative regulation of metabolic process	GO:0009890	negative regulation of biosynthetic process	61	Cluster-8553.8946,Cluster-8553.12191,Cluster-8553.7661,Cluster-8553.2653,Cluster-4431.0,Cluster-9555.0,Cluster-8553.4243,Cluster-4994.2,Cluster-10880.0,Cluster-8553.9654,Cluster-10615.0,Cluster-814.0,Cluster-8553.7908,Cluster-8553.4533,Cluster-8553.3538,Cluster-8553.9862,Cluster-4554.0,Cluster-8553.12028,Cluster-8553.2414,Cluster-12853.0,Cluster-13324.0,Cluster-9219.0,Cluster-13968.0,Cluster-8553…
GO:0008150	Biological Process	GO:0048519	negative regulation of biological process	GO:0009892	negative regulation of metabolic process	GO:0051172	negative regulation of nitrogen compound metabolic process	74	Cluster-8553.4027,Cluster-8553.13880,Cluster-8553.2414,Cluster-12853.0,Cluster-8553.10324,Cluster-5698.0,Cluster-8553.4904,Cluster-8553.4649,Cluster-8553.7369,Cluster-8553.3714,Cluster-8553.6058,Cluster-9555.0,Cluster-4994.2,Cluster-2972.0,Cluster-8553.7661,Cluster-8553.8946,Cluster-8553.7908,Cluster-8553.12028,Cluster-8553.6763,Cluster-8553.8597,Cluster-10615.0,Cluster-814.0,Cluster-8553.1525,Cl…
GO:0008150	Biological Process	GO:0048519	negative regulation of biological process	GO:0009892	negative regulation of metabolic process	GO:0031324	negative regulation of cellular metabolic process	80	Cluster-8553.6906,Cluster-3578.0,Cluster-8553.4576,Cluster-8553.9830,Cluster-8553.12248,Cluster-8553.2805,Cluster-5873.0,Cluster-6905.0,Cluster-10149.0,Cluster-8553.238,Cluster-8553.9512,Cluster-8394.0,Cluster-8553.2809,Cluster-8553.8531,Cluster-8553.11901,Cluster-8553.5386,Cluster-8553.9179,Cluster-8553.11880,Cluster-12411.0,Cluster-8553.13586,Cluster-13968.0,Cluster-8553.9952,Cluster-9219.0,Clu…
GO:0008150	Biological Process	GO:0048519	negative regulation of biological process	GO:0009892	negative regulation of metabolic process	GO:0010605	negative regulation of macromolecule metabolic process	170	Cluster-8553.9815,Cluster-8553.12673,Cluster-8553.10632,Cluster-14382.1,Cluster-3256.0,Cluster-8495.0,Cluster-1572.0,Cluster-3645.0,Cluster-8553.5551,Cluster-8553.8226,Cluster-8553.9238,Cluster-8553.4827,Cluster-8553.4935,Cluster-9396.0,Cluster-8553.3234,Cluster-12994.0,Cluster-14157.0,Cluster-8553.8781,Cluster-8553.4027,Cluster-8553.13880,Cluster-8553.12761,Cluster-8553.2414,Cluster-12853.0,Clus…
GO:0008150	Biological Process	GO:0048519	negative regulation of biological process	GO:0009892	negative regulation of metabolic process	GO:0009895	negative regulation of catabolic process	1	Cluster-8553.7661
GO:0008150	Biological Process	GO:0048519	negative regulation of biological process	GO:0023057	negative regulation of signaling	GO:0050805	negative regulation of synaptic transmission	4	Cluster-8553.12149,Cluster-3092.0,Cluster-12311.0,Cluster-13739.0
GO:0008150	Biological Process	GO:0048519	negative regulation of biological process	GO:0023057	negative regulation of signaling	GO:0009968	negative regulation of signal transduction	75	Cluster-1459.0,Cluster-11025.0,Cluster-8553.10583,Cluster-12479.0,Cluster-8553.5771,Cluster-8553.6704,Cluster-8553.2981,Cluster-8553.12536,Cluster-8553.6519,Cluster-8553.495,Cluster-8553.4197,Cluster-3869.0,Cluster-8553.2084,Cluster-14330.1,Cluster-8553.12910,Cluster-8553.12636,Cluster-6178.0,Cluster-8553.680,Cluster-8553.13738,Cluster-1462.0,Cluster-8553.5085,Cluster-11385.0,Cluster-6276.0,Clust…
GO:0008150	Biological Process	GO:0048519	negative regulation of biological process	GO:0051051	negative regulation of transport	GO:0051048	negative regulation of secretion	4	Cluster-13739.0,Cluster-3092.0,Cluster-12311.0,Cluster-8553.12149
GO:0008150	Biological Process	GO:0048519	negative regulation of biological process	GO:0051051	negative regulation of transport	GO:0051589	negative regulation of neurotransmitter transport	4	Cluster-13739.0,Cluster-12311.0,Cluster-3092.0,Cluster-8553.12149
GO:0008150	Biological Process	GO:0048519	negative regulation of biological process	GO:0051051	negative regulation of transport	GO:0034763	negative regulation of transmembrane transport	1	Cluster-8553.5971
GO:0008150	Biological Process	GO:0048519	negative regulation of biological process	GO:0048523	negative regulation of cellular process	GO:0060548	negative regulation of cell death	20	Cluster-8553.10009,Cluster-7580.0,Cluster-8553.9043,Cluster-287.0,Cluster-8553.5085,Cluster-8553.10608,Cluster-9404.0,Cluster-8553.1612,Cluster-870.0,Cluster-8553.1469,Cluster-8553.4141,Cluster-8553.4075,Cluster-8553.7266,Cluster-8553.8597,Cluster-8553.9695,Cluster-8553.3461,Cluster-2612.0,Cluster-8553.8526,Cluster-2972.0,Cluster-11870.0
GO:0008150	Biological Process	GO:0048519	negative regulation of biological process	GO:0048523	negative regulation of cellular process	GO:0050866	negative regulation of cell activation	6	Cluster-11652.2,Cluster-8553.5541,Cluster-8553.4989,Cluster-8553.2516,Cluster-8553.2676,Cluster-8553.13277
GO:0008150	Biological Process	GO:0048519	negative regulation of biological process	GO:0048523	negative regulation of cellular process	GO:0060969	negative regulation of gene silencing	2	Cluster-572.0,Cluster-8553.9815
GO:0008150	Biological Process	GO:0048519	negative regulation of biological process	GO:0048523	negative regulation of cellular process	GO:2001021	negative regulation of response to DNA damage stimulus	7	Cluster-8553.9830,Cluster-4279.0,Cluster-8553.10324,Cluster-8553.6763,Cluster-8553.12248,Cluster-9014.0,Cluster-8553.502
GO:0008150	Biological Process	GO:0048519	negative regulation of biological process	GO:0048523	negative regulation of cellular process	GO:0010648	negative regulation of cell communication	79	Cluster-1462.0,Cluster-8553.680,Cluster-8553.13738,Cluster-8553.12636,Cluster-6178.0,Cluster-14330.1,Cluster-8553.12910,Cluster-8553.2084,Cluster-3869.0,Cluster-8553.7421,Cluster-8553.2797,Cluster-3320.0,Cluster-8553.3546,Cluster-8553.5655,Cluster-11384.0,Cluster-8553.5788,Cluster-11385.0,Cluster-6276.0,Cluster-8553.5085,Cluster-8553.5771,Cluster-3092.0,Cluster-12479.0,Cluster-8553.10583,Cluster-…
GO:0008150	Biological Process	GO:0048519	negative regulation of biological process	GO:0048523	negative regulation of cellular process	GO:0031324	negative regulation of cellular metabolic process	80	Cluster-8553.6906,Cluster-3578.0,Cluster-8553.4576,Cluster-8553.9830,Cluster-8553.12248,Cluster-8553.2805,Cluster-5873.0,Cluster-6905.0,Cluster-10149.0,Cluster-8553.238,Cluster-8553.9512,Cluster-8394.0,Cluster-8553.2809,Cluster-8553.8531,Cluster-8553.11901,Cluster-8553.5386,Cluster-8553.9179,Cluster-8553.11880,Cluster-12411.0,Cluster-8553.13586,Cluster-13968.0,Cluster-8553.9952,Cluster-9219.0,Clu…
GO:0008150	Biological Process	GO:0048519	negative regulation of biological process	GO:0048523	negative regulation of cellular process	GO:0034763	negative regulation of transmembrane transport	1	Cluster-8553.5971
GO:0008150	Biological Process	GO:0048519	negative regulation of biological process	GO:0048523	negative regulation of cellular process	GO:0051985	negative regulation of chromosome segregation	28	Cluster-6567.0,Cluster-8553.6165,Cluster-3393.0,Cluster-2215.0,Cluster-8553.2264,Cluster-8553.12178,Cluster-8553.430,Cluster-10501.0,Cluster-8553.1611,Cluster-8553.12615,Cluster-14009.0,Cluster-2003.0,Cluster-8553.8969,Cluster-7813.0,Cluster-2001.0,Cluster-8553.2349,Cluster-8204.0,Cluster-8553.331,Cluster-8553.9385,Cluster-8553.2014,Cluster-8553.7007,Cluster-6716.1,Cluster-8553.6023,Cluster-8553.…
GO:0008150	Biological Process	GO:0048519	negative regulation of biological process	GO:0048523	negative regulation of cellular process	GO:0090288	negative regulation of cellular response to growth factor stimulus	1	Cluster-12479.0
GO:0008150	Biological Process	GO:0048519	negative regulation of biological process	GO:0048523	negative regulation of cellular process	GO:0051129	negative regulation of cellular component organization	77	Cluster-8553.2264,Cluster-7813.0,Cluster-3578.0,Cluster-8553.9704,Cluster-8553.13355,Cluster-8553.11837,Cluster-8553.1460,Cluster-3393.0,Cluster-10533.0,Cluster-8553.13110,Cluster-8553.9385,Cluster-8553.2014,Cluster-7317.0,Cluster-8553.6023,Cluster-8553.13314,Cluster-8553.13896,Cluster-8553.430,Cluster-10501.0,Cluster-8553.1611,Cluster-13968.0,Cluster-2738.0,Cluster-8553.2349,Cluster-14009.0,Clus…
GO:0008150	Biological Process	GO:0048519	negative regulation of biological process	GO:0048523	negative regulation of cellular process	GO:0045786	negative regulation of cell cycle	69	Cluster-8204.0,Cluster-2840.0,Cluster-6716.1,Cluster-10500.0,Cluster-8553.11646,Cluster-7114.0,Cluster-8553.9229,Cluster-8553.970,Cluster-8553.3112,Cluster-8553.6165,Cluster-8553.13474,Cluster-8553.3936,Cluster-8553.9269,Cluster-8553.12615,Cluster-8553.12841,Cluster-2001.0,Cluster-8553.1043,Cluster-8553.2143,Cluster-8553.7007,Cluster-8553.6466,Cluster-9843.0,Cluster-8553.8636,Cluster-14585.1,Clus…
GO:0008150	Biological Process	GO:0048519	negative regulation of biological process	GO:0048523	negative regulation of cellular process	GO:1903531	negative regulation of secretion by cell	4	Cluster-13739.0,Cluster-12311.0,Cluster-3092.0,Cluster-8553.12149
GO:0008150	Biological Process	GO:0048519	negative regulation of biological process	GO:0048523	negative regulation of cellular process	GO:0007162	negative regulation of cell adhesion	6	Cluster-8553.13277,Cluster-8553.2676,Cluster-8553.2516,Cluster-8553.4989,Cluster-11652.2,Cluster-8553.5541
GO:0008150	Biological Process	GO:0050896	response to stimulus	GO:0009605	response to external stimulus	GO:0032102	negative regulation of response to external stimulus	2	Cluster-8553.11637,Cluster-8553.9331
GO:0008150	Biological Process	GO:0050896	response to stimulus	GO:0009605	response to external stimulus	GO:0042330	taxis	58	Cluster-8553.5738,Cluster-10984.0,Cluster-8553.5373,Cluster-3952.0,Cluster-9106.0,Cluster-8553.11699,Cluster-8553.10485,Cluster-8553.5321,Cluster-10569.0,Cluster-8553.2449,Cluster-8553.13420,Cluster-8553.9528,Cluster-8553.7462,Cluster-8553.13110,Cluster-8553.4452,Cluster-531.0,Cluster-10789.0,Cluster-8553.3872,Cluster-8553.3904,Cluster-2106.0,Cluster-8553.5894,Cluster-8553.9930,Cluster-8553.9519,…
GO:0008150	Biological Process	GO:0050896	response to stimulus	GO:0009605	response to external stimulus	GO:0032101	regulation of response to external stimulus	11	Cluster-8553.4452,Cluster-8285.0,Cluster-8553.11637,Cluster-4527.0,Cluster-8553.2232,Cluster-2774.0,Cluster-8553.4315,Cluster-2106.0,Cluster-12220.0,Cluster-8553.6657,Cluster-8553.9331
GO:0008150	Biological Process	GO:0050896	response to stimulus	GO:0009605	response to external stimulus	GO:0032103	positive regulation of response to external stimulus	2	Cluster-8553.4315,Cluster-12220.0
GO:0008150	Biological Process	GO:0050896	response to stimulus	GO:0009605	response to external stimulus	GO:0043207	response to external biotic stimulus	201	Cluster-8553.1077,Cluster-8553.635,Cluster-8553.12599,Cluster-8553.5194,Cluster-12311.0,Cluster-8470.0,Cluster-8553.9243,Cluster-14573.0,Cluster-10165.1,Cluster-14157.1,Cluster-8553.938,Cluster-8553.8777,Cluster-8553.7360,Cluster-8553.8952,Cluster-14013.1,Cluster-6730.2,Cluster-8553.4903,Cluster-12722.0,Cluster-8553.7,Cluster-8553.10953,Cluster-8553.3468,Cluster-13271.0,Cluster-8553.5239,Cluster-…
GO:0008150	Biological Process	GO:0050896	response to stimulus	GO:0009605	response to external stimulus	GO:0009991	response to extracellular stimulus	84	Cluster-8553.10250,Cluster-8553.10583,Cluster-1459.0,Cluster-11025.0,Cluster-8553.5771,Cluster-8553.3025,Cluster-8553.6704,Cluster-8553.2981,Cluster-8553.495,Cluster-8553.4197,Cluster-6481.0,Cluster-8553.12536,Cluster-8553.6519,Cluster-14330.1,Cluster-8553.12636,Cluster-6178.0,Cluster-417.0,Cluster-3869.0,Cluster-2779.0,Cluster-11946.0,Cluster-8553.13633,Cluster-8553.13738,Cluster-8553.680,Cluste…
GO:0008150	Biological Process	GO:0050896	response to stimulus	GO:0009605	response to external stimulus	GO:0071496	cellular response to external stimulus	84	Cluster-11384.0,Cluster-8553.5655,Cluster-11247.0,Cluster-8553.5788,Cluster-11385.0,Cluster-8553.5085,Cluster-8553.2797,Cluster-8553.7421,Cluster-3320.0,Cluster-7277.0,Cluster-6178.0,Cluster-8553.12636,Cluster-14330.1,Cluster-417.0,Cluster-3869.0,Cluster-8553.13633,Cluster-11946.0,Cluster-2779.0,Cluster-1462.0,Cluster-8553.13738,Cluster-8553.680,Cluster-8553.2981,Cluster-8553.6704,Cluster-6481.0,…
GO:0008150	Biological Process	GO:0050896	response to stimulus	GO:0009605	response to external stimulus	GO:0009581	detection of external stimulus	2	Cluster-6678.0,Cluster-3183.0
GO:0008150	Biological Process	GO:0050896	response to stimulus	GO:0009628	response to abiotic stimulus	GO:0009582	detection of abiotic stimulus	2	Cluster-6678.0,Cluster-3183.0
GO:0008150	Biological Process	GO:0050896	response to stimulus	GO:0009628	response to abiotic stimulus	GO:0009268	response to pH	3	Cluster-8553.236,Cluster-8553.4748,Cluster-8553.4437
GO:0008150	Biological Process	GO:0050896	response to stimulus	GO:0009628	response to abiotic stimulus	GO:0071214	cellular response to abiotic stimulus	4	Cluster-8553.4437,Cluster-8553.236,Cluster-8553.4748,Cluster-9337.0
GO:0008150	Biological Process	GO:0050896	response to stimulus	GO:0009628	response to abiotic stimulus	GO:0009314	response to radiation	6	Cluster-8553.4189,Cluster-8553.5384,Cluster-8553.8375,Cluster-9337.0,Cluster-3183.0,Cluster-6678.0
GO:0008150	Biological Process	GO:0050896	response to stimulus	GO:0048584	positive regulation of response to stimulus	GO:0009967	positive regulation of signal transduction	13	Cluster-8553.12688,Cluster-8553.9331,Cluster-5594.0,Cluster-3297.0,Cluster-8553.11271,Cluster-7075.0,Cluster-8553.13771,Cluster-9109.0,Cluster-8553.7984,Cluster-12479.0,Cluster-901.0,Cluster-8310.0,Cluster-8553.11637
GO:0008150	Biological Process	GO:0050896	response to stimulus	GO:0048584	positive regulation of response to stimulus	GO:0050778	positive regulation of immune response	6	Cluster-12220.0,Cluster-8553.4315,Cluster-8553.8577,Cluster-7719.0,Cluster-8553.4254,Cluster-8553.5266
GO:0008150	Biological Process	GO:0050896	response to stimulus	GO:0048584	positive regulation of response to stimulus	GO:0002833	positive regulation of response to biotic stimulus	2	Cluster-12220.0,Cluster-8553.4315
GO:0008150	Biological Process	GO:0050896	response to stimulus	GO:0048584	positive regulation of response to stimulus	GO:0032103	positive regulation of response to external stimulus	2	Cluster-8553.4315,Cluster-12220.0
GO:0008150	Biological Process	GO:0050896	response to stimulus	GO:0048584	positive regulation of response to stimulus	GO:0031349	positive regulation of defense response	2	Cluster-12220.0,Cluster-8553.4315
GO:0008150	Biological Process	GO:0050896	response to stimulus	GO:0006950	response to stress	GO:0080134	regulation of response to stress	64	Cluster-2352.0,Cluster-8553.10074,Cluster-8553.13918,Cluster-8553.9294,Cluster-8553.1173,Cluster-8553.1138,Cluster-8553.12761,Cluster-8553.10324,Cluster-11978.0,Cluster-8553.6763,Cluster-8553.3894,Cluster-8553.204,Cluster-11110.0,Cluster-8553.6381,Cluster-10509.0,Cluster-9014.0,Cluster-8553.502,Cluster-8553.7082,Cluster-8285.0,Cluster-8553.9503,Cluster-8553.9161,Cluster-10500.0,Cluster-8553.4372,…
GO:0008150	Biological Process	GO:0050896	response to stimulus	GO:0006950	response to stress	GO:0042594	response to starvation	73	Cluster-8553.9331,Cluster-10500.0,Cluster-6716.1,Cluster-8553.11455,Cluster-8553.9504,Cluster-8553.9929,Cluster-1710.1,Cluster-4277.1,Cluster-8553.11637,Cluster-8553.2443,Cluster-8553.9229,Cluster-8553.7450,Cluster-8553.7468,Cluster-8553.5683,Cluster-8553.3483,Cluster-8553.230,Cluster-1741.0,Cluster-5153.2,Cluster-5788.0,Cluster-8553.5551,Cluster-14554.0,Cluster-5119.1,Cluster-8553.4962,Cluster-1…
GO:0008150	Biological Process	GO:0050896	response to stimulus	GO:0006950	response to stress	GO:0033554	cellular response to stress	554	Cluster-6892.0,Cluster-8553.4061,Cluster-8553.111,Cluster-6101.0,Cluster-8553.10882,Cluster-8553.7126,Cluster-7442.0,Cluster-10821.0,Cluster-11082.0,Cluster-12306.0,Cluster-470.0,Cluster-8553.6509,Cluster-8553.211,Cluster-8553.6181,Cluster-8553.5746,Cluster-12734.0,Cluster-8553.4016,Cluster-8553.10279,Cluster-8553.8004,Cluster-11956.1,Cluster-1526.0,Cluster-8553.4519,Cluster-8553.6350,Cluster-855…
GO:0008150	Biological Process	GO:0050896	response to stimulus	GO:0006950	response to stress	GO:0009611	response to wounding	86	Cluster-8553.2843,Cluster-8553.999,Cluster-14483.1,Cluster-8553.2654,Cluster-8553.7009,Cluster-14089.0,Cluster-2001.0,Cluster-5067.0,Cluster-8553.2048,Cluster-8553.1009,Cluster-13242.1,Cluster-8285.0,Cluster-8553.9161,Cluster-8553.11742,Cluster-6716.1,Cluster-10272.0,Cluster-8204.0,Cluster-7025.0,Cluster-9331.1,Cluster-8553.7947,Cluster-13234.0,Cluster-1884.0,Cluster-8553.7901,Cluster-8553.12941,…
GO:0008150	Biological Process	GO:0050896	response to stimulus	GO:0006950	response to stress	GO:0035966	response to topologically incorrect protein	6	Cluster-8553.13324,Cluster-8553.7514,Cluster-1079.0,Cluster-11808.0,Cluster-2595.0,Cluster-8553.10881
GO:0008150	Biological Process	GO:0050896	response to stimulus	GO:0006950	response to stress	GO:0006952	defense response	136	Cluster-8553.8037,Cluster-5067.0,Cluster-4729.0,Cluster-13061.0,Cluster-11790.0,Cluster-6716.1,Cluster-10047.0,Cluster-8553.12812,Cluster-13506.0,Cluster-8553.7674,Cluster-7306.1,Cluster-8553.3484,Cluster-8553.9243,Cluster-8470.0,Cluster-12311.0,Cluster-8553.5194,Cluster-8553.635,Cluster-8553.1077,Cluster-8553.5239,Cluster-13271.0,Cluster-8553.10953,Cluster-8553.7,Cluster-8553.4903,Cluster-14013.…
GO:0008150	Biological Process	GO:0050896	response to stimulus	GO:0006950	response to stress	GO:0006979	response to oxidative stress	109	Cluster-8553.11457,Cluster-8553.6301,Cluster-8553.1741,Cluster-8553.12272,Cluster-12422.0,Cluster-8553.10453,Cluster-8553.13151,Cluster-8553.7774,Cluster-3835.0,Cluster-8553.12711,Cluster-8553.6914,Cluster-8553.10137,Cluster-8553.3835,Cluster-3443.0,Cluster-8553.10250,Cluster-8553.6004,Cluster-8553.2133,Cluster-8553.5470,Cluster-8553.10966,Cluster-8553.11678,Cluster-5030.0,Cluster-8553.4554,Clust…
GO:0008150	Biological Process	GO:0050896	response to stimulus	GO:0006950	response to stress	GO:0097501	stress response to metal ion	1	Cluster-8553.4
GO:0008150	Biological Process	GO:0050896	response to stimulus	GO:0051716	cellular response to stimulus	GO:0031668	cellular response to extracellular stimulus	84	Cluster-8553.8756,Cluster-8553.8821,Cluster-8553.6312,Cluster-8553.335,Cluster-8553.2496,Cluster-6787.0,Cluster-5335.0,Cluster-8553.9311,Cluster-8553.9619,Cluster-8553.10199,Cluster-8553.10279,Cluster-8553.13971,Cluster-9682.0,Cluster-8553.6168,Cluster-8553.4016,Cluster-8553.211,Cluster-8553.12761,Cluster-12306.0,Cluster-11978.0,Cluster-9842.0,Cluster-8553.5122,Cluster-8511.0,Cluster-4277.1,Clust…
GO:0008150	Biological Process	GO:0050896	response to stimulus	GO:0051716	cellular response to stimulus	GO:0033554	cellular response to stress	554	Cluster-6892.0,Cluster-8553.4061,Cluster-8553.111,Cluster-6101.0,Cluster-8553.10882,Cluster-8553.7126,Cluster-7442.0,Cluster-10821.0,Cluster-11082.0,Cluster-12306.0,Cluster-470.0,Cluster-8553.6509,Cluster-8553.211,Cluster-8553.6181,Cluster-8553.5746,Cluster-12734.0,Cluster-8553.4016,Cluster-8553.10279,Cluster-8553.8004,Cluster-11956.1,Cluster-1526.0,Cluster-8553.4519,Cluster-8553.6350,Cluster-855…
GO:0008150	Biological Process	GO:0050896	response to stimulus	GO:0051716	cellular response to stimulus	GO:0070887	cellular response to chemical stimulus	182	Cluster-6388.0,Cluster-1682.0,Cluster-8553.4816,Cluster-8553.8041,Cluster-8553.10268,Cluster-8553.9475,Cluster-8553.2277,Cluster-8553.8519,Cluster-6975.0,Cluster-8553.3723,Cluster-3861.0,Cluster-8553.5655,Cluster-8553.7627,Cluster-8553.3076,Cluster-8553.12686,Cluster-8553.2909,Cluster-8553.9028,Cluster-8553.8513,Cluster-8553.9036,Cluster-8553.8349,Cluster-7708.0,Cluster-8553.4275,Cluster-8553.591…
GO:0008150	Biological Process	GO:0050896	response to stimulus	GO:0051716	cellular response to stimulus	GO:0104004	cellular response to environmental stimulus	4	Cluster-9337.0,Cluster-8553.236,Cluster-8553.4748,Cluster-8553.4437
GO:0008150	Biological Process	GO:0050896	response to stimulus	GO:0051716	cellular response to stimulus	GO:0007165	signal transduction	1257	Cluster-8553.11397,Cluster-1549.0,Cluster-2443.0,Cluster-1497.0,Cluster-8553.5321,Cluster-2073.0,Cluster-8553.8251,Cluster-8553.13105,Cluster-14269.0,Cluster-8553.5032,Cluster-8553.12407,Cluster-14179.0,Cluster-8553.10700,Cluster-9012.1,Cluster-8553.10808,Cluster-8553.1676,Cluster-8553.11231,Cluster-11935.1,Cluster-8553.10736,Cluster-8553.12536,Cluster-8546.0,Cluster-8553.4369,Cluster-8518.0,Clus…
GO:0008150	Biological Process	GO:0050896	response to stimulus	GO:0006955	immune response	GO:0045087	innate immune response	8	Cluster-8553.6657,Cluster-14089.0,Cluster-8553.11366,Cluster-8553.4315,Cluster-12220.0,Cluster-2774.0,Cluster-10757.0,Cluster-4527.0
GO:0008150	Biological Process	GO:0050896	response to stimulus	GO:0006955	immune response	GO:0050778	positive regulation of immune response	6	Cluster-12220.0,Cluster-8553.4315,Cluster-8553.8577,Cluster-7719.0,Cluster-8553.4254,Cluster-8553.5266
GO:0008150	Biological Process	GO:0050896	response to stimulus	GO:0006955	immune response	GO:0006959	humoral immune response	7	Cluster-8240.0,Cluster-8553.11596,Cluster-8553.11366,Cluster-10757.0,Cluster-14089.0,Cluster-4219.0,Cluster-7232.0
GO:0008150	Biological Process	GO:0050896	response to stimulus	GO:0006955	immune response	GO:0002263	cell activation involved in immune response	4	Cluster-12089.0,Cluster-8553.3468,Cluster-8553.2264,Cluster-3028.0
GO:0008150	Biological Process	GO:0050896	response to stimulus	GO:0006955	immune response	GO:0050776	regulation of immune response	10	Cluster-2774.0,Cluster-8553.8577,Cluster-4527.0,Cluster-8553.5266,Cluster-8553.4254,Cluster-7719.0,Cluster-8553.6657,Cluster-8553.5871,Cluster-12220.0,Cluster-8553.4315
GO:0008150	Biological Process	GO:0050896	response to stimulus	GO:0006955	immune response	GO:0002250	adaptive immune response	4	Cluster-12089.0,Cluster-8553.3468,Cluster-8553.2264,Cluster-3028.0
GO:0008150	Biological Process	GO:0050896	response to stimulus	GO:0048583	regulation of response to stimulus	GO:0048585	negative regulation of response to stimulus	84	Cluster-8553.3483,Cluster-8553.7468,Cluster-8553.5683,Cluster-8553.7450,Cluster-8553.869,Cluster-9014.0,Cluster-8553.5551,Cluster-5788.0,Cluster-5153.2,Cluster-1741.0,Cluster-8553.230,Cluster-5119.1,Cluster-14554.0,Cluster-8553.4962,Cluster-12095.0,Cluster-8553.502,Cluster-8553.3208,Cluster-8553.669,Cluster-8553.4042,Cluster-8553.11455,Cluster-6716.1,Cluster-8553.9331,Cluster-10500.0,Cluster-8553…
GO:0008150	Biological Process	GO:0050896	response to stimulus	GO:0048583	regulation of response to stimulus	GO:0090287	regulation of cellular response to growth factor stimulus	1	Cluster-12479.0
GO:0008150	Biological Process	GO:0050896	response to stimulus	GO:0048583	regulation of response to stimulus	GO:0002831	regulation of response to biotic stimulus	5	Cluster-8553.4315,Cluster-12220.0,Cluster-4527.0,Cluster-2774.0,Cluster-8553.6657
GO:0008150	Biological Process	GO:0050896	response to stimulus	GO:0048583	regulation of response to stimulus	GO:0048584	positive regulation of response to stimulus	19	Cluster-8310.0,Cluster-8553.11637,Cluster-12479.0,Cluster-8553.7984,Cluster-8553.8577,Cluster-9109.0,Cluster-8553.11271,Cluster-8553.4315,Cluster-8553.4254,Cluster-7719.0,Cluster-5594.0,Cluster-8553.9331,Cluster-8553.12688,Cluster-901.0,Cluster-8553.13771,Cluster-12220.0,Cluster-7075.0,Cluster-8553.5266,Cluster-3297.0
GO:0008150	Biological Process	GO:0050896	response to stimulus	GO:0048583	regulation of response to stimulus	GO:0050776	regulation of immune response	10	Cluster-2774.0,Cluster-8553.8577,Cluster-4527.0,Cluster-8553.5266,Cluster-8553.4254,Cluster-7719.0,Cluster-8553.6657,Cluster-8553.5871,Cluster-12220.0,Cluster-8553.4315
GO:0008150	Biological Process	GO:0050896	response to stimulus	GO:0048583	regulation of response to stimulus	GO:0009966	regulation of signal transduction	167	Cluster-8553.5255,Cluster-9469.0,Cluster-8553.3546,Cluster-13772.0,Cluster-8553.2797,Cluster-3320.0,Cluster-8553.7076,Cluster-11385.0,Cluster-8553.10356,Cluster-8553.5085,Cluster-11384.0,Cluster-8553.5788,Cluster-7977.0,Cluster-8553.680,Cluster-8553.3658,Cluster-8553.11271,Cluster-8553.7103,Cluster-8553.2122,Cluster-8553.4051,Cluster-3869.0,Cluster-8553.9538,Cluster-8553.13483,Cluster-8553.2092,C…
GO:0008150	Biological Process	GO:0050896	response to stimulus	GO:0048583	regulation of response to stimulus	GO:0080134	regulation of response to stress	64	Cluster-2352.0,Cluster-8553.10074,Cluster-8553.13918,Cluster-8553.9294,Cluster-8553.1173,Cluster-8553.1138,Cluster-8553.12761,Cluster-8553.10324,Cluster-11978.0,Cluster-8553.6763,Cluster-8553.3894,Cluster-8553.204,Cluster-11110.0,Cluster-8553.6381,Cluster-10509.0,Cluster-9014.0,Cluster-8553.502,Cluster-8553.7082,Cluster-8285.0,Cluster-8553.9503,Cluster-8553.9161,Cluster-10500.0,Cluster-8553.4372,…
GO:0008150	Biological Process	GO:0050896	response to stimulus	GO:0048583	regulation of response to stimulus	GO:0032101	regulation of response to external stimulus	11	Cluster-8553.4452,Cluster-8285.0,Cluster-8553.11637,Cluster-4527.0,Cluster-8553.2232,Cluster-2774.0,Cluster-8553.4315,Cluster-2106.0,Cluster-12220.0,Cluster-8553.6657,Cluster-8553.9331
GO:0008150	Biological Process	GO:0050896	response to stimulus	GO:0051606	detection of stimulus	GO:0009582	detection of abiotic stimulus	2	Cluster-6678.0,Cluster-3183.0
GO:0008150	Biological Process	GO:0050896	response to stimulus	GO:0051606	detection of stimulus	GO:0009581	detection of external stimulus	2	Cluster-6678.0,Cluster-3183.0
GO:0008150	Biological Process	GO:0050896	response to stimulus	GO:0051606	detection of stimulus	GO:0009595	detection of biotic stimulus	61	Cluster-8553.10023,Cluster-8553.1123,Cluster-8553.11460,Cluster-5611.0,Cluster-8553.6399,Cluster-8553.1091,Cluster-11171.0,Cluster-8553.4226,Cluster-10909.0,Cluster-8553.10141,Cluster-8553.336,Cluster-8553.11746,Cluster-8553.12634,Cluster-6056.0,Cluster-8553.11665,Cluster-8553.7433,Cluster-8553.12780,Cluster-8553.1858,Cluster-10626.0,Cluster-8553.10437,Cluster-1279.0,Cluster-8553.12097,Cluster-10…
GO:0008150	Biological Process	GO:0050896	response to stimulus	GO:0009719	response to endogenous stimulus	GO:0071495	cellular response to endogenous stimulus	58	Cluster-8553.7984,Cluster-8553.3806,Cluster-9529.0,Cluster-8553.8756,Cluster-8553.13720,Cluster-8553.9028,Cluster-8553.8513,Cluster-8553.12623,Cluster-8553.12092,Cluster-8553.7568,Cluster-11815.0,Cluster-8553.4275,Cluster-8553.2266,Cluster-8553.5917,Cluster-2431.0,Cluster-6388.0,Cluster-8553.4816,Cluster-8553.9716,Cluster-8553.13063,Cluster-9436.0,Cluster-8553.9475,Cluster-8553.8041,Cluster-8553.…
GO:0008150	Biological Process	GO:0050896	response to stimulus	GO:0009719	response to endogenous stimulus	GO:0009725	response to hormone	91	Cluster-8553.13208,Cluster-8553.3907,Cluster-8553.11497,Cluster-7114.0,Cluster-13840.0,Cluster-8553.3933,Cluster-8553.2999,Cluster-8553.3883,Cluster-6363.0,Cluster-11560.0,Cluster-8553.2342,Cluster-11238.0,Cluster-8553.10893,Cluster-8553.12985,Cluster-8553.4759,Cluster-8553.6381,Cluster-4834.0,Cluster-8553.7634,Cluster-8553.12623,Cluster-8553.6312,Cluster-12376.0,Cluster-8553.8756,Cluster-8553.13…
GO:0008150	Biological Process	GO:0050896	response to stimulus	GO:0009719	response to endogenous stimulus	GO:0071559	response to transforming growth factor beta	1	Cluster-12479.0
GO:0008150	Biological Process	GO:0050896	response to stimulus	GO:0009607	response to biotic stimulus	GO:0043207	response to external biotic stimulus	201	Cluster-8553.1077,Cluster-8553.635,Cluster-8553.12599,Cluster-8553.5194,Cluster-12311.0,Cluster-8470.0,Cluster-8553.9243,Cluster-14573.0,Cluster-10165.1,Cluster-14157.1,Cluster-8553.938,Cluster-8553.8777,Cluster-8553.7360,Cluster-8553.8952,Cluster-14013.1,Cluster-6730.2,Cluster-8553.4903,Cluster-12722.0,Cluster-8553.7,Cluster-8553.10953,Cluster-8553.3468,Cluster-13271.0,Cluster-8553.5239,Cluster-…
GO:0008150	Biological Process	GO:0050896	response to stimulus	GO:0009607	response to biotic stimulus	GO:0002831	regulation of response to biotic stimulus	5	Cluster-8553.4315,Cluster-12220.0,Cluster-4527.0,Cluster-2774.0,Cluster-8553.6657
GO:0008150	Biological Process	GO:0050896	response to stimulus	GO:0009607	response to biotic stimulus	GO:0009595	detection of biotic stimulus	61	Cluster-8553.10023,Cluster-8553.1123,Cluster-8553.11460,Cluster-5611.0,Cluster-8553.6399,Cluster-8553.1091,Cluster-11171.0,Cluster-8553.4226,Cluster-10909.0,Cluster-8553.10141,Cluster-8553.336,Cluster-8553.11746,Cluster-8553.12634,Cluster-6056.0,Cluster-8553.11665,Cluster-8553.7433,Cluster-8553.12780,Cluster-8553.1858,Cluster-10626.0,Cluster-8553.10437,Cluster-1279.0,Cluster-8553.12097,Cluster-10…
GO:0008150	Biological Process	GO:0050896	response to stimulus	GO:0009607	response to biotic stimulus	GO:0002833	positive regulation of response to biotic stimulus	2	Cluster-12220.0,Cluster-8553.4315
GO:0008150	Biological Process	GO:0050896	response to stimulus	GO:0048585	negative regulation of response to stimulus	GO:0009968	negative regulation of signal transduction	75	Cluster-1459.0,Cluster-11025.0,Cluster-8553.10583,Cluster-12479.0,Cluster-8553.5771,Cluster-8553.6704,Cluster-8553.2981,Cluster-8553.12536,Cluster-8553.6519,Cluster-8553.495,Cluster-8553.4197,Cluster-3869.0,Cluster-8553.2084,Cluster-14330.1,Cluster-8553.12910,Cluster-8553.12636,Cluster-6178.0,Cluster-8553.680,Cluster-8553.13738,Cluster-1462.0,Cluster-8553.5085,Cluster-11385.0,Cluster-6276.0,Clust…
GO:0008150	Biological Process	GO:0050896	response to stimulus	GO:0048585	negative regulation of response to stimulus	GO:2001021	negative regulation of response to DNA damage stimulus	7	Cluster-8553.9830,Cluster-4279.0,Cluster-8553.10324,Cluster-8553.6763,Cluster-8553.12248,Cluster-9014.0,Cluster-8553.502
GO:0008150	Biological Process	GO:0050896	response to stimulus	GO:0048585	negative regulation of response to stimulus	GO:0090288	negative regulation of cellular response to growth factor stimulus	1	Cluster-12479.0
GO:0008150	Biological Process	GO:0050896	response to stimulus	GO:0048585	negative regulation of response to stimulus	GO:0032102	negative regulation of response to external stimulus	2	Cluster-8553.11637,Cluster-8553.9331
GO:0008150	Biological Process	GO:0050896	response to stimulus	GO:0042221	response to chemical	GO:1901698	response to nitrogen compound	14	Cluster-8546.0,Cluster-9744.0,Cluster-8553.8428,Cluster-6388.0,Cluster-8553.3806,Cluster-8553.4149,Cluster-8553.7984,Cluster-8553.3907,Cluster-8310.0,Cluster-8553.13680,Cluster-8553.4566,Cluster-901.0,Cluster-8553.11764,Cluster-8553.7627
GO:0008150	Biological Process	GO:0050896	response to stimulus	GO:0042221	response to chemical	GO:0070887	cellular response to chemical stimulus	182	Cluster-6388.0,Cluster-1682.0,Cluster-8553.4816,Cluster-8553.8041,Cluster-8553.10268,Cluster-8553.9475,Cluster-8553.2277,Cluster-8553.8519,Cluster-6975.0,Cluster-8553.3723,Cluster-3861.0,Cluster-8553.5655,Cluster-8553.7627,Cluster-8553.3076,Cluster-8553.12686,Cluster-8553.2909,Cluster-8553.9028,Cluster-8553.8513,Cluster-8553.9036,Cluster-8553.8349,Cluster-7708.0,Cluster-8553.4275,Cluster-8553.591…
GO:0008150	Biological Process	GO:0050896	response to stimulus	GO:0042221	response to chemical	GO:1901700	response to oxygen-containing compound	75	Cluster-1461.0,Cluster-8553.10074,Cluster-2352.0,Cluster-8553.1138,Cluster-8553.9294,Cluster-8553.1173,Cluster-8553.8877,Cluster-8553.13918,Cluster-6071.0,Cluster-8553.12761,Cluster-11978.0,Cluster-1392.0,Cluster-8553.204,Cluster-8553.3894,Cluster-12917.0,Cluster-8553.7984,Cluster-8553.3806,Cluster-5884.0,Cluster-11110.0,Cluster-10509.0,Cluster-8553.6381,Cluster-8553.7082,Cluster-8553.4149,Cluste…
GO:0008150	Biological Process	GO:0050896	response to stimulus	GO:0042221	response to chemical	GO:0010035	response to inorganic substance	35	Cluster-3010.0,Cluster-5613.0,Cluster-12538.0,Cluster-12894.0,Cluster-8553.7193,Cluster-9435.0,Cluster-8553.488,Cluster-8553.2563,Cluster-8553.10536,Cluster-8553.7468,Cluster-1289.0,Cluster-8553.6025,Cluster-9923.0,Cluster-9744.0,Cluster-8553.9578,Cluster-584.0,Cluster-8553.4,Cluster-8553.13680,Cluster-3137.0,Cluster-3576.0,Cluster-8553.4566,Cluster-8553.3682,Cluster-8553.8736,Cluster-8730.1,Clus…
GO:0008150	Biological Process	GO:0050896	response to stimulus	GO:0042221	response to chemical	GO:0006935	chemotaxis	38	Cluster-8553.9681,Cluster-8553.6379,Cluster-8553.5490,Cluster-8553.8478,Cluster-4518.0,Cluster-8553.3402,Cluster-8553.7044,Cluster-8553.5706,Cluster-8553.7147,Cluster-3347.0,Cluster-4737.0,Cluster-9793.2,Cluster-11879.0,Cluster-8553.9631,Cluster-1735.0,Cluster-5916.0,Cluster-8553.2232,Cluster-8553.2369,Cluster-8553.6257,Cluster-8553.3344,Cluster-3380.0,Cluster-8553.5321,Cluster-10569.0,Cluster-85…
GO:0008150	Biological Process	GO:0050896	response to stimulus	GO:0042221	response to chemical	GO:0001101	response to acid chemical	16	Cluster-5884.0,Cluster-8310.0,Cluster-12917.0,Cluster-8553.7984,Cluster-8553.488,Cluster-12894.0,Cluster-12538.0,Cluster-901.0,Cluster-1392.0,Cluster-3137.0,Cluster-9923.0,Cluster-8553.8877,Cluster-6071.0,Cluster-1289.0,Cluster-1461.0,Cluster-8553.4753
GO:0008150	Biological Process	GO:0050896	response to stimulus	GO:0042221	response to chemical	GO:0009636	response to toxic substance	11	Cluster-584.0,Cluster-8553.6465,Cluster-8553.4,Cluster-6792.0,Cluster-3010.0,Cluster-5613.0,Cluster-8553.10536,Cluster-1579.0,Cluster-8553.7193,Cluster-9435.0,Cluster-8553.6025
GO:0008150	Biological Process	GO:0050896	response to stimulus	GO:0042221	response to chemical	GO:0009410	response to xenobiotic stimulus	47	Cluster-11101.0,Cluster-8553.6166,Cluster-3021.1,Cluster-8553.3152,Cluster-8553.3214,Cluster-7708.0,Cluster-7480.0,Cluster-8553.9036,Cluster-8553.6613,Cluster-402.0,Cluster-8553.12686,Cluster-13519.0,Cluster-7442.0,Cluster-8553.6040,Cluster-8849.0,Cluster-8553.8519,Cluster-8553.9904,Cluster-5606.0,Cluster-1682.0,Cluster-5631.0,Cluster-8553.13480,Cluster-8553.8793,Cluster-8553.12793,Cluster-11855.…
GO:0008150	Biological Process	GO:0050896	response to stimulus	GO:0042221	response to chemical	GO:0010033	response to organic substance	132	Cluster-9436.0,Cluster-7772.0,Cluster-8553.636,Cluster-8553.10881,Cluster-8553.5085,Cluster-8553.1799,Cluster-8553.8932,Cluster-8553.12523,Cluster-8553.10598,Cluster-8553.13324,Cluster-9529.0,Cluster-8553.11981,Cluster-14203.0,Cluster-3869.0,Cluster-9161.1,Cluster-11815.0,Cluster-8553.7568,Cluster-8553.6510,Cluster-14484.0,Cluster-1788.0,Cluster-8553.12998,Cluster-11736.1,Cluster-10823.2,Cluster-…
GO:0008150	Biological Process	GO:0050896	response to stimulus	GO:0042221	response to chemical	GO:0032094	response to food	2	Cluster-8553.9331,Cluster-8553.11637
GO:0008150	Biological Process	GO:0007610	behavior	GO:0019098	reproductive behavior	GO:0007617	mating behavior	2	Cluster-10969.0,Cluster-14427.0
GO:0008150	Biological Process	GO:0007610	behavior	GO:0007622	rhythmic behavior	GO:0048512	circadian behavior	2	Cluster-10473.0,Cluster-7423.0
GO:0008150	Biological Process	GO:0065007	biological regulation	GO:0050789	regulation of biological process	GO:1900046	regulation of hemostasis	1	Cluster-8285.0
GO:0008150	Biological Process	GO:0065007	biological regulation	GO:0050789	regulation of biological process	GO:0032879	regulation of localization	71	Cluster-2106.0,Cluster-14204.0,Cluster-8553.12426,Cluster-11096.0,Cluster-5862.0,Cluster-8553.11191,Cluster-7834.0,Cluster-8553.6609,Cluster-13976.1,Cluster-8553.2911,Cluster-7030.0,Cluster-8553.7894,Cluster-8553.1847,Cluster-8553.6396,Cluster-8519.0,Cluster-8553.10886,Cluster-8553.13009,Cluster-8553.8741,Cluster-8553.6193,Cluster-3092.0,Cluster-8553.11491,Cluster-8553.5655,Cluster-1371.0,Cluster…
GO:0008150	Biological Process	GO:0065007	biological regulation	GO:0050789	regulation of biological process	GO:0043900	regulation of multi-organism process	8	Cluster-8553.1627,Cluster-8553.7263,Cluster-8553.6723,Cluster-8553.2502,Cluster-10928.0,Cluster-8553.11323,Cluster-8553.8417,Cluster-2376.0
GO:0008150	Biological Process	GO:0065007	biological regulation	GO:0050789	regulation of biological process	GO:0050793	regulation of developmental process	35	Cluster-5925.0,Cluster-3633.0,Cluster-333.0,Cluster-8553.6856,Cluster-8553.13213,Cluster-8553.8519,Cluster-8553.12178,Cluster-4051.0,Cluster-7646.0,Cluster-4980.0,Cluster-6169.1,Cluster-12448.0,Cluster-8553.3408,Cluster-1901.0,Cluster-8553.11493,Cluster-3944.1,Cluster-8553.5699,Cluster-2106.0,Cluster-5067.0,Cluster-254.0,Cluster-8553.5720,Cluster-13242.1,Cluster-8553.10437,Cluster-8519.0,Cluster-…
GO:0008150	Biological Process	GO:0065007	biological regulation	GO:0050789	regulation of biological process	GO:0110149	regulation of biomineralization	1	Cluster-3633.0
GO:0008150	Biological Process	GO:0065007	biological regulation	GO:0050789	regulation of biological process	GO:0023051	regulation of signaling	190	Cluster-8553.5856,Cluster-8553.4618,Cluster-8553.3049,Cluster-8553.9331,Cluster-6716.1,Cluster-10500.0,Cluster-8553.8179,Cluster-8553.6314,Cluster-8553.9229,Cluster-8310.0,Cluster-9051.0,Cluster-8553.5683,Cluster-8553.7450,Cluster-8553.7009,Cluster-8553.11817,Cluster-5788.0,Cluster-8553.6858,Cluster-7075.0,Cluster-8553.230,Cluster-1741.0,Cluster-8553.4962,Cluster-9233.0,Cluster-8553.3208,Cluster-…
GO:0008150	Biological Process	GO:0065007	biological regulation	GO:0050789	regulation of biological process	GO:0019222	regulation of metabolic process	2045	Cluster-8553.7657,Cluster-8553.5828,Cluster-8553.9202,Cluster-8553.7065,Cluster-4824.0,Cluster-13892.0,Cluster-8553.7546,Cluster-8553.12004,Cluster-8553.2566,Cluster-8553.5677,Cluster-8553.9040,Cluster-8553.1588,Cluster-743.0,Cluster-5946.0,Cluster-2565.0,Cluster-3735.0,Cluster-1959.0,Cluster-8553.9509,Cluster-191.0,Cluster-936.0,Cluster-8553.6606,Cluster-8553.8001,Cluster-8553.5033,Cluster-1972.…
uster-8910.1,Cluster-8553.5332,Cluster-8553.10053,Cluster-8553.7926,Cluster-8553.10790,Cluster-7497.0,Cluster-8553.11637,Cluster-8553.7468,Cluster-8553.12417,Cluster-1969.0,Cluster-11125.0,Cluster-12000.0,Cluster-8553.11089,Cluster-8553.8811,Cluster-3861.1,Cluster-8553.10430,Cluster-1023.0,Cluster-8553.2763,Cluster-2813.0,Cluster-8553.3067,Cluster-13448.1,Cluster-8553.10521,Cluster-8553.899,Clust…
GO:0008150	Biological Process	GO:0065007	biological regulation	GO:0050789	regulation of biological process	GO:0048518	positive regulation of biological process	242	Cluster-8553.11323,Cluster-8553.13780,Cluster-8553.1325,Cluster-8553.5340,Cluster-13625.0,Cluster-1501.0,Cluster-3944.1,Cluster-8553.12327,Cluster-5286.0,Cluster-8553.8116,Cluster-8553.102,Cluster-8553.11826,Cluster-8553.1847,Cluster-8553.10250,Cluster-8553.1201,Cluster-8553.12290,Cluster-3564.0,Cluster-3320.1,Cluster-7317.0,Cluster-8553.6034,Cluster-8553.4315,Cluster-5587.0,Cluster-8553.1291,Clu…
GO:0008150	Biological Process	GO:0065007	biological regulation	GO:0050789	regulation of biological process	GO:0043903	regulation of symbiotic process	12	Cluster-8553.11826,Cluster-1631.0,Cluster-729.0,Cluster-7881.0,Cluster-8308.0,Cluster-8553.2072,Cluster-8553.6702,Cluster-8736.0,Cluster-7124.1,Cluster-8553.7268,Cluster-8553.8953,Cluster-8553.9045
GO:0008150	Biological Process	GO:0065007	biological regulation	GO:0050789	regulation of biological process	GO:0040012	regulation of locomotion	12	Cluster-12448.0,Cluster-8553.12178,Cluster-8553.11646,Cluster-8553.4452,Cluster-8553.8577,Cluster-13242.1,Cluster-8553.2232,Cluster-5067.0,Cluster-8553.6856,Cluster-2106.0,Cluster-8519.0,Cluster-8553.6396
GO:0008150	Biological Process	GO:0065007	biological regulation	GO:0050789	regulation of biological process	GO:0050794	regulation of cellular process	3856	Cluster-8553.13100,Cluster-8553.11128,Cluster-599.0,Cluster-8553.8833,Cluster-8553.1941,Cluster-12422.0,Cluster-8553.1291,Cluster-7667.0,Cluster-8553.5738,Cluster-2244.0,Cluster-13017.1,Cluster-8553.6034,Cluster-2999.0,Cluster-2409.0,Cluster-8553.7277,Cluster-10674.3,Cluster-8553.13606,Cluster-8553.10376,Cluster-8553.2133,Cluster-8553.2200,Cluster-8553.7992,Cluster-8553.3625,Cluster-254.0,Cluster…
8218,Cluster-8553.4895,Cluster-8553.5479,Cluster-7703.0,Cluster-8553.8035,Cluster-2743.0,Cluster-8553.10095,Cluster-8553.2291,Cluster-10221.0,Cluster-8553.4031,Cluster-5601.0,Cluster-8553.7426,Cluster-4637.0,Cluster-8553.12021,Cluster-12862.0,Cluster-8553.12498,Cluster-8553.2547,Cluster-2261.0,Cluster-8553.4275,Cluster-8553.12597,Cluster-8553.5278,Cluster-8553.8519,Cluster-8553.6271,Cluster-8553.…
-8553.7126,Cluster-8553.9070
GO:0008150	Biological Process	GO:0065007	biological regulation	GO:0050789	regulation of biological process	GO:0040008	regulation of growth	13	Cluster-8553.1181,Cluster-13147.1,Cluster-8553.3313,Cluster-6932.0,Cluster-8553.10468,Cluster-8553.7189,Cluster-8553.5744,Cluster-13382.0,Cluster-8553.8065,Cluster-10466.0,Cluster-8553.12021,Cluster-8553.5105,Cluster-8553.8987
GO:0008150	Biological Process	GO:0065007	biological regulation	GO:0050789	regulation of biological process	GO:2000241	regulation of reproductive process	6	Cluster-8553.11323,Cluster-10928.0,Cluster-8553.6723,Cluster-8553.2502,Cluster-8553.7263,Cluster-8553.8417
GO:0008150	Biological Process	GO:0065007	biological regulation	GO:0050789	regulation of biological process	GO:0048583	regulation of response to stimulus	252	Cluster-5335.0,Cluster-8553.11151,Cluster-8553.10199,Cluster-8553.2534,Cluster-8553.10279,Cluster-8553.13971,Cluster-8553.6168,Cluster-8553.204,Cluster-8553.4016,Cluster-11400.0,Cluster-8553.8577,Cluster-3331.0,Cluster-8553.6312,Cluster-8553.2496,Cluster-3297.0,Cluster-8553.5122,Cluster-7121.0,Cluster-8553.1173,Cluster-8553.9294,Cluster-8553.1138,Cluster-8553.211,Cluster-12306.0,Cluster-9388.0,Cl…
GO:0008150	Biological Process	GO:0065007	biological regulation	GO:0050789	regulation of biological process	GO:0048519	negative regulation of biological process	370	Cluster-3578.0,Cluster-1287.0,Cluster-8553.9704,Cluster-3053.1,Cluster-8553.2264,Cluster-8553.1469,Cluster-8553.10769,Cluster-14204.0,Cluster-8553.11837,Cluster-8553.2981,Cluster-8553.6704,Cluster-8553.1460,Cluster-5873.0,Cluster-8553.5771,Cluster-8553.5092,Cluster-9910.0,Cluster-6905.0,Cluster-8553.3302,Cluster-8553.13110,Cluster-8553.10626,Cluster-13221.1,Cluster-8394.0,Cluster-8553.13896,Clust…
GO:0008150	Biological Process	GO:0065007	biological regulation	GO:0050789	regulation of biological process	GO:0051239	regulation of multicellular organismal process	47	Cluster-8553.13213,Cluster-8553.12178,Cluster-8553.8519,Cluster-9838.0,Cluster-10866.0,Cluster-3633.0,Cluster-8553.3491,Cluster-8553.6856,Cluster-12220.0,Cluster-8553.10681,Cluster-8553.10898,Cluster-8553.3624,Cluster-6169.1,Cluster-4980.0,Cluster-8553.824,Cluster-12448.0,Cluster-8553.8885,Cluster-13242.1,Cluster-254.0,Cluster-5067.0,Cluster-8553.11359,Cluster-8285.0,Cluster-8553.3408,Cluster-855…
GO:0008150	Biological Process	GO:0065007	biological regulation	GO:0050789	regulation of biological process	GO:0002682	regulation of immune system process	35	Cluster-8553.9070,Cluster-8553.5266,Cluster-3297.0,Cluster-8553.11976,Cluster-12220.0,Cluster-8553.10282,Cluster-8553.4989,Cluster-8553.13771,Cluster-5138.0,Cluster-8553.1414,Cluster-8553.5541,Cluster-8553.10604,Cluster-11652.2,Cluster-4527.0,Cluster-8553.12688,Cluster-8553.6657,Cluster-8759.0,Cluster-8553.11271,Cluster-9109.0,Cluster-8553.8577,Cluster-8553.2516,Cluster-8795.0,Cluster-8553.11278,…
GO:0008150	Biological Process	GO:0065007	biological regulation	GO:0065009	regulation of molecular function	GO:0044092	negative regulation of molecular function	19	Cluster-2972.0,Cluster-8553.8569,Cluster-8553.7996,Cluster-13555.0,Cluster-7412.0,Cluster-8553.4339,Cluster-8553.8597,Cluster-8553.12171,Cluster-14157.0,Cluster-7834.0,Cluster-12411.0,Cluster-3220.0,Cluster-8553.10632,Cluster-8553.9035,Cluster-9468.0,Cluster-8553.9952,Cluster-8553.4377,Cluster-5698.0,Cluster-8553.4649
GO:0008150	Biological Process	GO:0065007	biological regulation	GO:0065009	regulation of molecular function	GO:0044093	positive regulation of molecular function	24	Cluster-10109.0,Cluster-6265.0,Cluster-8553.6231,Cluster-13894.2,Cluster-8553.1276,Cluster-8553.766,Cluster-8553.12068,Cluster-8553.3148,Cluster-8553.1568,Cluster-2854.0,Cluster-8553.13567,Cluster-8553.9331,Cluster-8553.1156,Cluster-13617.0,Cluster-8553.5386,Cluster-8553.7785,Cluster-8553.10382,Cluster-14140.1,Cluster-8553.8580,Cluster-8553.2577,Cluster-7497.0,Cluster-8553.11637,Cluster-8553.4272…
GO:0008150	Biological Process	GO:0065007	biological regulation	GO:0065009	regulation of molecular function	GO:0050790	regulation of catalytic activity	594	Cluster-8553.4730,Cluster-8553.6100,Cluster-8553.9331,Cluster-8553.5264,Cluster-2358.0,Cluster-8553.10751,Cluster-9467.0,Cluster-8553.7898,Cluster-8553.8042,Cluster-8553.4185,Cluster-8553.3664,Cluster-5453.0,Cluster-8553.4830,Cluster-8553.4339,Cluster-14615.1,Cluster-8553.3973,Cluster-8553.3075,Cluster-12699.1,Cluster-8359.0,Cluster-4740.0,Cluster-12699.0,Cluster-8553.83,Cluster-9233.0,Cluster-85…
GO:0008150	Biological Process	GO:0065007	biological regulation	GO:0065008	regulation of biological quality	GO:0090066	regulation of anatomical structure size	62	Cluster-8553.2047,Cluster-8553.13000,Cluster-7665.0,Cluster-5651.1,Cluster-571.0,Cluster-1918.0,Cluster-7317.0,Cluster-2758.0,Cluster-9445.0,Cluster-8553.13896,Cluster-8553.1076,Cluster-8553.4133,Cluster-8966.0,Cluster-8553.7111,Cluster-9954.0,Cluster-8843.0,Cluster-8553.6007,Cluster-8834.3,Cluster-12362.0,Cluster-13625.0,Cluster-8553.12742,Cluster-1501.0,Cluster-11538.0,Cluster-12362.1,Cluster-8…
GO:0008150	Biological Process	GO:0065007	biological regulation	GO:0065008	regulation of biological quality	GO:0043487	regulation of RNA stability	1	Cluster-8553.7661
GO:0008150	Biological Process	GO:0065007	biological regulation	GO:0065008	regulation of biological quality	GO:0097035	regulation of membrane lipid distribution	9	Cluster-8553.999,Cluster-8553.13820,Cluster-4939.0,Cluster-255.0,Cluster-8553.12604,Cluster-4079.0,Cluster-8553.2485,Cluster-603.0,Cluster-3383.0
GO:0008150	Biological Process	GO:0065007	biological regulation	GO:0065008	regulation of biological quality	GO:0031647	regulation of protein stability	8	Cluster-13241.0,Cluster-11657.0,Cluster-4197.0,Cluster-6206.0,Cluster-8553.1336,Cluster-8553.4031,Cluster-2486.0,Cluster-8553.11130
GO:0008150	Biological Process	GO:0065007	biological regulation	GO:0065008	regulation of biological quality	GO:0050878	regulation of body fluid levels	86	Cluster-8553.2547,Cluster-7646.0,Cluster-8553.7574,Cluster-8553.5471,Cluster-8553.6002,Cluster-8553.11366,Cluster-1702.0,Cluster-8553.6768,Cluster-8553.5111,Cluster-2779.0,Cluster-424.0,Cluster-9399.0,Cluster-12953.0,Cluster-8485.0,Cluster-9519.0,Cluster-8553.5337,Cluster-8553.11221,Cluster-8553.5641,Cluster-8553.12852,Cluster-14044.0,Cluster-8553.6396,Cluster-8553.1042,Cluster-8553.10389,Cluster…
GO:0008150	Biological Process	GO:0065007	biological regulation	GO:0065008	regulation of biological quality	GO:0042592	homeostatic process	452	Cluster-3452.0,Cluster-4214.1,Cluster-8553.8310,Cluster-3654.1,Cluster-6700.0,Cluster-9765.0,Cluster-8553.5574,Cluster-8553.11247,Cluster-8574.0,Cluster-8553.9848,Cluster-8553.6525,Cluster-8553.7355,Cluster-8553.13681,Cluster-11226.0,Cluster-8553.7117,Cluster-8553.8853,Cluster-8553.2797,Cluster-8553.13608,Cluster-12731.0,Cluster-8553.8594,Cluster-5794.0,Cluster-6069.0,Cluster-8553.2374,Cluster-13…
GO:0008150	Biological Process	GO:0065007	biological regulation	GO:0065008	regulation of biological quality	GO:0010817	regulation of hormone levels	47	Cluster-7731.0,Cluster-4289.1,Cluster-8425.0,Cluster-8553.11834,Cluster-8553.12104,Cluster-3164.0,Cluster-8553.3957,Cluster-3667.0,Cluster-2945.0,Cluster-2262.0,Cluster-3633.0,Cluster-8553.6863,Cluster-8553.10555,Cluster-11329.0,Cluster-3277.0,Cluster-8553.834,Cluster-8553.8500,Cluster-14276.0,Cluster-5182.1,Cluster-8553.10260,Cluster-8553.2157,Cluster-8553.5183,Cluster-13013.1,Cluster-6574.0,Clu…
GO:0008150	Biological Process	GO:0065007	biological regulation	GO:0065008	regulation of biological quality	GO:0045924	regulation of female receptivity	2	Cluster-10969.0,Cluster-14427.0
GO:0008150	Biological Process	GO:0065007	biological regulation	GO:0065008	regulation of biological quality	GO:0001505	regulation of neurotransmitter levels	4	Cluster-12311.0,Cluster-3092.0,Cluster-8553.12149,Cluster-13739.0
GO:0008150	Biological Process	GO:0065007	biological regulation	GO:0065008	regulation of biological quality	GO:0032098	regulation of appetite	2	Cluster-8553.11637,Cluster-8553.9331
GO:0008150	Biological Process	GO:0065007	biological regulation	GO:0065008	regulation of biological quality	GO:0010883	regulation of lipid storage	2	Cluster-8553.3624,Cluster-8553.1847
GO:0008150	Biological Process	GO:0065007	biological regulation	GO:0065008	regulation of biological quality	GO:0051235	maintenance of location	32	Cluster-5408.0,Cluster-8553.756,Cluster-13823.0,Cluster-8553.2493,Cluster-8553.7210,Cluster-8553.5517,Cluster-132.0,Cluster-8553.9782,Cluster-8553.3624,Cluster-7055.1,Cluster-8553.3327,Cluster-8553.6696,Cluster-8553.13683,Cluster-2094.0,Cluster-8553.2857,Cluster-7618.0,Cluster-8553.1847,Cluster-8553.10225,Cluster-8553.9107,Cluster-8553.3908,Cluster-8553.10084,Cluster-8553.8025,Cluster-8553.878,Cl…
GO:0008150	Biological Process	GO:0051179	localization	GO:0032879	regulation of localization	GO:1905952	regulation of lipid localization	2	Cluster-8553.1847,Cluster-8553.3624
GO:0008150	Biological Process	GO:0051179	localization	GO:0032879	regulation of localization	GO:0051049	regulation of transport	51	Cluster-8553.6609,Cluster-8553.9213,Cluster-11096.0,Cluster-10245.0,Cluster-5862.0,Cluster-8553.6371,Cluster-8553.1002,Cluster-5163.0,Cluster-14204.0,Cluster-8553.5697,Cluster-8553.12532,Cluster-8553.13258,Cluster-3092.0,Cluster-8553.11491,Cluster-8553.4827,Cluster-8553.8741,Cluster-8553.13009,Cluster-8553.6193,Cluster-8553.1835,Cluster-12900.0,Cluster-3844.0,Cluster-8550.1,Cluster-8553.10886,Clu…
GO:0008150	Biological Process	GO:0051179	localization	GO:0032879	regulation of localization	GO:0060341	regulation of cellular localization	11	Cluster-12900.0,Cluster-8553.9037,Cluster-8553.1835,Cluster-8553.292,Cluster-11230.0,Cluster-8553.12149,Cluster-8553.450,Cluster-13893.0,Cluster-3092.0,Cluster-12311.0,Cluster-13739.0
GO:0008150	Biological Process	GO:0051179	localization	GO:0032879	regulation of localization	GO:0051270	regulation of cellular component movement	18	Cluster-8553.12178,Cluster-8553.6271,Cluster-13242.1,Cluster-8553.11191,Cluster-5067.0,Cluster-7834.0,Cluster-2106.0,Cluster-8553.6856,Cluster-8553.12426,Cluster-12448.0,Cluster-8553.11646,Cluster-8553.8577,Cluster-10101.0,Cluster-8553.2911,Cluster-13976.1,Cluster-12043.0,Cluster-8553.6396,Cluster-8519.0
GO:0008150	Biological Process	GO:0051179	localization	GO:0032879	regulation of localization	GO:0032880	regulation of protein localization	12	Cluster-8553.12532,Cluster-8553.1835,Cluster-8553.9037,Cluster-12900.0,Cluster-8553.9213,Cluster-8553.6193,Cluster-8553.8741,Cluster-8553.13009,Cluster-11230.0,Cluster-8553.292,Cluster-8553.450,Cluster-13893.0
GO:0008150	Biological Process	GO:0051179	localization	GO:0033036	macromolecule localization	GO:0033037	polysaccharide localization	5	Cluster-8553.12159,Cluster-8553.12831,Cluster-8553.8397,Cluster-1797.0,Cluster-10180.0
GO:0008150	Biological Process	GO:0051179	localization	GO:0033036	macromolecule localization	GO:0070727	cellular macromolecule localization	657	Cluster-8553.2707,Cluster-8553.4149,Cluster-8553.9593,Cluster-8553.13972,Cluster-8553.673,Cluster-8416.0,Cluster-1569.0,Cluster-3122.0,Cluster-8553.1633,Cluster-8553.2843,Cluster-13327.0,Cluster-8553.4370,Cluster-8553.5381,Cluster-10191.0,Cluster-1824.0,Cluster-11660.0,Cluster-98.0,Cluster-6385.0,Cluster-2031.0,Cluster-8553.4426,Cluster-7813.1,Cluster-12116.0,Cluster-470.0,Cluster-8553.572,Cluste…
GO:0008150	Biological Process	GO:0051179	localization	GO:0033036	macromolecule localization	GO:0010876	lipid localization	115	Cluster-9143.0,Cluster-8553.9016,Cluster-13774.0,Cluster-8553.2075,Cluster-8553.9129,Cluster-8553.9782,Cluster-11732.0,Cluster-8553.3624,Cluster-8553.2686,Cluster-7050.3,Cluster-7380.0,Cluster-8553.9027,Cluster-8553.9030,Cluster-8553.10740,Cluster-6787.0,Cluster-8553.5517,Cluster-8553.7995,Cluster-255.0,Cluster-8553.2485,Cluster-8553.2670,Cluster-6510.0,Cluster-603.0,Cluster-8553.12178,Cluster-65…
GO:0008150	Biological Process	GO:0051179	localization	GO:0033036	macromolecule localization	GO:0006403	RNA localization	141	Cluster-11228.0,Cluster-8553.3648,Cluster-8553.592,Cluster-8553.1224,Cluster-10221.0,Cluster-8553.8762,Cluster-9007.0,Cluster-8553.10658,Cluster-8553.3283,Cluster-8553.12008,Cluster-8553.271,Cluster-8553.8013,Cluster-8553.5655,Cluster-12110.1,Cluster-10622.1,Cluster-13356.1,Cluster-8553.13625,Cluster-8553.12852,Cluster-13782.0,Cluster-8553.11776,Cluster-3211.0,Cluster-8553.13606,Cluster-7056.0,Cl…
GO:0008150	Biological Process	GO:0051179	localization	GO:0033036	macromolecule localization	GO:0008104	protein localization	932	Cluster-10171.0,Cluster-8553.9810,Cluster-4491.0,Cluster-13561.0,Cluster-8553.7456,Cluster-8553.12700,Cluster-11631.0,Cluster-8553.13277,Cluster-8553.6928,Cluster-8417.0,Cluster-8262.0,Cluster-8553.1351,Cluster-8553.12323,Cluster-8553.9176,Cluster-8553.6192,Cluster-8553.6112,Cluster-368.0,Cluster-8553.10608,Cluster-8553.13677,Cluster-5359.0,Cluster-12768.0,Cluster-8553.9664,Cluster-8553.7181,Clus…
GO:0008150	Biological Process	GO:0051179	localization	GO:0051234	establishment of localization	GO:0045184	establishment of protein localization	908	Cluster-5552.0,Cluster-8553.11776,Cluster-12902.2,Cluster-8553.5694,Cluster-8553.5321,Cluster-8553.7836,Cluster-8553.5176,Cluster-8553.12237,Cluster-8553.2481,Cluster-8553.7742,Cluster-8553.7593,Cluster-8553.390,Cluster-8553.7078,Cluster-8553.2719,Cluster-5572.0,Cluster-13849.0,Cluster-8553.3818,Cluster-8553.3741,Cluster-14467.0,Cluster-859.0,Cluster-8553.10808,Cluster-8553.6797,Cluster-2086.0,Cl…
GO:0008150	Biological Process	GO:0051179	localization	GO:0051234	establishment of localization	GO:0051649	establishment of localization in cell	686	Cluster-8553.8399,Cluster-9911.0,Cluster-8553.10457,Cluster-8553.2882,Cluster-8553.9693,Cluster-8553.10388,Cluster-8553.12887,Cluster-5555.0,Cluster-8553.10438,Cluster-9811.0,Cluster-8553.12799,Cluster-8553.13287,Cluster-5090.0,Cluster-12953.0,Cluster-10823.2,Cluster-8553.3962,Cluster-8553.4960,Cluster-8553.5139,Cluster-8553.9393,Cluster-5873.0,Cluster-4806.0,Cluster-10288.0,Cluster-2106.0,Cluste…
GO:0008150	Biological Process	GO:0051179	localization	GO:0051234	establishment of localization	GO:0051236	establishment of RNA localization	141	Cluster-3654.1,Cluster-8553.6488,Cluster-8553.5708,Cluster-8553.8212,Cluster-3689.0,Cluster-9122.0,Cluster-6756.0,Cluster-11384.0,Cluster-8553.12613,Cluster-4974.0,Cluster-8553.2797,Cluster-12597.0,Cluster-11030.0,Cluster-8553.12799,Cluster-9811.0,Cluster-8553.12880,Cluster-5090.0,Cluster-8553.8703,Cluster-6069.0,Cluster-8553.11839,Cluster-4895.0,Cluster-8553.13515,Cluster-2779.0,Cluster-8553.563…
GO:0008150	Biological Process	GO:0051179	localization	GO:0051234	establishment of localization	GO:0051656	establishment of organelle localization	6	Cluster-1821.0,Cluster-8553.8624,Cluster-6440.0,Cluster-6415.0,Cluster-8553.5139,Cluster-8553.11303
GO:0008150	Biological Process	GO:0051179	localization	GO:0051234	establishment of localization	GO:0006810	transport	3525	Cluster-5814.1,Cluster-8553.9176,Cluster-7861.0,Cluster-8553.495,Cluster-5634.0,Cluster-10911.0,Cluster-8553.1898,Cluster-8262.0,Cluster-8553.8187,Cluster-8417.0,Cluster-8553.5749,Cluster-7253.1,Cluster-8553.8941,Cluster-8553.12685,Cluster-8553.9559,Cluster-8553.12171,Cluster-3211.0,Cluster-8553.6601,Cluster-8553.9396,Cluster-8553.11123,Cluster-8553.4622,Cluster-8553.3943,Cluster-8553.2528,Cluste…
933.0,Cluster-8553.4720,Cluster-13182.0,Cluster-8553.1989,Cluster-8553.7266,Cluster-4563.0,Cluster-8553.4141,Cluster-14353.0,Cluster-8553.1342,Cluster-3053.1,Cluster-259.0,Cluster-14470.0,Cluster-1287.0,Cluster-2349.0,Cluster-4407.0,Cluster-5504.0,Cluster-8553.5515,Cluster-7210.0,Cluster-8553.3032,Cluster-8553.12863,Cluster-6551.0,Cluster-8553.2929,Cluster-7348.1,Cluster-2500.0,Cluster-9032.0,Clu…
GO:0008150	Biological Process	GO:0051179	localization	GO:0051641	cellular localization	GO:0060341	regulation of cellular localization	11	Cluster-12900.0,Cluster-8553.9037,Cluster-8553.1835,Cluster-8553.292,Cluster-11230.0,Cluster-8553.12149,Cluster-8553.450,Cluster-13893.0,Cluster-3092.0,Cluster-12311.0,Cluster-13739.0
GO:0008150	Biological Process	GO:0051179	localization	GO:0051641	cellular localization	GO:0051649	establishment of localization in cell	686	Cluster-8553.8399,Cluster-9911.0,Cluster-8553.10457,Cluster-8553.2882,Cluster-8553.9693,Cluster-8553.10388,Cluster-8553.12887,Cluster-5555.0,Cluster-8553.10438,Cluster-9811.0,Cluster-8553.12799,Cluster-8553.13287,Cluster-5090.0,Cluster-12953.0,Cluster-10823.2,Cluster-8553.3962,Cluster-8553.4960,Cluster-8553.5139,Cluster-8553.9393,Cluster-5873.0,Cluster-4806.0,Cluster-10288.0,Cluster-2106.0,Cluste…
GO:0008150	Biological Process	GO:0051179	localization	GO:0051641	cellular localization	GO:0051640	organelle localization	60	Cluster-8553.4507,Cluster-4258.0,Cluster-8553.283,Cluster-11835.0,Cluster-8553.12524,Cluster-1821.0,Cluster-13424.0,Cluster-8553.2040,Cluster-8553.11755,Cluster-8553.8723,Cluster-8553.10366,Cluster-8553.10250,Cluster-6716.1,Cluster-6415.0,Cluster-8553.13012,Cluster-8553.7082,Cluster-8553.9110,Cluster-8553.7846,Cluster-2739.0,Cluster-8030.0,Cluster-11310.0,Cluster-8553.12319,Cluster-8553.12017,Clu…
GO:0008150	Biological Process	GO:0051179	localization	GO:0051641	cellular localization	GO:0051668	localization within membrane	2	Cluster-8553.4149,Cluster-8553.8428
GO:0008150	Biological Process	GO:0051179	localization	GO:0051641	cellular localization	GO:0071166	ribonucleoprotein complex localization	23	Cluster-8553.5484,Cluster-8553.11400,Cluster-8553.7209,Cluster-8553.13625,Cluster-8553.6469,Cluster-4974.0,Cluster-8553.7680,Cluster-1790.0,Cluster-12110.1,Cluster-8553.4232,Cluster-945.0,Cluster-8553.7073,Cluster-8553.5462,Cluster-8553.2481,Cluster-4895.0,Cluster-8553.6312,Cluster-13602.0,Cluster-8553.8762,Cluster-8553.5811,Cluster-8553.11776,Cluster-8553.12799,Cluster-11030.0,Cluster-9811.0
GO:0008150	Biological Process	GO:0051179	localization	GO:0051641	cellular localization	GO:0046907	intracellular transport	668	Cluster-11631.0,Cluster-8553.13277,Cluster-4491.0,Cluster-8553.12700,Cluster-13561.0,Cluster-8553.7456,Cluster-10171.0,Cluster-8553.10608,Cluster-8553.9176,Cluster-8553.12323,Cluster-8553.6112,Cluster-8553.6192,Cluster-10948.0,Cluster-5359.0,Cluster-8553.9664,Cluster-8553.3943,Cluster-8553.10784,Cluster-10998.0,Cluster-10938.0,Cluster-8553.13625,Cluster-4098.0,Cluster-8553.757,Cluster-14211.0,Clu…
GO:0008150	Biological Process	GO:0051179	localization	GO:0051641	cellular localization	GO:0051651	maintenance of location in cell	15	Cluster-132.0,Cluster-8553.13707,Cluster-2035.0,Cluster-8553.12554,Cluster-13823.0,Cluster-8553.3327,Cluster-5408.0,Cluster-7055.1,Cluster-2094.0,Cluster-8553.2493,Cluster-8553.6696,Cluster-8553.10084,Cluster-8553.2929,Cluster-8553.10225,Cluster-8553.3908
GO:0008150	Biological Process	GO:0051179	localization	GO:0051641	cellular localization	GO:0070727	cellular macromolecule localization	657	Cluster-8553.2707,Cluster-8553.4149,Cluster-8553.9593,Cluster-8553.13972,Cluster-8553.673,Cluster-8416.0,Cluster-1569.0,Cluster-3122.0,Cluster-8553.1633,Cluster-8553.2843,Cluster-13327.0,Cluster-8553.4370,Cluster-8553.5381,Cluster-10191.0,Cluster-1824.0,Cluster-11660.0,Cluster-98.0,Cluster-6385.0,Cluster-2031.0,Cluster-8553.4426,Cluster-7813.1,Cluster-12116.0,Cluster-470.0,Cluster-8553.572,Cluste…
GO:0008150	Biological Process	GO:0051179	localization	GO:1902579	multi-organism localization	GO:0044766	multi-organism transport	47	Cluster-8553.1157,Cluster-8553.14008,Cluster-8553.3477,Cluster-8553.5232,Cluster-8553.8298,Cluster-7445.0,Cluster-8553.13899,Cluster-1070.0,Cluster-8553.11358,Cluster-8553.10282,Cluster-8553.1118,Cluster-8553.797,Cluster-1956.0,Cluster-12887.0,Cluster-5597.0,Cluster-8553.3633,Cluster-8553.5706,Cluster-8553.3418,Cluster-7947.0,Cluster-11448.2,Cluster-8553.9684,Cluster-13237.1,Cluster-8553.4898,Clu…
GO:0008150	Biological Process	GO:0051179	localization	GO:0051674	localization of cell	GO:0048870	cell motility	87	Cluster-8147.0,Cluster-8553.1051,Cluster-5555.0,Cluster-1194.1,Cluster-13094.0,Cluster-8553.680,Cluster-8553.1514,Cluster-8553.1395,Cluster-2779.0,Cluster-13038.1,Cluster-8485.0,Cluster-1000.0,Cluster-8553.13490,Cluster-8553.4107,Cluster-8553.757,Cluster-8553.6043,Cluster-8553.3888,Cluster-8553.2014,Cluster-8553.1558,Cluster-8553.13602,Cluster-8553.6396,Cluster-8519.0,Cluster-8553.10389,Cluster-8…
GO:0008150	Biological Process	GO:0051179	localization	GO:0051235	maintenance of location	GO:0051651	maintenance of location in cell	15	Cluster-132.0,Cluster-8553.13707,Cluster-2035.0,Cluster-8553.12554,Cluster-13823.0,Cluster-8553.3327,Cluster-5408.0,Cluster-7055.1,Cluster-2094.0,Cluster-8553.2493,Cluster-8553.6696,Cluster-8553.10084,Cluster-8553.2929,Cluster-8553.10225,Cluster-8553.3908
GO:0008150	Biological Process	GO:0051179	localization	GO:0051235	maintenance of location	GO:0019915	lipid storage	2	Cluster-8553.3624,Cluster-8553.1847
GO:0008150	Biological Process	GO:0051179	localization	GO:0051235	maintenance of location	GO:0045185	maintenance of protein location	15	Cluster-2035.0,Cluster-8553.12554,Cluster-132.0,Cluster-8553.13707,Cluster-8553.10084,Cluster-8553.6696,Cluster-8553.2493,Cluster-8553.3908,Cluster-8553.10225,Cluster-8553.2929,Cluster-13823.0,Cluster-8553.3327,Cluster-2094.0,Cluster-7055.1,Cluster-5408.0
GO:0008150	Biological Process	GO:0043473	pigmentation	GO:0033059	cellular pigmentation	GO:0051875	pigment granule localization	1	Cluster-6440.0
GO:0008150	Biological Process	GO:0040011	locomotion	GO:0048870	cell motility	GO:0016477	cell migration	10	Cluster-8553.6396,Cluster-8519.0,Cluster-2106.0,Cluster-8553.6856,Cluster-5067.0,Cluster-13242.1,Cluster-8553.8577,Cluster-8553.12178,Cluster-8553.11646,Cluster-12448.0
GO:0008150	Biological Process	GO:0040011	locomotion	GO:0048870	cell motility	GO:2000145	regulation of cell motility	10	Cluster-8553.12178,Cluster-8553.11646,Cluster-12448.0,Cluster-5067.0,Cluster-13242.1,Cluster-8553.8577,Cluster-8553.6856,Cluster-2106.0,Cluster-8519.0,Cluster-8553.6396
GO:0008150	Biological Process	GO:0040011	locomotion	GO:0048870	cell motility	GO:0001539	cilium or flagellum-dependent cell motility	79	Cluster-8553.2014,Cluster-8553.13602,Cluster-8553.1558,Cluster-8553.10389,Cluster-8553.1168,Cluster-8553.5032,Cluster-8553.6177,Cluster-8553.2356,Cluster-10656.0,Cluster-8553.5302,Cluster-8553.1093,Cluster-2106.0,Cluster-8553.9403,Cluster-7378.0,Cluster-11146.0,Cluster-8553.2341,Cluster-14624.1,Cluster-8553.923,Cluster-8553.8116,Cluster-8147.0,Cluster-5555.0,Cluster-8553.1051,Cluster-13094.0,Clus…
GO:0008150	Biological Process	GO:0040011	locomotion	GO:0040012	regulation of locomotion	GO:2000145	regulation of cell motility	10	Cluster-8553.12178,Cluster-8553.11646,Cluster-12448.0,Cluster-5067.0,Cluster-13242.1,Cluster-8553.8577,Cluster-8553.6856,Cluster-2106.0,Cluster-8519.0,Cluster-8553.6396
GO:0008150	Biological Process	GO:0040011	locomotion	GO:0042330	taxis	GO:0006935	chemotaxis	38	Cluster-8553.9681,Cluster-8553.6379,Cluster-8553.5490,Cluster-8553.8478,Cluster-4518.0,Cluster-8553.3402,Cluster-8553.7044,Cluster-8553.5706,Cluster-8553.7147,Cluster-3347.0,Cluster-4737.0,Cluster-9793.2,Cluster-11879.0,Cluster-8553.9631,Cluster-1735.0,Cluster-5916.0,Cluster-8553.2232,Cluster-8553.2369,Cluster-8553.6257,Cluster-8553.3344,Cluster-3380.0,Cluster-8553.5321,Cluster-10569.0,Cluster-85…
GO:0008150	Biological Process	GO:0022610	biological adhesion	GO:0007155	cell adhesion	GO:0031589	cell-substrate adhesion	12	Cluster-8553.12165,Cluster-8553.13472,Cluster-8553.8091,Cluster-13580.0,Cluster-8553.11578,Cluster-11943.0,Cluster-4450.0,Cluster-13837.0,Cluster-5941.0,Cluster-8553.4384,Cluster-8553.12164,Cluster-10928.0
GO:0008150	Biological Process	GO:0022610	biological adhesion	GO:0007155	cell adhesion	GO:0030155	regulation of cell adhesion	6	Cluster-8553.5541,Cluster-11652.2,Cluster-8553.4989,Cluster-8553.2516,Cluster-8553.2676,Cluster-8553.13277
GO:0008150	Biological Process	GO:0022610	biological adhesion	GO:0007155	cell adhesion	GO:0007162	negative regulation of cell adhesion	6	Cluster-8553.13277,Cluster-8553.2676,Cluster-8553.2516,Cluster-8553.4989,Cluster-11652.2,Cluster-8553.5541
GO:0008150	Biological Process	GO:0022610	biological adhesion	GO:0007155	cell adhesion	GO:0098609	cell-cell adhesion	23	Cluster-8553.832,Cluster-8553.13277,Cluster-8553.2516,Cluster-8553.2676,Cluster-8553.2386,Cluster-8553.412,Cluster-8553.4686,Cluster-8553.7263,Cluster-13150.1,Cluster-8553.10940,Cluster-6396.0,Cluster-8553.2502,Cluster-8750.0,Cluster-8553.9484,Cluster-8553.1446,Cluster-11652.2,Cluster-8553.5541,Cluster-8553.2554,Cluster-13894.0,Cluster-8553.4989,Cluster-8553.920,Cluster-4265.0,Cluster-4297.0
GO:0008150	Biological Process	GO:0022610	biological adhesion	GO:0044406	adhesion of symbiont to host	GO:0044650	adhesion of symbiont to host cell	14	Cluster-8553.205,Cluster-2106.0,Cluster-8553.3717,Cluster-2341.0,Cluster-8553.9940,Cluster-8553.11156,Cluster-12953.0,Cluster-3647.0,Cluster-8553.5641,Cluster-14590.0,Cluster-3706.0,Cluster-3043.0,Cluster-8553.10972,Cluster-2643.0
GO:0008150	Biological Process	GO:0032501	multicellular organismal process	GO:0051240	positive regulation of multicellular organismal process	GO:1903708	positive regulation of hemopoiesis	3	Cluster-3564.0,Cluster-8553.346,Cluster-5587.0
GO:0008150	Biological Process	GO:0032501	multicellular organismal process	GO:0051240	positive regulation of multicellular organismal process	GO:1903524	positive regulation of blood circulation	11	Cluster-8055.0,Cluster-8553.11201,Cluster-8553.2803,Cluster-8553.13151,Cluster-8553.10681,Cluster-8553.11673,Cluster-8553.10898,Cluster-8553.78,Cluster-8553.11359,Cluster-8553.4845,Cluster-9838.0
GO:0008150	Biological Process	GO:0032501	multicellular organismal process	GO:0051240	positive regulation of multicellular organismal process	GO:0001819	positive regulation of cytokine production	2	Cluster-8553.4315,Cluster-12220.0
GO:0008150	Biological Process	GO:0032501	multicellular organismal process	GO:0051240	positive regulation of multicellular organismal process	GO:0048582	positive regulation of post-embryonic development	1	Cluster-8553.8519
GO:0008150	Biological Process	GO:0032501	multicellular organismal process	GO:0001816	cytokine production	GO:0032606	type I interferon production	2	Cluster-12220.0,Cluster-8553.4315
GO:0008150	Biological Process	GO:0032501	multicellular organismal process	GO:0001816	cytokine production	GO:0001819	positive regulation of cytokine production	2	Cluster-8553.4315,Cluster-12220.0
GO:0008150	Biological Process	GO:0032501	multicellular organismal process	GO:0001816	cytokine production	GO:0001817	regulation of cytokine production	4	Cluster-8553.3624,Cluster-8553.1847,Cluster-12220.0,Cluster-8553.4315
GO:0008150	Biological Process	GO:0032501	multicellular organismal process	GO:0007275	multicellular organism development	GO:0035295	tube development	3	Cluster-8553.11493,Cluster-6597.0,Cluster-10264.0
GO:0008150	Biological Process	GO:0032501	multicellular organismal process	GO:0007275	multicellular organism development	GO:0048731	system development	93	Cluster-8553.9528,Cluster-12089.0,Cluster-10569.0,Cluster-8553.5321,Cluster-9106.0,Cluster-5587.0,Cluster-10264.0,Cluster-6597.0,Cluster-8553.5373,Cluster-3564.0,Cluster-8553.3872,Cluster-8553.11460,Cluster-8553.11534,Cluster-531.0,Cluster-8553.11391,Cluster-13851.1,Cluster-8553.13110,Cluster-8553.3419,Cluster-8553.1970,Cluster-3006.0,Cluster-14289.2,Cluster-11727.0,Cluster-8553.11493,Cluster-855…
GO:0008150	Biological Process	GO:0032501	multicellular organismal process	GO:0007275	multicellular organism development	GO:0009790	embryo development	17	Cluster-8553.6856,Cluster-2106.0,Cluster-7479.0,Cluster-8553.12178,Cluster-13242.1,Cluster-9547.1,Cluster-5067.0,Cluster-11951.0,Cluster-440.0,Cluster-7344.0,Cluster-8519.0,Cluster-8553.6396,Cluster-12448.0,Cluster-2480.0,Cluster-8553.11646,Cluster-8553.1573,Cluster-8553.7674
GO:0008150	Biological Process	GO:0032501	multicellular organismal process	GO:0007275	multicellular organism development	GO:2000026	regulation of multicellular organismal development	19	Cluster-13242.1,Cluster-5067.0,Cluster-8553.12178,Cluster-8553.8519,Cluster-3633.0,Cluster-8553.5699,Cluster-8553.6856,Cluster-2106.0,Cluster-8553.11493,Cluster-6169.1,Cluster-8553.11646,Cluster-12448.0,Cluster-8553.346,Cluster-8519.0,Cluster-8553.6396,Cluster-5587.0,Cluster-10264.0,Cluster-6597.0,Cluster-3564.0
GO:0008150	Biological Process	GO:0032501	multicellular organismal process	GO:0007275	multicellular organism development	GO:0048229	gametophyte development	2	Cluster-1086.0,Cluster-8553.8216
GO:0008150	Biological Process	GO:0032501	multicellular organismal process	GO:0007275	multicellular organism development	GO:0009791	post-embryonic development	1	Cluster-8553.8519
GO:0008150	Biological Process	GO:0032501	multicellular organismal process	GO:0007275	multicellular organism development	GO:0007349	cellularization	3	Cluster-5619.0,Cluster-8553.4146,Cluster-5545.0
GO:0008150	Biological Process	GO:0032501	multicellular organismal process	GO:0009791	post-embryonic development	GO:0010374	stomatal complex development	1	Cluster-8553.8519
GO:0008150	Biological Process	GO:0032501	multicellular organismal process	GO:0009791	post-embryonic development	GO:0048582	positive regulation of post-embryonic development	1	Cluster-8553.8519
GO:0008150	Biological Process	GO:0032501	multicellular organismal process	GO:0009791	post-embryonic development	GO:0048580	regulation of post-embryonic development	1	Cluster-8553.8519
GO:0008150	Biological Process	GO:0032501	multicellular organismal process	GO:0032504	multicellular organism reproduction	GO:0048609	multicellular organismal reproductive process	52	Cluster-3390.0,Cluster-8553.8987,Cluster-10947.0,Cluster-8553.6588,Cluster-8553.9019,Cluster-4962.0,Cluster-13506.0,Cluster-8553.12979,Cluster-14427.0,Cluster-12321.0,Cluster-8553.6041,Cluster-8553.6677,Cluster-8553.11573,Cluster-5619.0,Cluster-8583.0,Cluster-8553.12998,Cluster-8553.1773,Cluster-10969.0,Cluster-4474.0,Cluster-924.0,Cluster-6174.0,Cluster-8553.12985,Cluster-8553.6232,Cluster-8334.…
GO:0008150	Biological Process	GO:0032501	multicellular organismal process	GO:0032504	multicellular organism reproduction	GO:0022412	cellular process involved in reproduction in multicellular organism	44	Cluster-924.0,Cluster-4474.0,Cluster-8553.10749,Cluster-6174.0,Cluster-8553.12985,Cluster-8334.0,Cluster-8553.13974,Cluster-6919.0,Cluster-12321.0,Cluster-13445.0,Cluster-5619.0,Cluster-8553.11573,Cluster-8553.12998,Cluster-8553.11865,Cluster-8553.1773,Cluster-8553.13355,Cluster-10100.0,Cluster-8553.9019,Cluster-13506.0,Cluster-8553.8808,Cluster-8553.356,Cluster-3390.0,Cluster-12706.3,Cluster-109…
GO:0008150	Biological Process	GO:0032501	multicellular organismal process	GO:0044706	multi-multicellular organism process	GO:0009856	pollination	3	Cluster-13168.0,Cluster-8553.8150,Cluster-10550.0
GO:0008150	Biological Process	GO:0032501	multicellular organismal process	GO:0051239	regulation of multicellular organismal process	GO:0051240	positive regulation of multicellular organismal process	19	Cluster-8553.78,Cluster-8553.4845,Cluster-8553.346,Cluster-8553.10898,Cluster-8553.11673,Cluster-8553.3624,Cluster-8553.4315,Cluster-8553.13151,Cluster-5587.0,Cluster-3564.0,Cluster-8055.0,Cluster-8553.1847,Cluster-8553.11201,Cluster-8553.11359,Cluster-8553.8519,Cluster-9838.0,Cluster-12220.0,Cluster-8553.2803,Cluster-8553.10681
GO:0008150	Biological Process	GO:0032501	multicellular organismal process	GO:0051239	regulation of multicellular organismal process	GO:0001817	regulation of cytokine production	4	Cluster-8553.3624,Cluster-8553.1847,Cluster-12220.0,Cluster-8553.4315
GO:0008150	Biological Process	GO:0032501	multicellular organismal process	GO:0051239	regulation of multicellular organismal process	GO:2000026	regulation of multicellular organismal development	19	Cluster-13242.1,Cluster-5067.0,Cluster-8553.12178,Cluster-8553.8519,Cluster-3633.0,Cluster-8553.5699,Cluster-8553.6856,Cluster-2106.0,Cluster-8553.11493,Cluster-6169.1,Cluster-8553.11646,Cluster-12448.0,Cluster-8553.346,Cluster-8519.0,Cluster-8553.6396,Cluster-5587.0,Cluster-10264.0,Cluster-6597.0,Cluster-3564.0
GO:0008150	Biological Process	GO:0032501	multicellular organismal process	GO:0051239	regulation of multicellular organismal process	GO:0050818	regulation of coagulation	1	Cluster-8285.0
GO:0008150	Biological Process	GO:0032501	multicellular organismal process	GO:0051239	regulation of multicellular organismal process	GO:0030278	regulation of ossification	5	Cluster-3633.0,Cluster-4980.0,Cluster-8553.3408,Cluster-8553.13213,Cluster-254.0
GO:0008150	Biological Process	GO:0032501	multicellular organismal process	GO:0051239	regulation of multicellular organismal process	GO:0044057	regulation of system process	19	Cluster-8553.8945,Cluster-8553.13151,Cluster-8553.11201,Cluster-8553.1076,Cluster-8055.0,Cluster-8553.4845,Cluster-8553.8885,Cluster-8553.13000,Cluster-8553.824,Cluster-8553.78,Cluster-8553.10898,Cluster-8553.11673,Cluster-8553.10681,Cluster-8553.1460,Cluster-8553.2803,Cluster-10866.0,Cluster-8553.3491,Cluster-9838.0,Cluster-8553.11359
GO:0008150	Biological Process	GO:0032501	multicellular organismal process	GO:0001503	ossification	GO:0030282	bone mineralization	1	Cluster-3633.0
GO:0008150	Biological Process	GO:0032501	multicellular organismal process	GO:0001503	ossification	GO:0030278	regulation of ossification	5	Cluster-3633.0,Cluster-4980.0,Cluster-8553.3408,Cluster-8553.13213,Cluster-254.0
GO:0008150	Biological Process	GO:0032501	multicellular organismal process	GO:0001503	ossification	GO:0001649	osteoblast differentiation	4	Cluster-4980.0,Cluster-8553.3408,Cluster-254.0,Cluster-8553.13213
GO:0008150	Biological Process	GO:0032501	multicellular organismal process	GO:0042303	molting cycle	GO:0007591	molting cycle, chitin-based cuticle	2	Cluster-9709.0,Cluster-12289.0
GO:0008150	Biological Process	GO:0032501	multicellular organismal process	GO:0042303	molting cycle	GO:0022404	molting cycle process	2	Cluster-12289.0,Cluster-9709.0
GO:0008150	Biological Process	GO:0032501	multicellular organismal process	GO:0003008	system process	GO:0044057	regulation of system process	19	Cluster-8553.8945,Cluster-8553.13151,Cluster-8553.11201,Cluster-8553.1076,Cluster-8055.0,Cluster-8553.4845,Cluster-8553.8885,Cluster-8553.13000,Cluster-8553.824,Cluster-8553.78,Cluster-8553.10898,Cluster-8553.11673,Cluster-8553.10681,Cluster-8553.1460,Cluster-8553.2803,Cluster-10866.0,Cluster-8553.3491,Cluster-9838.0,Cluster-8553.11359
GO:0008150	Biological Process	GO:0032501	multicellular organismal process	GO:0003008	system process	GO:0003012	muscle system process	2	Cluster-8553.1460,Cluster-8553.8945
GO:0008150	Biological Process	GO:0032501	multicellular organismal process	GO:0003008	system process	GO:0003013	circulatory system process	17	Cluster-8553.3491,Cluster-10866.0,Cluster-8553.2803,Cluster-8553.10681,Cluster-8553.11359,Cluster-9838.0,Cluster-8553.1076,Cluster-8055.0,Cluster-8553.11201,Cluster-8553.13151,Cluster-8553.11673,Cluster-8553.10898,Cluster-8553.78,Cluster-8553.824,Cluster-8553.13000,Cluster-8553.8885,Cluster-8553.4845
GO:0008150	Biological Process	GO:0032501	multicellular organismal process	GO:0003008	system process	GO:0050877	nervous system process	54	Cluster-8553.11678,Cluster-1866.0,Cluster-1788.0,Cluster-8553.8055,Cluster-4357.0,Cluster-8553.2896,Cluster-8553.12143,Cluster-8553.5870,Cluster-5203.0,Cluster-13165.0,Cluster-8553.12450,Cluster-8553.9339,Cluster-14537.3,Cluster-8553.13531,Cluster-8553.6289,Cluster-12994.0,Cluster-8553.9646,Cluster-10674.3,Cluster-9066.1,Cluster-3588.0,Cluster-8553.2906,Cluster-10909.0,Cluster-5475.0,Cluster-8553…
GO:0008150	Biological Process	GO:0032501	multicellular organismal process	GO:0050817	coagulation	GO:0007596	blood coagulation	83	Cluster-14044.0,Cluster-8553.12852,Cluster-8553.1042,Cluster-8553.6396,Cluster-8553.10389,Cluster-8553.11477,Cluster-8553.3174,Cluster-11341.0,Cluster-5782.0,Cluster-2106.0,Cluster-8553.9644,Cluster-5873.0,Cluster-8553.10867,Cluster-8553.5455,Cluster-390.0,Cluster-7472.0,Cluster-8553.9281,Cluster-8553.10031,Cluster-8553.7145,Cluster-4618.0,Cluster-8553.2264,Cluster-9597.0,Cluster-11146.0,Cluster-…
GO:0008150	Biological Process	GO:0032501	multicellular organismal process	GO:0050817	coagulation	GO:0050818	regulation of coagulation	1	Cluster-8285.0
GO:0008150	Biological Process	GO:0022414	reproductive process	GO:0051321	meiotic cell cycle	GO:1903046	meiotic cell cycle process	30	Cluster-8553.12268,Cluster-8553.4713,Cluster-8553.7421,Cluster-1027.0,Cluster-8553.3636,Cluster-259.0,Cluster-11387.0,Cluster-8553.8282,Cluster-11905.1,Cluster-8553.723,Cluster-8553.12178,Cluster-4570.0,Cluster-8553.6677,Cluster-7155.0,Cluster-11339.0,Cluster-8553.9105,Cluster-8553.13285,Cluster-10886.0,Cluster-8553.13304,Cluster-8553.9030,Cluster-8553.1871,Cluster-8553.13314,Cluster-1116.0,Clust…
GO:0008150	Biological Process	GO:0022414	reproductive process	GO:0003006	developmental process involved in reproduction	GO:0007283	spermatogenesis	9	Cluster-5619.0,Cluster-8553.2456,Cluster-8553.4146,Cluster-8553.5412,Cluster-8553.6588,Cluster-10947.0,Cluster-8553.13974,Cluster-5545.0,Cluster-8334.0
GO:0008150	Biological Process	GO:0022414	reproductive process	GO:0003006	developmental process involved in reproduction	GO:0030703	eggshell formation	21	Cluster-8553.10658,Cluster-8553.10710,Cluster-8553.6378,Cluster-12085.1,Cluster-8553.11233,Cluster-7761.0,Cluster-3390.0,Cluster-2522.0,Cluster-8553.9019,Cluster-13506.0,Cluster-8553.12998,Cluster-8553.1773,Cluster-12321.0,Cluster-8615.0,Cluster-8553.11573,Cluster-8553.1764,Cluster-924.0,Cluster-4474.0,Cluster-4659.0,Cluster-8553.12985,Cluster-6174.0
GO:0008150	Biological Process	GO:0022414	reproductive process	GO:0003006	developmental process involved in reproduction	GO:0007281	germ cell development	30	Cluster-2522.0,Cluster-8553.4146,Cluster-8553.11233,Cluster-7761.0,Cluster-12085.1,Cluster-3390.0,Cluster-8553.6378,Cluster-8553.10710,Cluster-8553.6588,Cluster-8553.10658,Cluster-10947.0,Cluster-13506.0,Cluster-8553.9019,Cluster-5545.0,Cluster-8553.11573,Cluster-8553.2456,Cluster-5619.0,Cluster-8615.0,Cluster-12321.0,Cluster-8553.1773,Cluster-8553.5412,Cluster-8553.12998,Cluster-6174.0,Cluster-8…
GO:0008150	Biological Process	GO:0022414	reproductive process	GO:0003006	developmental process involved in reproduction	GO:0007530	sex determination	5	Cluster-7474.0,Cluster-8553.2163,Cluster-8553.6034,Cluster-8553.5932,Cluster-7276.0
GO:0008150	Biological Process	GO:0022414	reproductive process	GO:0003006	developmental process involved in reproduction	GO:0007548	sex differentiation	12	Cluster-1514.0,Cluster-8553.9939,Cluster-8553.6624,Cluster-5328.0,Cluster-8553.10279,Cluster-10991.0,Cluster-2425.0,Cluster-8553.13649,Cluster-8553.10868,Cluster-8553.4271,Cluster-8553.11358,Cluster-5061.0
GO:0008150	Biological Process	GO:0022414	reproductive process	GO:0003006	developmental process involved in reproduction	GO:0048515	spermatid differentiation	9	Cluster-8553.13974,Cluster-8334.0,Cluster-5545.0,Cluster-5619.0,Cluster-8553.2456,Cluster-8553.4146,Cluster-8553.5412,Cluster-8553.6588,Cluster-10947.0
GO:0008150	Biological Process	GO:0022414	reproductive process	GO:0003006	developmental process involved in reproduction	GO:0030707	ovarian follicle cell development	21	Cluster-8553.12998,Cluster-8553.1773,Cluster-8615.0,Cluster-12321.0,Cluster-8553.11573,Cluster-8553.1764,Cluster-924.0,Cluster-4474.0,Cluster-6174.0,Cluster-8553.12985,Cluster-4659.0,Cluster-8553.6378,Cluster-8553.10710,Cluster-8553.10658,Cluster-8553.11233,Cluster-12085.1,Cluster-7761.0,Cluster-3390.0,Cluster-2522.0,Cluster-8553.9019,Cluster-13506.0
GO:0008150	Biological Process	GO:0022414	reproductive process	GO:0022413	reproductive process in single-celled organism	GO:0000755	cytogamy	7	Cluster-5299.0,Cluster-12306.3,Cluster-8553.2600,Cluster-12680.0,Cluster-8553.1208,Cluster-7311.0,Cluster-8553.4784
GO:0008150	Biological Process	GO:0022414	reproductive process	GO:0044703	multi-organism reproductive process	GO:0019953	sexual reproduction	88	Cluster-8553.10454,Cluster-5545.0,Cluster-8553.1208,Cluster-8553.10658,Cluster-8553.10898,Cluster-7311.0,Cluster-8553.11233,Cluster-8553.4146,Cluster-12085.1,Cluster-8553.5111,Cluster-8553.12198,Cluster-8553.3018,Cluster-7155.0,Cluster-8553.3849,Cluster-2469.0,Cluster-10022.0,Cluster-8553.5412,Cluster-8615.0,Cluster-8553.2502,Cluster-8553.9019,Cluster-4962.0,Cluster-8553.6588,Cluster-10947.0,Clus…
GO:0008150	Biological Process	GO:0022414	reproductive process	GO:0044703	multi-organism reproductive process	GO:0007618	mating	4	Cluster-8553.12979,Cluster-14427.0,Cluster-10969.0,Cluster-8553.11697
GO:0008150	Biological Process	GO:0022414	reproductive process	GO:1903046	meiotic cell cycle process	GO:0061982	meiosis I cell cycle process	28	Cluster-5978.0,Cluster-4995.0,Cluster-4962.0,Cluster-14148.0,Cluster-8553.6029,Cluster-8553.13314,Cluster-1116.0,Cluster-8553.10454,Cluster-8553.1871,Cluster-8553.9030,Cluster-10886.0,Cluster-8553.13304,Cluster-8553.13285,Cluster-8553.9105,Cluster-11339.0,Cluster-7155.0,Cluster-8553.12178,Cluster-4570.0,Cluster-8553.6677,Cluster-8553.8282,Cluster-11387.0,Cluster-11905.1,Cluster-8553.723,Cluster-8…
GO:0008150	Biological Process	GO:0022414	reproductive process	GO:1903046	meiotic cell cycle process	GO:0140013	meiotic nuclear division	20	Cluster-4995.0,Cluster-4962.0,Cluster-8553.6029,Cluster-8553.13314,Cluster-8553.10318,Cluster-8553.10454,Cluster-8553.9030,Cluster-8553.13285,Cluster-8553.9105,Cluster-11339.0,Cluster-7155.0,Cluster-4570.0,Cluster-8553.12178,Cluster-8553.6677,Cluster-11387.0,Cluster-8553.8282,Cluster-11905.1,Cluster-8553.723,Cluster-8553.3636,Cluster-8553.4713
GO:0008150	Biological Process	GO:0022414	reproductive process	GO:1903046	meiotic cell cycle process	GO:0045132	meiotic chromosome segregation	8	Cluster-8553.10454,Cluster-7155.0,Cluster-4962.0,Cluster-8553.6677,Cluster-8553.12178,Cluster-11905.1,Cluster-8553.9030,Cluster-11387.0
GO:0008150	Biological Process	GO:0022414	reproductive process	GO:1903046	meiotic cell cycle process	GO:0070192	chromosome organization involved in meiotic cell cycle	8	Cluster-8553.10454,Cluster-7155.0,Cluster-4962.0,Cluster-8553.6677,Cluster-8553.12178,Cluster-11905.1,Cluster-11387.0,Cluster-8553.9030
GO:0008150	Biological Process	GO:0022414	reproductive process	GO:2000241	regulation of reproductive process	GO:0031137	regulation of conjugation with cellular fusion	6	Cluster-8553.7263,Cluster-8553.8417,Cluster-10928.0,Cluster-8553.11323,Cluster-8553.2502,Cluster-8553.6723
GO:0008150	Biological Process	GO:0022414	reproductive process	GO:2000241	regulation of reproductive process	GO:2000243	positive regulation of reproductive process	6	Cluster-8553.7263,Cluster-8553.8417,Cluster-8553.11323,Cluster-10928.0,Cluster-8553.6723,Cluster-8553.2502
GO:0008150	Biological Process	GO:0022414	reproductive process	GO:0022412	cellular process involved in reproduction in multicellular organism	GO:0007289	spermatid nucleus differentiation	6	Cluster-8553.13974,Cluster-8553.5412,Cluster-8553.6588,Cluster-10947.0,Cluster-8334.0,Cluster-8553.2456
GO:0008150	Biological Process	GO:0022414	reproductive process	GO:0022412	cellular process involved in reproduction in multicellular organism	GO:0007281	germ cell development	30	Cluster-2522.0,Cluster-8553.4146,Cluster-8553.11233,Cluster-7761.0,Cluster-12085.1,Cluster-3390.0,Cluster-8553.6378,Cluster-8553.10710,Cluster-8553.6588,Cluster-8553.10658,Cluster-10947.0,Cluster-13506.0,Cluster-8553.9019,Cluster-5545.0,Cluster-8553.11573,Cluster-8553.2456,Cluster-5619.0,Cluster-8615.0,Cluster-12321.0,Cluster-8553.1773,Cluster-8553.5412,Cluster-8553.12998,Cluster-6174.0,Cluster-8…
GO:0008150	Biological Process	GO:0022414	reproductive process	GO:0022412	cellular process involved in reproduction in multicellular organism	GO:0048515	spermatid differentiation	9	Cluster-8553.13974,Cluster-8334.0,Cluster-5545.0,Cluster-5619.0,Cluster-8553.2456,Cluster-8553.4146,Cluster-8553.5412,Cluster-8553.6588,Cluster-10947.0
GO:0008150	Biological Process	GO:0022414	reproductive process	GO:0022412	cellular process involved in reproduction in multicellular organism	GO:0030707	ovarian follicle cell development	21	Cluster-8553.12998,Cluster-8553.1773,Cluster-8615.0,Cluster-12321.0,Cluster-8553.11573,Cluster-8553.1764,Cluster-924.0,Cluster-4474.0,Cluster-6174.0,Cluster-8553.12985,Cluster-4659.0,Cluster-8553.6378,Cluster-8553.10710,Cluster-8553.10658,Cluster-8553.11233,Cluster-12085.1,Cluster-7761.0,Cluster-3390.0,Cluster-2522.0,Cluster-8553.9019,Cluster-13506.0
GO:0008150	Biological Process	GO:0022414	reproductive process	GO:0009566	fertilization	GO:0007338	single fertilization	18	Cluster-8553.11865,Cluster-10100.0,Cluster-8553.13355,Cluster-1173.0,Cluster-13445.0,Cluster-6919.0,Cluster-8553.10749,Cluster-8553.2109,Cluster-8553.10175,Cluster-8553.10898,Cluster-8553.2811,Cluster-8553.11131,Cluster-12706.3,Cluster-8553.3018,Cluster-3913.0,Cluster-8504.0,Cluster-8553.356,Cluster-8553.8808
GO:0008150	Biological Process	GO:0022414	reproductive process	GO:0009856	pollination	GO:0009875	pollen-pistil interaction	3	Cluster-13168.0,Cluster-8553.8150,Cluster-10550.0
GO:0008150	Biological Process	GO:0022414	reproductive process	GO:2000243	positive regulation of reproductive process	GO:0031139	positive regulation of conjugation with cellular fusion	6	Cluster-8553.8417,Cluster-8553.7263,Cluster-8553.2502,Cluster-8553.6723,Cluster-10928.0,Cluster-8553.11323
GO:0008150	Biological Process	GO:0022414	reproductive process	GO:0048609	multicellular organismal reproductive process	GO:0019098	reproductive behavior	4	Cluster-14427.0,Cluster-8553.12979,Cluster-8553.11697,Cluster-10969.0
GO:0008150	Biological Process	GO:0022414	reproductive process	GO:0048609	multicellular organismal reproductive process	GO:0007276	gamete generation	47	Cluster-8553.3849,Cluster-2469.0,Cluster-4659.0,Cluster-7155.0,Cluster-8553.1764,Cluster-8553.2456,Cluster-8615.0,Cluster-10022.0,Cluster-8553.5412,Cluster-8553.10454,Cluster-5545.0,Cluster-9027.0,Cluster-2522.0,Cluster-8553.4146,Cluster-7761.0,Cluster-12085.1,Cluster-8553.11233,Cluster-8553.12198,Cluster-8553.9030,Cluster-8553.5111,Cluster-8553.6378,Cluster-8553.7044,Cluster-8553.10710,Cluster-8…
GO:0008150	Biological Process	GO:0050789	regulation of biological process	GO:0050793	regulation of developmental process	GO:0045595	regulation of cell differentiation	13	Cluster-8553.10437,Cluster-8553.346,Cluster-4980.0,Cluster-6169.1,Cluster-8553.13213,Cluster-254.0,Cluster-5587.0,Cluster-8553.5699,Cluster-3944.1,Cluster-3564.0,Cluster-8553.5014,Cluster-333.0,Cluster-8553.3408
GO:0008150	Biological Process	GO:0050789	regulation of biological process	GO:0050793	regulation of developmental process	GO:0051094	positive regulation of developmental process	6	Cluster-5587.0,Cluster-8553.8519,Cluster-3944.1,Cluster-8553.10437,Cluster-3564.0,Cluster-8553.346
GO:0008150	Biological Process	GO:0050789	regulation of biological process	GO:0050793	regulation of developmental process	GO:0043937	regulation of sporulation	4	Cluster-333.0,Cluster-8553.5014,Cluster-3944.1,Cluster-8553.10437
GO:0008150	Biological Process	GO:0050789	regulation of biological process	GO:0050793	regulation of developmental process	GO:0022603	regulation of anatomical structure morphogenesis	12	Cluster-8553.10437,Cluster-8553.7593,Cluster-8553.10389,Cluster-8553.6072,Cluster-8553.11493,Cluster-7646.0,Cluster-10264.0,Cluster-6597.0,Cluster-3944.1,Cluster-8553.5014,Cluster-333.0,Cluster-5925.0
GO:0008150	Biological Process	GO:0050789	regulation of biological process	GO:0050793	regulation of developmental process	GO:2000026	regulation of multicellular organismal development	19	Cluster-13242.1,Cluster-5067.0,Cluster-8553.12178,Cluster-8553.8519,Cluster-3633.0,Cluster-8553.5699,Cluster-8553.6856,Cluster-2106.0,Cluster-8553.11493,Cluster-6169.1,Cluster-8553.11646,Cluster-12448.0,Cluster-8553.346,Cluster-8519.0,Cluster-8553.6396,Cluster-5587.0,Cluster-10264.0,Cluster-6597.0,Cluster-3564.0
GO:0008150	Biological Process	GO:0050789	regulation of biological process	GO:0110149	regulation of biomineralization	GO:0070167	regulation of biomineral tissue development	1	Cluster-3633.0
GO:0008150	Biological Process	GO:0050789	regulation of biological process	GO:0043900	regulation of multi-organism process	GO:0043902	positive regulation of multi-organism process	6	Cluster-8553.2502,Cluster-8553.6723,Cluster-8553.11323,Cluster-10928.0,Cluster-8553.8417,Cluster-8553.7263
GO:0008150	Biological Process	GO:0050789	regulation of biological process	GO:0043900	regulation of multi-organism process	GO:0046999	regulation of conjugation	6	Cluster-8553.8417,Cluster-8553.7263,Cluster-8553.6723,Cluster-8553.2502,Cluster-8553.11323,Cluster-10928.0
GO:0008150	Biological Process	GO:0050789	regulation of biological process	GO:0032879	regulation of localization	GO:0051049	regulation of transport	51	Cluster-8553.6609,Cluster-8553.9213,Cluster-11096.0,Cluster-10245.0,Cluster-5862.0,Cluster-8553.6371,Cluster-8553.1002,Cluster-5163.0,Cluster-14204.0,Cluster-8553.5697,Cluster-8553.12532,Cluster-8553.13258,Cluster-3092.0,Cluster-8553.11491,Cluster-8553.4827,Cluster-8553.8741,Cluster-8553.13009,Cluster-8553.6193,Cluster-8553.1835,Cluster-12900.0,Cluster-3844.0,Cluster-8550.1,Cluster-8553.10886,Clu…
GO:0008150	Biological Process	GO:0050789	regulation of biological process	GO:0032879	regulation of localization	GO:0060341	regulation of cellular localization	11	Cluster-12900.0,Cluster-8553.9037,Cluster-8553.1835,Cluster-8553.292,Cluster-11230.0,Cluster-8553.12149,Cluster-8553.450,Cluster-13893.0,Cluster-3092.0,Cluster-12311.0,Cluster-13739.0
GO:0008150	Biological Process	GO:0050789	regulation of biological process	GO:0032879	regulation of localization	GO:1905952	regulation of lipid localization	2	Cluster-8553.1847,Cluster-8553.3624
GO:0008150	Biological Process	GO:0050789	regulation of biological process	GO:0032879	regulation of localization	GO:0051270	regulation of cellular component movement	18	Cluster-8553.12178,Cluster-8553.6271,Cluster-13242.1,Cluster-8553.11191,Cluster-5067.0,Cluster-7834.0,Cluster-2106.0,Cluster-8553.6856,Cluster-8553.12426,Cluster-12448.0,Cluster-8553.11646,Cluster-8553.8577,Cluster-10101.0,Cluster-8553.2911,Cluster-13976.1,Cluster-12043.0,Cluster-8553.6396,Cluster-8519.0
GO:0008150	Biological Process	GO:0050789	regulation of biological process	GO:0032879	regulation of localization	GO:0032880	regulation of protein localization	12	Cluster-8553.12532,Cluster-8553.1835,Cluster-8553.9037,Cluster-12900.0,Cluster-8553.9213,Cluster-8553.6193,Cluster-8553.8741,Cluster-8553.13009,Cluster-11230.0,Cluster-8553.292,Cluster-8553.450,Cluster-13893.0
GO:0008150	Biological Process	GO:0050789	regulation of biological process	GO:0050794	regulation of cellular process	GO:0032886	regulation of microtubule-based process	28	Cluster-8553.12426,Cluster-8553.8332,Cluster-8553.4601,Cluster-8553.3936,Cluster-8553.765,Cluster-8553.1460,Cluster-8553.4360,Cluster-1320.0,Cluster-8553.11837,Cluster-6106.0,Cluster-8553.13355,Cluster-8553.6271,Cluster-8553.9704,Cluster-8553.11191,Cluster-7834.0,Cluster-1297.0,Cluster-12306.0,Cluster-10500.0,Cluster-12043.0,Cluster-8553.13314,Cluster-10101.0,Cluster-5287.0,Cluster-8553.2911,Clus…
GO:0008150	Biological Process	GO:0050789	regulation of biological process	GO:0050794	regulation of cellular process	GO:0010941	regulation of cell death	55	Cluster-8553.9043,Cluster-7075.0,Cluster-5590.0,Cluster-6265.0,Cluster-8553.6508,Cluster-8553.10608,Cluster-8553.1469,Cluster-870.0,Cluster-8553.8737,Cluster-11039.0,Cluster-12171.0,Cluster-13947.0,Cluster-8553.7318,Cluster-8553.10382,Cluster-8553.9695,Cluster-6070.0,Cluster-8553.5014,Cluster-8553.5144,Cluster-7497.0,Cluster-8553.8526,Cluster-8553.8081,Cluster-9295.0,Cluster-8553.5085,Cluster-287…
GO:0008150	Biological Process	GO:0050789	regulation of biological process	GO:0050794	regulation of cellular process	GO:0051983	regulation of chromosome segregation	56	Cluster-8553.9385,Cluster-10394.0,Cluster-8553.2114,Cluster-8553.2014,Cluster-8204.0,Cluster-8553.6023,Cluster-8553.3627,Cluster-6716.1,Cluster-8214.0,Cluster-8553.6913,Cluster-8553.3539,Cluster-11776.0,Cluster-8553.13790,Cluster-8553.4768,Cluster-8553.11646,Cluster-3393.0,Cluster-11553.0,Cluster-6344.0,Cluster-8553.6165,Cluster-8553.10134,Cluster-8553.12615,Cluster-8553.2264,Cluster-8553.13048,C…
GO:0008150	Biological Process	GO:0050789	regulation of biological process	GO:0050794	regulation of cellular process	GO:0031323	regulation of cellular metabolic process	1958	Cluster-8553.5272,Cluster-8553.1731,Cluster-8553.5049,Cluster-8553.1382,Cluster-13805.0,Cluster-8553.6906,Cluster-8819.0,Cluster-8553.9556,Cluster-8553.2304,Cluster-390.0,Cluster-9513.0,Cluster-6786.0,Cluster-8553.11323,Cluster-8553.8665,Cluster-6689.0,Cluster-116.0,Cluster-8553.6177,Cluster-9197.0,Cluster-8553.7314,Cluster-4472.0,Cluster-12518.0,Cluster-8553.12195,Cluster-10149.0,Cluster-5088.0,…
luster-8553.5563,Cluster-13931.0,Cluster-7813.1,Cluster-8553.11234,Cluster-8553.5401,Cluster-7426.0,Cluster-8553.13598,Cluster-4566.0,Cluster-1972.0,Cluster-8553.9316,Cluster-8553.12342,Cluster-8553.8590,Cluster-8553.185,Cluster-8553.4061,Cluster-8553.4979,Cluster-13084.0,Cluster-333.0,Cluster-8553.7296,Cluster-4355.0,Cluster-9098.1,Cluster-9977.0,Cluster-8553.5872,Cluster-8553.11449,Cluster-8553…
GO:0008150	Biological Process	GO:0050789	regulation of biological process	GO:0050794	regulation of cellular process	GO:0051726	regulation of cell cycle	131	Cluster-8553.1235,Cluster-6440.0,Cluster-876.0,Cluster-1363.0,Cluster-8553.3428,Cluster-2569.0,Cluster-8553.6708,Cluster-3444.0,Cluster-10501.0,Cluster-8553.430,Cluster-8553.2528,Cluster-8553.10784,Cluster-8553.8586,Cluster-8553.11426,Cluster-8553.4601,Cluster-2215.0,Cluster-8214.0,Cluster-11776.0,Cluster-8553.9385,Cluster-8553.2114,Cluster-8553.2014,Cluster-13947.0,Cluster-13997.1,Cluster-8553.6…
GO:0008150	Biological Process	GO:0050789	regulation of biological process	GO:0050794	regulation of cellular process	GO:0060627	regulation of vesicle-mediated transport	9	Cluster-8553.9037,Cluster-8553.1835,Cluster-12900.0,Cluster-11230.0,Cluster-8553.292,Cluster-8875.0,Cluster-8553.13944,Cluster-8553.450,Cluster-13893.0
GO:0008150	Biological Process	GO:0050789	regulation of biological process	GO:0050794	regulation of cellular process	GO:0044068	modulation by symbiont of host cellular process	19	Cluster-8553.7266,Cluster-8553.3461,Cluster-8553.7311,Cluster-2612.0,Cluster-8553.8526,Cluster-11870.0,Cluster-8553.11474,Cluster-7580.0,Cluster-8553.10009,Cluster-8553.6340,Cluster-8308.0,Cluster-8553.5085,Cluster-287.0,Cluster-7881.0,Cluster-8553.1612,Cluster-870.0,Cluster-8553.1469,Cluster-8553.10608,Cluster-9404.0
GO:0008150	Biological Process	GO:0050789	regulation of biological process	GO:0050794	regulation of cellular process	GO:0045595	regulation of cell differentiation	13	Cluster-8553.10437,Cluster-8553.346,Cluster-4980.0,Cluster-6169.1,Cluster-8553.13213,Cluster-254.0,Cluster-5587.0,Cluster-8553.5699,Cluster-3944.1,Cluster-3564.0,Cluster-8553.5014,Cluster-333.0,Cluster-8553.3408
GO:0008150	Biological Process	GO:0050789	regulation of biological process	GO:0050794	regulation of cellular process	GO:0044087	regulation of cellular component biogenesis	69	Cluster-10475.0,Cluster-11876.0,Cluster-8553.6273,Cluster-12306.0,Cluster-8553.7560,Cluster-1819.0,Cluster-8553.765,Cluster-8553.7208,Cluster-9944.0,Cluster-8553.9753,Cluster-4152.0,Cluster-8553.9057,Cluster-8553.9694,Cluster-955.0,Cluster-8553.13542,Cluster-2656.0,Cluster-364.0,Cluster-4931.0,Cluster-12362.0,Cluster-12171.0,Cluster-8553.8845,Cluster-8834.3,Cluster-8553.6007,Cluster-8843.0,Cluste…
GO:0008150	Biological Process	GO:0050789	regulation of biological process	GO:0050794	regulation of cellular process	GO:0051302	regulation of cell division	7	Cluster-13947.0,Cluster-8553.2528,Cluster-8553.3883,Cluster-8553.12653,Cluster-12171.0,Cluster-8553.8845,Cluster-8553.44
GO:0008150	Biological Process	GO:0050789	regulation of biological process	GO:0050794	regulation of cellular process	GO:0031341	regulation of cell killing	4	Cluster-8553.7508,Cluster-7881.0,Cluster-8553.2408,Cluster-8308.0
GO:0008150	Biological Process	GO:0050789	regulation of biological process	GO:0050794	regulation of cellular process	GO:0050865	regulation of cell activation	17	Cluster-8553.9070,Cluster-8553.11278,Cluster-8553.11976,Cluster-8553.10282,Cluster-5138.0,Cluster-8553.4989,Cluster-8553.1414,Cluster-8553.10604,Cluster-11652.2,Cluster-8553.5541,Cluster-8553.4226,Cluster-8759.0,Cluster-8553.2516,Cluster-8553.2676,Cluster-8553.13277,Cluster-8553.5421,Cluster-8795.0
GO:0008150	Biological Process	GO:0050789	regulation of biological process	GO:0050794	regulation of cellular process	GO:0046999	regulation of conjugation	6	Cluster-8553.8417,Cluster-8553.7263,Cluster-8553.6723,Cluster-8553.2502,Cluster-8553.11323,Cluster-10928.0
GO:0008150	Biological Process	GO:0050789	regulation of biological process	GO:0050794	regulation of cellular process	GO:0060968	regulation of gene silencing	6	Cluster-8553.10456,Cluster-14585.0,Cluster-8553.9815,Cluster-572.0,Cluster-13381.1,Cluster-8553.6216
GO:0008150	Biological Process	GO:0050789	regulation of biological process	GO:0050794	regulation of cellular process	GO:0034762	regulation of transmembrane transport	1	Cluster-8553.5971
GO:0008150	Biological Process	GO:0050789	regulation of biological process	GO:0050794	regulation of cellular process	GO:0007165	signal transduction	1257	Cluster-8553.11397,Cluster-1549.0,Cluster-2443.0,Cluster-1497.0,Cluster-8553.5321,Cluster-2073.0,Cluster-8553.8251,Cluster-8553.13105,Cluster-14269.0,Cluster-8553.5032,Cluster-8553.12407,Cluster-14179.0,Cluster-8553.10700,Cluster-9012.1,Cluster-8553.10808,Cluster-8553.1676,Cluster-8553.11231,Cluster-11935.1,Cluster-8553.10736,Cluster-8553.12536,Cluster-8546.0,Cluster-8553.4369,Cluster-8518.0,Clus…
GO:0008150	Biological Process	GO:0050789	regulation of biological process	GO:0050794	regulation of cellular process	GO:0032970	regulation of actin filament-based process	56	Cluster-2758.0,Cluster-7317.0,Cluster-9954.0,Cluster-8553.7111,Cluster-8966.0,Cluster-8553.4133,Cluster-8553.13896,Cluster-9445.0,Cluster-8553.2047,Cluster-1918.0,Cluster-571.0,Cluster-7665.0,Cluster-5651.1,Cluster-8553.12742,Cluster-13625.0,Cluster-11538.0,Cluster-1501.0,Cluster-8553.4951,Cluster-10533.0,Cluster-8553.7380,Cluster-8553.12539,Cluster-12362.1,Cluster-8834.3,Cluster-8553.6007,Cluste…
GO:0008150	Biological Process	GO:0050789	regulation of biological process	GO:0050794	regulation of cellular process	GO:0048522	positive regulation of cellular process	217	Cluster-8553.97,Cluster-12479.0,Cluster-8553.1291,Cluster-571.0,Cluster-8553.6402,Cluster-8553.6034,Cluster-7317.0,Cluster-5587.0,Cluster-3564.0,Cluster-8553.12290,Cluster-3320.1,Cluster-8553.1201,Cluster-8553.1847,Cluster-8553.10250,Cluster-8553.102,Cluster-8553.8116,Cluster-3944.1,Cluster-8553.12327,Cluster-5286.0,Cluster-8553.1325,Cluster-1501.0,Cluster-8553.5340,Cluster-13625.0,Cluster-8553.1…
GO:0008150	Biological Process	GO:0050789	regulation of biological process	GO:0050794	regulation of cellular process	GO:0051270	regulation of cellular component movement	18	Cluster-8553.12178,Cluster-8553.6271,Cluster-13242.1,Cluster-8553.11191,Cluster-5067.0,Cluster-7834.0,Cluster-2106.0,Cluster-8553.6856,Cluster-8553.12426,Cluster-12448.0,Cluster-8553.11646,Cluster-8553.8577,Cluster-10101.0,Cluster-8553.2911,Cluster-13976.1,Cluster-12043.0,Cluster-8553.6396,Cluster-8519.0
GO:0008150	Biological Process	GO:0050789	regulation of biological process	GO:0050794	regulation of cellular process	GO:0048523	negative regulation of cellular process	281	Cluster-8553.4075,Cluster-3869.0,Cluster-4665.0,Cluster-4431.0,Cluster-2779.0,Cluster-8553.2408,Cluster-10880.0,Cluster-8553.680,Cluster-8553.12191,Cluster-8553.5788,Cluster-11384.0,Cluster-8553.5085,Cluster-13894.0,Cluster-11385.0,Cluster-8553.2349,Cluster-3320.0,Cluster-14009.0,Cluster-8553.1611,Cluster-13324.0,Cluster-8553.13896,Cluster-11025.0,Cluster-8553.5386,Cluster-8553.9695,Cluster-8553.…
GO:0008150	Biological Process	GO:0050789	regulation of biological process	GO:0050794	regulation of cellular process	GO:0042127	regulation of cell population proliferation	10	Cluster-4665.0,Cluster-8553.12046,Cluster-8553.8710,Cluster-7633.0,Cluster-8553.1847,Cluster-8553.4031,Cluster-13979.0,Cluster-1363.0,Cluster-8553.3624,Cluster-8553.5437
GO:0008150	Biological Process	GO:0050789	regulation of biological process	GO:0050794	regulation of cellular process	GO:0051128	regulation of cellular component organization	185	Cluster-8553.9385,Cluster-8553.2114,Cluster-8553.2014,Cluster-7317.0,Cluster-8553.6023,Cluster-8214.0,Cluster-11776.0,Cluster-8553.8987,Cluster-13382.0,Cluster-8553.1291,Cluster-571.0,Cluster-1501.0,Cluster-8553.5340,Cluster-13625.0,Cluster-5286.0,Cluster-10533.0,Cluster-3393.0,Cluster-11553.0,Cluster-6344.0,Cluster-8553.4732,Cluster-8553.8332,Cluster-6689.0,Cluster-8553.11166,Cluster-8553.13355,…
GO:0008150	Biological Process	GO:0050789	regulation of biological process	GO:0050794	regulation of cellular process	GO:0060341	regulation of cellular localization	11	Cluster-12900.0,Cluster-8553.9037,Cluster-8553.1835,Cluster-8553.292,Cluster-11230.0,Cluster-8553.12149,Cluster-8553.450,Cluster-13893.0,Cluster-3092.0,Cluster-12311.0,Cluster-13739.0
GO:0008150	Biological Process	GO:0050789	regulation of biological process	GO:0050794	regulation of cellular process	GO:1903530	regulation of secretion by cell	9	Cluster-8553.12532,Cluster-13739.0,Cluster-8553.12149,Cluster-3092.0,Cluster-12311.0,Cluster-8553.13009,Cluster-8553.9213,Cluster-8553.8741,Cluster-8553.6193
GO:0008150	Biological Process	GO:0050789	regulation of biological process	GO:0050794	regulation of cellular process	GO:0010646	regulation of cell communication	190	Cluster-8553.9646,Cluster-8553.4967,Cluster-8553.11455,Cluster-8553.7630,Cluster-8553.9929,Cluster-8553.1798,Cluster-13470.0,Cluster-8553.9504,Cluster-4277.1,Cluster-1710.1,Cluster-8553.3446,Cluster-8553.11637,Cluster-8553.13690,Cluster-8553.3483,Cluster-8553.7468,Cluster-8553.3010,Cluster-8553.869,Cluster-5119.1,Cluster-14554.0,Cluster-8553.5551,Cluster-5153.2,Cluster-8553.11461,Cluster-8553.111…
GO:0008150	Biological Process	GO:0050789	regulation of biological process	GO:0050794	regulation of cellular process	GO:0090287	regulation of cellular response to growth factor stimulus	1	Cluster-12479.0
GO:0008150	Biological Process	GO:0050789	regulation of biological process	GO:0050794	regulation of cellular process	GO:0080135	regulation of cellular response to stress	10	Cluster-8553.502,Cluster-8553.5078,Cluster-8553.9830,Cluster-8553.7718,Cluster-8553.10324,Cluster-9014.0,Cluster-4975.0,Cluster-8553.12248,Cluster-4279.0,Cluster-8553.6763
GO:0008150	Biological Process	GO:0050789	regulation of biological process	GO:0050794	regulation of cellular process	GO:1900190	regulation of single-species biofilm formation	2	Cluster-6066.0,Cluster-8553.97
GO:0008150	Biological Process	GO:0050789	regulation of biological process	GO:0050794	regulation of cellular process	GO:0030155	regulation of cell adhesion	6	Cluster-8553.5541,Cluster-11652.2,Cluster-8553.4989,Cluster-8553.2516,Cluster-8553.2676,Cluster-8553.13277
GO:0008150	Biological Process	GO:0050789	regulation of biological process	GO:2000241	regulation of reproductive process	GO:0031137	regulation of conjugation with cellular fusion	6	Cluster-8553.7263,Cluster-8553.8417,Cluster-10928.0,Cluster-8553.11323,Cluster-8553.2502,Cluster-8553.6723
GO:0008150	Biological Process	GO:0050789	regulation of biological process	GO:2000241	regulation of reproductive process	GO:2000243	positive regulation of reproductive process	6	Cluster-8553.7263,Cluster-8553.8417,Cluster-8553.11323,Cluster-10928.0,Cluster-8553.6723,Cluster-8553.2502
GO:0008150	Biological Process	GO:0050789	regulation of biological process	GO:0040012	regulation of locomotion	GO:2000145	regulation of cell motility	10	Cluster-8553.12178,Cluster-8553.11646,Cluster-12448.0,Cluster-5067.0,Cluster-13242.1,Cluster-8553.8577,Cluster-8553.6856,Cluster-2106.0,Cluster-8519.0,Cluster-8553.6396
GO:0008150	Biological Process	GO:0050789	regulation of biological process	GO:0043903	regulation of symbiotic process	GO:0050792	regulation of viral process	9	Cluster-8553.2072,Cluster-8553.7268,Cluster-8553.6702,Cluster-8736.0,Cluster-8553.9045,Cluster-8553.8953,Cluster-8553.11826,Cluster-729.0,Cluster-1631.0
GO:0008150	Biological Process	GO:0050789	regulation of biological process	GO:0043903	regulation of symbiotic process	GO:0052330	positive regulation by organism of programmed cell death in other organism involved in symbiotic interaction	2	Cluster-8308.0,Cluster-7881.0
GO:0008150	Biological Process	GO:0050789	regulation of biological process	GO:0002682	regulation of immune system process	GO:0002694	regulation of leukocyte activation	17	Cluster-8553.11278,Cluster-8553.11976,Cluster-8553.9070,Cluster-5138.0,Cluster-8553.4989,Cluster-8553.10282,Cluster-8553.1414,Cluster-8553.5541,Cluster-11652.2,Cluster-8553.10604,Cluster-8553.4226,Cluster-8759.0,Cluster-8553.13277,Cluster-8553.5421,Cluster-8553.2676,Cluster-8553.2516,Cluster-8795.0
GO:0008150	Biological Process	GO:0050789	regulation of biological process	GO:0002682	regulation of immune system process	GO:0002684	positive regulation of immune system process	9	Cluster-8553.346,Cluster-8553.8577,Cluster-3564.0,Cluster-8553.4315,Cluster-12220.0,Cluster-5587.0,Cluster-7719.0,Cluster-8553.4254,Cluster-8553.5266
GO:0008150	Biological Process	GO:0050789	regulation of biological process	GO:0002682	regulation of immune system process	GO:0002683	negative regulation of immune system process	6	Cluster-8553.4989,Cluster-11652.2,Cluster-8553.5541,Cluster-8553.13277,Cluster-8553.2516,Cluster-8553.2676
GO:0008150	Biological Process	GO:0050789	regulation of biological process	GO:0002682	regulation of immune system process	GO:1903706	regulation of hemopoiesis	3	Cluster-8553.346,Cluster-3564.0,Cluster-5587.0
GO:0008150	Biological Process	GO:0050789	regulation of biological process	GO:0002682	regulation of immune system process	GO:0050776	regulation of immune response	10	Cluster-2774.0,Cluster-8553.8577,Cluster-4527.0,Cluster-8553.5266,Cluster-8553.4254,Cluster-7719.0,Cluster-8553.6657,Cluster-8553.5871,Cluster-12220.0,Cluster-8553.4315
GO:0008150	Biological Process	GO:0050789	regulation of biological process	GO:0002682	regulation of immune system process	GO:0002685	regulation of leukocyte migration	1	Cluster-8553.8577
GO:0008150	Biological Process	GO:0050789	regulation of biological process	GO:0048583	regulation of response to stimulus	GO:0090287	regulation of cellular response to growth factor stimulus	1	Cluster-12479.0
GO:0008150	Biological Process	GO:0050789	regulation of biological process	GO:0048583	regulation of response to stimulus	GO:0048585	negative regulation of response to stimulus	84	Cluster-8553.3483,Cluster-8553.7468,Cluster-8553.5683,Cluster-8553.7450,Cluster-8553.869,Cluster-9014.0,Cluster-8553.5551,Cluster-5788.0,Cluster-5153.2,Cluster-1741.0,Cluster-8553.230,Cluster-5119.1,Cluster-14554.0,Cluster-8553.4962,Cluster-12095.0,Cluster-8553.502,Cluster-8553.3208,Cluster-8553.669,Cluster-8553.4042,Cluster-8553.11455,Cluster-6716.1,Cluster-8553.9331,Cluster-10500.0,Cluster-8553…
GO:0008150	Biological Process	GO:0050789	regulation of biological process	GO:0048583	regulation of response to stimulus	GO:0048584	positive regulation of response to stimulus	19	Cluster-8310.0,Cluster-8553.11637,Cluster-12479.0,Cluster-8553.7984,Cluster-8553.8577,Cluster-9109.0,Cluster-8553.11271,Cluster-8553.4315,Cluster-8553.4254,Cluster-7719.0,Cluster-5594.0,Cluster-8553.9331,Cluster-8553.12688,Cluster-901.0,Cluster-8553.13771,Cluster-12220.0,Cluster-7075.0,Cluster-8553.5266,Cluster-3297.0
GO:0008150	Biological Process	GO:0050789	regulation of biological process	GO:0048583	regulation of response to stimulus	GO:0002831	regulation of response to biotic stimulus	5	Cluster-8553.4315,Cluster-12220.0,Cluster-4527.0,Cluster-2774.0,Cluster-8553.6657
GO:0008150	Biological Process	GO:0050789	regulation of biological process	GO:0048583	regulation of response to stimulus	GO:0080134	regulation of response to stress	64	Cluster-2352.0,Cluster-8553.10074,Cluster-8553.13918,Cluster-8553.9294,Cluster-8553.1173,Cluster-8553.1138,Cluster-8553.12761,Cluster-8553.10324,Cluster-11978.0,Cluster-8553.6763,Cluster-8553.3894,Cluster-8553.204,Cluster-11110.0,Cluster-8553.6381,Cluster-10509.0,Cluster-9014.0,Cluster-8553.502,Cluster-8553.7082,Cluster-8285.0,Cluster-8553.9503,Cluster-8553.9161,Cluster-10500.0,Cluster-8553.4372,…
GO:0008150	Biological Process	GO:0050789	regulation of biological process	GO:0048583	regulation of response to stimulus	GO:0009966	regulation of signal transduction	167	Cluster-8553.5255,Cluster-9469.0,Cluster-8553.3546,Cluster-13772.0,Cluster-8553.2797,Cluster-3320.0,Cluster-8553.7076,Cluster-11385.0,Cluster-8553.10356,Cluster-8553.5085,Cluster-11384.0,Cluster-8553.5788,Cluster-7977.0,Cluster-8553.680,Cluster-8553.3658,Cluster-8553.11271,Cluster-8553.7103,Cluster-8553.2122,Cluster-8553.4051,Cluster-3869.0,Cluster-8553.9538,Cluster-8553.13483,Cluster-8553.2092,C…
GO:0008150	Biological Process	GO:0050789	regulation of biological process	GO:0048583	regulation of response to stimulus	GO:0050776	regulation of immune response	10	Cluster-2774.0,Cluster-8553.8577,Cluster-4527.0,Cluster-8553.5266,Cluster-8553.4254,Cluster-7719.0,Cluster-8553.6657,Cluster-8553.5871,Cluster-12220.0,Cluster-8553.4315
GO:0008150	Biological Process	GO:0050789	regulation of biological process	GO:0048583	regulation of response to stimulus	GO:0032101	regulation of response to external stimulus	11	Cluster-8553.4452,Cluster-8285.0,Cluster-8553.11637,Cluster-4527.0,Cluster-8553.2232,Cluster-2774.0,Cluster-8553.4315,Cluster-2106.0,Cluster-12220.0,Cluster-8553.6657,Cluster-8553.9331
GO:0008150	Biological Process	GO:0050789	regulation of biological process	GO:0019222	regulation of metabolic process	GO:0060255	regulation of macromolecule metabolic process	2024	Cluster-8553.10554,Cluster-8553.1893,Cluster-10025.0,Cluster-4331.0,Cluster-5788.0,Cluster-9943.0,Cluster-4960.0,Cluster-8553.4337,Cluster-4729.0,Cluster-8056.0,Cluster-5067.0,Cluster-8834.1,Cluster-8553.4824,Cluster-8553.5014,Cluster-8553.1163,Cluster-4231.0,Cluster-8553.5962,Cluster-1257.0,Cluster-5525.1,Cluster-8553.13066,Cluster-8553.2563,Cluster-14297.1,Cluster-6482.0,Cluster-4626.0,Cluster-…
88.0,Cluster-8553.13726,Cluster-8553.2989,Cluster-8553.3234,Cluster-8553.7161,Cluster-13147.0,Cluster-14421.0,Cluster-9396.0,Cluster-5921.0,Cluster-8553.7465,Cluster-8553.5113,Cluster-8553.5267,Cluster-8553.6428,Cluster-12087.0,Cluster-8553.7457,Cluster-8553.13880,Cluster-8553.4855,Cluster-8553.6227,Cluster-5533.0,Cluster-8553.3586,Cluster-8553.2008,Cluster-10592.0,Cluster-8553.13401,Cluster-8553…
GO:0008150	Biological Process	GO:0050789	regulation of biological process	GO:0019222	regulation of metabolic process	GO:0031323	regulation of cellular metabolic process	1958	Cluster-8553.5272,Cluster-8553.1731,Cluster-8553.5049,Cluster-8553.1382,Cluster-13805.0,Cluster-8553.6906,Cluster-8819.0,Cluster-8553.9556,Cluster-8553.2304,Cluster-390.0,Cluster-9513.0,Cluster-6786.0,Cluster-8553.11323,Cluster-8553.8665,Cluster-6689.0,Cluster-116.0,Cluster-8553.6177,Cluster-9197.0,Cluster-8553.7314,Cluster-4472.0,Cluster-12518.0,Cluster-8553.12195,Cluster-10149.0,Cluster-5088.0,…
luster-8553.5563,Cluster-13931.0,Cluster-7813.1,Cluster-8553.11234,Cluster-8553.5401,Cluster-7426.0,Cluster-8553.13598,Cluster-4566.0,Cluster-1972.0,Cluster-8553.9316,Cluster-8553.12342,Cluster-8553.8590,Cluster-8553.185,Cluster-8553.4061,Cluster-8553.4979,Cluster-13084.0,Cluster-333.0,Cluster-8553.7296,Cluster-4355.0,Cluster-9098.1,Cluster-9977.0,Cluster-8553.5872,Cluster-8553.11449,Cluster-8553…
GO:0008150	Biological Process	GO:0050789	regulation of biological process	GO:0019222	regulation of metabolic process	GO:0009894	regulation of catabolic process	13	Cluster-8553.1051,Cluster-8553.5472,Cluster-8553.8761,Cluster-8553.1288,Cluster-8553.8271,Cluster-8553.6529,Cluster-5946.0,Cluster-9279.0,Cluster-8553.4912,Cluster-9140.0,Cluster-12602.1,Cluster-8553.6768,Cluster-8553.7661
GO:0008150	Biological Process	GO:0050789	regulation of biological process	GO:0019222	regulation of metabolic process	GO:0080090	regulation of primary metabolic process	1946	Cluster-2334.0,Cluster-8553.6396,Cluster-8553.11212,Cluster-12996.0,Cluster-8553.12141,Cluster-8553.174,Cluster-6738.0,Cluster-8553.12046,Cluster-8553.4639,Cluster-2689.0,Cluster-8553.10537,Cluster-8553.8291,Cluster-8553.5386,Cluster-8553.9812,Cluster-14387.0,Cluster-8553.4267,Cluster-8553.1672,Cluster-6905.0,Cluster-8553.4905,Cluster-8553.243,Cluster-8553.13110,Cluster-8553.9890,Cluster-8553.572…
2092,Cluster-8553.375,Cluster-14088.0,Cluster-8553.8371,Cluster-8553.5916,Cluster-3144.0,Cluster-9555.0,Cluster-8553.3730,Cluster-8553.1576,Cluster-8553.13068,Cluster-8553.2159,Cluster-8553.10062,Cluster-1762.0,Cluster-8553.10074,Cluster-8553.12869,Cluster-8553.3326,Cluster-14485.1,Cluster-8553.126,Cluster-8553.6359,Cluster-6445.0,Cluster-10904.0,Cluster-8553.8119,Cluster-9279.0
GO:0008150	Biological Process	GO:0050789	regulation of biological process	GO:0019222	regulation of metabolic process	GO:0051171	regulation of nitrogen compound metabolic process	1935	Cluster-2469.0,Cluster-8200.0,Cluster-13458.0,Cluster-8553.8477,Cluster-7899.1,Cluster-3281.0,Cluster-8553.13294,Cluster-8553.8146,Cluster-8553.12000,Cluster-2259.0,Cluster-8553.5917,Cluster-8553.7857,Cluster-8553.9541,Cluster-8553.6881,Cluster-417.0,Cluster-8553.7582,Cluster-8553.6442,Cluster-9099.0,Cluster-12308.1,Cluster-8553.2799,Cluster-8553.10089,Cluster-8553.8671,Cluster-8553.3250,Cluster-…
r-8056.0,Cluster-5067.0,Cluster-1257.0,Cluster-8553.5962,Cluster-8553.13066,Cluster-5525.1,Cluster-8553.5014,Cluster-4231.0,Cluster-14297.1,Cluster-4626.0,Cluster-6482.0,Cluster-8553.2563
GO:0008150	Biological Process	GO:0050789	regulation of biological process	GO:0019222	regulation of metabolic process	GO:0009889	regulation of biosynthetic process	1758	Cluster-8553.8513,Cluster-8553.9604,Cluster-10043.0,Cluster-8553.4610,Cluster-8553.1651,Cluster-8553.2096,Cluster-8553.7499,Cluster-8553.4195,Cluster-9409.0,Cluster-8553.4755,Cluster-8553.6527,Cluster-8553.4898,Cluster-8553.9862,Cluster-14493.0,Cluster-11387.0,Cluster-8553.9581,Cluster-11376.1,Cluster-8553.4222,Cluster-6603.0,Cluster-8553.4816,Cluster-8553.4354,Cluster-7375.0,Cluster-8553.9715,Cl…
GO:0008150	Biological Process	GO:0050789	regulation of biological process	GO:0019222	regulation of metabolic process	GO:0062012	regulation of small molecule metabolic process	1	Cluster-8553.13821
GO:0008150	Biological Process	GO:0050789	regulation of biological process	GO:0019222	regulation of metabolic process	GO:0009893	positive regulation of metabolic process	153	Cluster-8553.11808,Cluster-604.0,Cluster-8553.6004,Cluster-8553.13314,Cluster-9106.0,Cluster-8383.0,Cluster-9496.1,Cluster-8553.12046,Cluster-8553.9399,Cluster-8553.6674,Cluster-8553.11799,Cluster-7276.0,Cluster-8553.4182,Cluster-8553.9712,Cluster-6265.0,Cluster-945.0,Cluster-8553.13473,Cluster-8553.2761,Cluster-14133.0,Cluster-8553.9814,Cluster-8553.2737,Cluster-8725.0,Cluster-8553.12308,Cluster…
GO:0008150	Biological Process	GO:0050789	regulation of biological process	GO:0019222	regulation of metabolic process	GO:0009892	negative regulation of metabolic process	174	Cluster-8553.206,Cluster-8553.502,Cluster-8553.1525,Cluster-3220.0,Cluster-5788.0,Cluster-8553.6340,Cluster-10025.0,Cluster-9014.0,Cluster-8553.7838,Cluster-2969.0,Cluster-8492.0,Cluster-8553.4339,Cluster-8553.3582,Cluster-8019.0,Cluster-8553.3659,Cluster-8553.2727,Cluster-8553.7259,Cluster-8553.7729,Cluster-8553.9331,Cluster-8553.5192,Cluster-8553.1163,Cluster-98.0,Cluster-8553.12643,Cluster-855…
GO:0008150	Biological Process	GO:0050789	regulation of biological process	GO:0048519	negative regulation of biological process	GO:0023057	negative regulation of signaling	79	Cluster-6178.0,Cluster-8553.12636,Cluster-14330.1,Cluster-8553.12910,Cluster-8553.2084,Cluster-3869.0,Cluster-1462.0,Cluster-8553.680,Cluster-8553.13738,Cluster-11384.0,Cluster-8553.5655,Cluster-8553.5788,Cluster-6276.0,Cluster-11385.0,Cluster-8553.5085,Cluster-8553.2797,Cluster-8553.7421,Cluster-3320.0,Cluster-8553.3546,Cluster-8553.10583,Cluster-11025.0,Cluster-1459.0,Cluster-8553.5771,Cluster-…
GO:0008150	Biological Process	GO:0050789	regulation of biological process	GO:0048519	negative regulation of biological process	GO:0051051	negative regulation of transport	7	Cluster-13739.0,Cluster-8553.5971,Cluster-8875.0,Cluster-8553.13944,Cluster-8553.12149,Cluster-12311.0,Cluster-3092.0
GO:0008150	Biological Process	GO:0050789	regulation of biological process	GO:0048519	negative regulation of biological process	GO:0048523	negative regulation of cellular process	281	Cluster-8553.4075,Cluster-3869.0,Cluster-4665.0,Cluster-4431.0,Cluster-2779.0,Cluster-8553.2408,Cluster-10880.0,Cluster-8553.680,Cluster-8553.12191,Cluster-8553.5788,Cluster-11384.0,Cluster-8553.5085,Cluster-13894.0,Cluster-11385.0,Cluster-8553.2349,Cluster-3320.0,Cluster-14009.0,Cluster-8553.1611,Cluster-13324.0,Cluster-8553.13896,Cluster-11025.0,Cluster-8553.5386,Cluster-8553.9695,Cluster-8553.…
GO:0008150	Biological Process	GO:0050789	regulation of biological process	GO:0048519	negative regulation of biological process	GO:0048585	negative regulation of response to stimulus	84	Cluster-8553.3483,Cluster-8553.7468,Cluster-8553.5683,Cluster-8553.7450,Cluster-8553.869,Cluster-9014.0,Cluster-8553.5551,Cluster-5788.0,Cluster-5153.2,Cluster-1741.0,Cluster-8553.230,Cluster-5119.1,Cluster-14554.0,Cluster-8553.4962,Cluster-12095.0,Cluster-8553.502,Cluster-8553.3208,Cluster-8553.669,Cluster-8553.4042,Cluster-8553.11455,Cluster-6716.1,Cluster-8553.9331,Cluster-10500.0,Cluster-8553…
GO:0008150	Biological Process	GO:0050789	regulation of biological process	GO:0048519	negative regulation of biological process	GO:0009892	negative regulation of metabolic process	174	Cluster-8553.206,Cluster-8553.502,Cluster-8553.1525,Cluster-3220.0,Cluster-5788.0,Cluster-8553.6340,Cluster-10025.0,Cluster-9014.0,Cluster-8553.7838,Cluster-2969.0,Cluster-8492.0,Cluster-8553.4339,Cluster-8553.3582,Cluster-8019.0,Cluster-8553.3659,Cluster-8553.2727,Cluster-8553.7259,Cluster-8553.7729,Cluster-8553.9331,Cluster-8553.5192,Cluster-8553.1163,Cluster-98.0,Cluster-8553.12643,Cluster-855…
GO:0008150	Biological Process	GO:0050789	regulation of biological process	GO:0048519	negative regulation of biological process	GO:0002683	negative regulation of immune system process	6	Cluster-8553.4989,Cluster-11652.2,Cluster-8553.5541,Cluster-8553.13277,Cluster-8553.2516,Cluster-8553.2676
GO:0008150	Biological Process	GO:0050789	regulation of biological process	GO:0048518	positive regulation of biological process	GO:2000243	positive regulation of reproductive process	6	Cluster-8553.7263,Cluster-8553.8417,Cluster-8553.11323,Cluster-10928.0,Cluster-8553.6723,Cluster-8553.2502
GO:0008150	Biological Process	GO:0050789	regulation of biological process	GO:0048518	positive regulation of biological process	GO:0048524	positive regulation of viral process	4	Cluster-8553.11826,Cluster-8553.2072,Cluster-8553.7268,Cluster-8553.8953
GO:0008150	Biological Process	GO:0050789	regulation of biological process	GO:0048518	positive regulation of biological process	GO:0051094	positive regulation of developmental process	6	Cluster-5587.0,Cluster-8553.8519,Cluster-3944.1,Cluster-8553.10437,Cluster-3564.0,Cluster-8553.346
GO:0008150	Biological Process	GO:0050789	regulation of biological process	GO:0048518	positive regulation of biological process	GO:1905954	positive regulation of lipid localization	2	Cluster-8553.3624,Cluster-8553.1847
GO:0008150	Biological Process	GO:0050789	regulation of biological process	GO:0048518	positive regulation of biological process	GO:1904951	positive regulation of establishment of protein localization	7	Cluster-12900.0,Cluster-8553.9037,Cluster-8553.1835,Cluster-8553.292,Cluster-11230.0,Cluster-8553.450,Cluster-13893.0
GO:0008150	Biological Process	GO:0050789	regulation of biological process	GO:0048518	positive regulation of biological process	GO:0048522	positive regulation of cellular process	217	Cluster-8553.97,Cluster-12479.0,Cluster-8553.1291,Cluster-571.0,Cluster-8553.6402,Cluster-8553.6034,Cluster-7317.0,Cluster-5587.0,Cluster-3564.0,Cluster-8553.12290,Cluster-3320.1,Cluster-8553.1201,Cluster-8553.1847,Cluster-8553.10250,Cluster-8553.102,Cluster-8553.8116,Cluster-3944.1,Cluster-8553.12327,Cluster-5286.0,Cluster-8553.1325,Cluster-1501.0,Cluster-8553.5340,Cluster-13625.0,Cluster-8553.1…
GO:0008150	Biological Process	GO:0050789	regulation of biological process	GO:0048518	positive regulation of biological process	GO:0043902	positive regulation of multi-organism process	6	Cluster-8553.2502,Cluster-8553.6723,Cluster-8553.11323,Cluster-10928.0,Cluster-8553.8417,Cluster-8553.7263
GO:0008150	Biological Process	GO:0050789	regulation of biological process	GO:0048518	positive regulation of biological process	GO:0048584	positive regulation of response to stimulus	19	Cluster-8310.0,Cluster-8553.11637,Cluster-12479.0,Cluster-8553.7984,Cluster-8553.8577,Cluster-9109.0,Cluster-8553.11271,Cluster-8553.4315,Cluster-8553.4254,Cluster-7719.0,Cluster-5594.0,Cluster-8553.9331,Cluster-8553.12688,Cluster-901.0,Cluster-8553.13771,Cluster-12220.0,Cluster-7075.0,Cluster-8553.5266,Cluster-3297.0
GO:0008150	Biological Process	GO:0050789	regulation of biological process	GO:0048518	positive regulation of biological process	GO:0051240	positive regulation of multicellular organismal process	19	Cluster-8553.78,Cluster-8553.4845,Cluster-8553.346,Cluster-8553.10898,Cluster-8553.11673,Cluster-8553.3624,Cluster-8553.4315,Cluster-8553.13151,Cluster-5587.0,Cluster-3564.0,Cluster-8055.0,Cluster-8553.1847,Cluster-8553.11201,Cluster-8553.11359,Cluster-8553.8519,Cluster-9838.0,Cluster-12220.0,Cluster-8553.2803,Cluster-8553.10681
GO:0008150	Biological Process	GO:0050789	regulation of biological process	GO:0048518	positive regulation of biological process	GO:0051050	positive regulation of transport	7	Cluster-8553.450,Cluster-13893.0,Cluster-8553.9037,Cluster-8553.1835,Cluster-12900.0,Cluster-11230.0,Cluster-8553.292
GO:0008150	Biological Process	GO:0050789	regulation of biological process	GO:0048518	positive regulation of biological process	GO:0023056	positive regulation of signaling	13	Cluster-9109.0,Cluster-8553.7984,Cluster-12479.0,Cluster-901.0,Cluster-8310.0,Cluster-8553.11637,Cluster-8553.12688,Cluster-8553.9331,Cluster-5594.0,Cluster-3297.0,Cluster-8553.11271,Cluster-7075.0,Cluster-8553.13771
GO:0008150	Biological Process	GO:0050789	regulation of biological process	GO:0048518	positive regulation of biological process	GO:0002684	positive regulation of immune system process	9	Cluster-8553.346,Cluster-8553.8577,Cluster-3564.0,Cluster-8553.4315,Cluster-12220.0,Cluster-5587.0,Cluster-7719.0,Cluster-8553.4254,Cluster-8553.5266
GO:0008150	Biological Process	GO:0050789	regulation of biological process	GO:0048518	positive regulation of biological process	GO:0009893	positive regulation of metabolic process	153	Cluster-8553.11808,Cluster-604.0,Cluster-8553.6004,Cluster-8553.13314,Cluster-9106.0,Cluster-8383.0,Cluster-9496.1,Cluster-8553.12046,Cluster-8553.9399,Cluster-8553.6674,Cluster-8553.11799,Cluster-7276.0,Cluster-8553.4182,Cluster-8553.9712,Cluster-6265.0,Cluster-945.0,Cluster-8553.13473,Cluster-8553.2761,Cluster-14133.0,Cluster-8553.9814,Cluster-8553.2737,Cluster-8725.0,Cluster-8553.12308,Cluster…
GO:0008150	Biological Process	GO:0050789	regulation of biological process	GO:0051239	regulation of multicellular organismal process	GO:0044057	regulation of system process	19	Cluster-8553.8945,Cluster-8553.13151,Cluster-8553.11201,Cluster-8553.1076,Cluster-8055.0,Cluster-8553.4845,Cluster-8553.8885,Cluster-8553.13000,Cluster-8553.824,Cluster-8553.78,Cluster-8553.10898,Cluster-8553.11673,Cluster-8553.10681,Cluster-8553.1460,Cluster-8553.2803,Cluster-10866.0,Cluster-8553.3491,Cluster-9838.0,Cluster-8553.11359
GO:0008150	Biological Process	GO:0050789	regulation of biological process	GO:0051239	regulation of multicellular organismal process	GO:0030278	regulation of ossification	5	Cluster-3633.0,Cluster-4980.0,Cluster-8553.3408,Cluster-8553.13213,Cluster-254.0
GO:0008150	Biological Process	GO:0050789	regulation of biological process	GO:0051239	regulation of multicellular organismal process	GO:0051240	positive regulation of multicellular organismal process	19	Cluster-8553.78,Cluster-8553.4845,Cluster-8553.346,Cluster-8553.10898,Cluster-8553.11673,Cluster-8553.3624,Cluster-8553.4315,Cluster-8553.13151,Cluster-5587.0,Cluster-3564.0,Cluster-8055.0,Cluster-8553.1847,Cluster-8553.11201,Cluster-8553.11359,Cluster-8553.8519,Cluster-9838.0,Cluster-12220.0,Cluster-8553.2803,Cluster-8553.10681
GO:0008150	Biological Process	GO:0050789	regulation of biological process	GO:0051239	regulation of multicellular organismal process	GO:0001817	regulation of cytokine production	4	Cluster-8553.3624,Cluster-8553.1847,Cluster-12220.0,Cluster-8553.4315
GO:0008150	Biological Process	GO:0050789	regulation of biological process	GO:0051239	regulation of multicellular organismal process	GO:0050818	regulation of coagulation	1	Cluster-8285.0
GO:0008150	Biological Process	GO:0050789	regulation of biological process	GO:0051239	regulation of multicellular organismal process	GO:2000026	regulation of multicellular organismal development	19	Cluster-13242.1,Cluster-5067.0,Cluster-8553.12178,Cluster-8553.8519,Cluster-3633.0,Cluster-8553.5699,Cluster-8553.6856,Cluster-2106.0,Cluster-8553.11493,Cluster-6169.1,Cluster-8553.11646,Cluster-12448.0,Cluster-8553.346,Cluster-8519.0,Cluster-8553.6396,Cluster-5587.0,Cluster-10264.0,Cluster-6597.0,Cluster-3564.0
GO:0008150	Biological Process	GO:0050789	regulation of biological process	GO:0023051	regulation of signaling	GO:0099177	regulation of trans-synaptic signaling	4	Cluster-12311.0,Cluster-3092.0,Cluster-8553.12149,Cluster-13739.0
GO:0008150	Biological Process	GO:0050789	regulation of biological process	GO:0023051	regulation of signaling	GO:0023057	negative regulation of signaling	79	Cluster-6178.0,Cluster-8553.12636,Cluster-14330.1,Cluster-8553.12910,Cluster-8553.2084,Cluster-3869.0,Cluster-1462.0,Cluster-8553.680,Cluster-8553.13738,Cluster-11384.0,Cluster-8553.5655,Cluster-8553.5788,Cluster-6276.0,Cluster-11385.0,Cluster-8553.5085,Cluster-8553.2797,Cluster-8553.7421,Cluster-3320.0,Cluster-8553.3546,Cluster-8553.10583,Cluster-11025.0,Cluster-1459.0,Cluster-8553.5771,Cluster-…
GO:0008150	Biological Process	GO:0050789	regulation of biological process	GO:0023051	regulation of signaling	GO:0023056	positive regulation of signaling	13	Cluster-9109.0,Cluster-8553.7984,Cluster-12479.0,Cluster-901.0,Cluster-8310.0,Cluster-8553.11637,Cluster-8553.12688,Cluster-8553.9331,Cluster-5594.0,Cluster-3297.0,Cluster-8553.11271,Cluster-7075.0,Cluster-8553.13771
GO:0008150	Biological Process	GO:0050789	regulation of biological process	GO:0023051	regulation of signaling	GO:0009966	regulation of signal transduction	167	Cluster-8553.5255,Cluster-9469.0,Cluster-8553.3546,Cluster-13772.0,Cluster-8553.2797,Cluster-3320.0,Cluster-8553.7076,Cluster-11385.0,Cluster-8553.10356,Cluster-8553.5085,Cluster-11384.0,Cluster-8553.5788,Cluster-7977.0,Cluster-8553.680,Cluster-8553.3658,Cluster-8553.11271,Cluster-8553.7103,Cluster-8553.2122,Cluster-8553.4051,Cluster-3869.0,Cluster-8553.9538,Cluster-8553.13483,Cluster-8553.2092,C…
GO:0008150	Biological Process	GO:0110148	biomineralization	GO:0110149	regulation of biomineralization	GO:0070167	regulation of biomineral tissue development	1	Cluster-3633.0
GO:0008150	Biological Process	GO:0110148	biomineralization	GO:0031214	biomineral tissue development	GO:0070167	regulation of biomineral tissue development	1	Cluster-3633.0
GO:0008150	Biological Process	GO:0110148	biomineralization	GO:0031214	biomineral tissue development	GO:0030282	bone mineralization	1	Cluster-3633.0
GO:0008150	Biological Process	GO:0051703	intraspecies interaction between organisms	GO:0044010	single-species biofilm formation	GO:0090609	single-species submerged biofilm formation	4	Cluster-4450.0,Cluster-5941.0,Cluster-13580.0,Cluster-8553.11578
GO:0008150	Biological Process	GO:0051703	intraspecies interaction between organisms	GO:0044010	single-species biofilm formation	GO:1900190	regulation of single-species biofilm formation	2	Cluster-6066.0,Cluster-8553.97
GO:0008150	Biological Process	GO:0098754	detoxification	GO:0061687	detoxification of inorganic compound	GO:0050787	detoxification of mercury ion	10	Cluster-8553.6465,Cluster-584.0,Cluster-8553.7193,Cluster-9435.0,Cluster-1579.0,Cluster-8553.6025,Cluster-6792.0,Cluster-8553.10536,Cluster-5613.0,Cluster-3010.0
GO:0008150	Biological Process	GO:0009987	cellular process	GO:0000075	cell cycle checkpoint	GO:0031577	spindle checkpoint	28	Cluster-8553.11646,Cluster-14585.1,Cluster-8553.8636,Cluster-8553.331,Cluster-8204.0,Cluster-8553.2014,Cluster-8553.9385,Cluster-6716.1,Cluster-8553.7007,Cluster-308.0,Cluster-8553.6023,Cluster-8553.6466,Cluster-8553.12178,Cluster-8553.2264,Cluster-8553.1611,Cluster-8553.12615,Cluster-10501.0,Cluster-8553.430,Cluster-2003.0,Cluster-8553.8969,Cluster-14009.0,Cluster-8553.2349,Cluster-7813.0,Cluste…
GO:0008150	Biological Process	GO:0009987	cellular process	GO:0000075	cell cycle checkpoint	GO:1901976	regulation of cell cycle checkpoint	14	Cluster-14585.1,Cluster-8553.8969,Cluster-2003.0,Cluster-7813.0,Cluster-10501.0,Cluster-8553.430,Cluster-8553.1611,Cluster-6567.0,Cluster-8553.6165,Cluster-8553.6023,Cluster-8553.6466,Cluster-8553.331,Cluster-8553.9385,Cluster-8553.2014
GO:0008150	Biological Process	GO:0009987	cellular process	GO:0000075	cell cycle checkpoint	GO:0007093	mitotic cell cycle checkpoint	28	Cluster-8553.2014,Cluster-8553.9385,Cluster-8553.331,Cluster-8204.0,Cluster-308.0,Cluster-8553.6466,Cluster-8553.6023,Cluster-6716.1,Cluster-8553.7007,Cluster-8553.11646,Cluster-14585.1,Cluster-8553.8636,Cluster-2215.0,Cluster-3393.0,Cluster-8553.6165,Cluster-6567.0,Cluster-8553.12615,Cluster-8553.1611,Cluster-10501.0,Cluster-8553.430,Cluster-8553.12178,Cluster-8553.2264,Cluster-8553.2349,Cluster…
GO:0008150	Biological Process	GO:0009987	cellular process	GO:0000075	cell cycle checkpoint	GO:0031570	DNA integrity checkpoint	16	Cluster-8553.7126,Cluster-8553.11700,Cluster-8553.11588,Cluster-8553.2304,Cluster-8553.3379,Cluster-8553.12841,Cluster-8553.9659,Cluster-11082.0,Cluster-9337.0,Cluster-12092.0,Cluster-8553.9269,Cluster-2840.0,Cluster-8553.2143,Cluster-876.0,Cluster-8553.970,Cluster-8553.9229
GO:0008150	Biological Process	GO:0009987	cellular process	GO:0051641	cellular localization	GO:0051668	localization within membrane	2	Cluster-8553.4149,Cluster-8553.8428
GO:0008150	Biological Process	GO:0009987	cellular process	GO:0051641	cellular localization	GO:0071166	ribonucleoprotein complex localization	23	Cluster-8553.5484,Cluster-8553.11400,Cluster-8553.7209,Cluster-8553.13625,Cluster-8553.6469,Cluster-4974.0,Cluster-8553.7680,Cluster-1790.0,Cluster-12110.1,Cluster-8553.4232,Cluster-945.0,Cluster-8553.7073,Cluster-8553.5462,Cluster-8553.2481,Cluster-4895.0,Cluster-8553.6312,Cluster-13602.0,Cluster-8553.8762,Cluster-8553.5811,Cluster-8553.11776,Cluster-8553.12799,Cluster-11030.0,Cluster-9811.0
GO:0008150	Biological Process	GO:0009987	cellular process	GO:0051641	cellular localization	GO:0046907	intracellular transport	668	Cluster-11631.0,Cluster-8553.13277,Cluster-4491.0,Cluster-8553.12700,Cluster-13561.0,Cluster-8553.7456,Cluster-10171.0,Cluster-8553.10608,Cluster-8553.9176,Cluster-8553.12323,Cluster-8553.6112,Cluster-8553.6192,Cluster-10948.0,Cluster-5359.0,Cluster-8553.9664,Cluster-8553.3943,Cluster-8553.10784,Cluster-10998.0,Cluster-10938.0,Cluster-8553.13625,Cluster-4098.0,Cluster-8553.757,Cluster-14211.0,Clu…
GO:0008150	Biological Process	GO:0009987	cellular process	GO:0051641	cellular localization	GO:0051651	maintenance of location in cell	15	Cluster-132.0,Cluster-8553.13707,Cluster-2035.0,Cluster-8553.12554,Cluster-13823.0,Cluster-8553.3327,Cluster-5408.0,Cluster-7055.1,Cluster-2094.0,Cluster-8553.2493,Cluster-8553.6696,Cluster-8553.10084,Cluster-8553.2929,Cluster-8553.10225,Cluster-8553.3908
GO:0008150	Biological Process	GO:0009987	cellular process	GO:0051641	cellular localization	GO:0070727	cellular macromolecule localization	657	Cluster-8553.2707,Cluster-8553.4149,Cluster-8553.9593,Cluster-8553.13972,Cluster-8553.673,Cluster-8416.0,Cluster-1569.0,Cluster-3122.0,Cluster-8553.1633,Cluster-8553.2843,Cluster-13327.0,Cluster-8553.4370,Cluster-8553.5381,Cluster-10191.0,Cluster-1824.0,Cluster-11660.0,Cluster-98.0,Cluster-6385.0,Cluster-2031.0,Cluster-8553.4426,Cluster-7813.1,Cluster-12116.0,Cluster-470.0,Cluster-8553.572,Cluste…
GO:0008150	Biological Process	GO:0009987	cellular process	GO:0051641	cellular localization	GO:0060341	regulation of cellular localization	11	Cluster-12900.0,Cluster-8553.9037,Cluster-8553.1835,Cluster-8553.292,Cluster-11230.0,Cluster-8553.12149,Cluster-8553.450,Cluster-13893.0,Cluster-3092.0,Cluster-12311.0,Cluster-13739.0
GO:0008150	Biological Process	GO:0009987	cellular process	GO:0051641	cellular localization	GO:0051640	organelle localization	60	Cluster-8553.4507,Cluster-4258.0,Cluster-8553.283,Cluster-11835.0,Cluster-8553.12524,Cluster-1821.0,Cluster-13424.0,Cluster-8553.2040,Cluster-8553.11755,Cluster-8553.8723,Cluster-8553.10366,Cluster-8553.10250,Cluster-6716.1,Cluster-6415.0,Cluster-8553.13012,Cluster-8553.7082,Cluster-8553.9110,Cluster-8553.7846,Cluster-2739.0,Cluster-8030.0,Cluster-11310.0,Cluster-8553.12319,Cluster-8553.12017,Clu…
GO:0008150	Biological Process	GO:0009987	cellular process	GO:0051641	cellular localization	GO:0051649	establishment of localization in cell	686	Cluster-8553.8399,Cluster-9911.0,Cluster-8553.10457,Cluster-8553.2882,Cluster-8553.9693,Cluster-8553.10388,Cluster-8553.12887,Cluster-5555.0,Cluster-8553.10438,Cluster-9811.0,Cluster-8553.12799,Cluster-8553.13287,Cluster-5090.0,Cluster-12953.0,Cluster-10823.2,Cluster-8553.3962,Cluster-8553.4960,Cluster-8553.5139,Cluster-8553.9393,Cluster-5873.0,Cluster-4806.0,Cluster-10288.0,Cluster-2106.0,Cluste…
GO:0008150	Biological Process	GO:0009987	cellular process	GO:0051651	maintenance of location in cell	GO:0032507	maintenance of protein location in cell	15	Cluster-2094.0,Cluster-7055.1,Cluster-5408.0,Cluster-13823.0,Cluster-8553.3327,Cluster-8553.10225,Cluster-8553.3908,Cluster-8553.2929,Cluster-8553.6696,Cluster-8553.2493,Cluster-8553.10084,Cluster-132.0,Cluster-8553.13707,Cluster-8553.12554,Cluster-2035.0
GO:0008150	Biological Process	GO:0009987	cellular process	GO:0019835	cytolysis	GO:0051715	cytolysis in other organism	7	Cluster-8553.3976,Cluster-8553.7648,Cluster-8553.9168,Cluster-1173.0,Cluster-8848.0,Cluster-8553.5442,Cluster-8553.13643
GO:0008150	Biological Process	GO:0009987	cellular process	GO:0048869	cellular developmental process	GO:0032989	cellular component morphogenesis	35	Cluster-8553.3419,Cluster-8553.1970,Cluster-8553.1675,Cluster-8553.11865,Cluster-8553.9110,Cluster-3328.0,Cluster-8553.9528,Cluster-8553.5321,Cluster-10569.0,Cluster-9106.0,Cluster-8553.5373,Cluster-8553.3872,Cluster-531.0,Cluster-10789.0,Cluster-8553.13110,Cluster-9793.2,Cluster-8553.9631,Cluster-1735.0,Cluster-5916.0,Cluster-11879.0,Cluster-8553.2369,Cluster-8553.6257,Cluster-8553.3344,Cluster-…
GO:0008150	Biological Process	GO:0009987	cellular process	GO:0048869	cellular developmental process	GO:0045165	cell fate commitment	9	Cluster-8553.6034,Cluster-8553.5932,Cluster-7474.0,Cluster-8553.3468,Cluster-12089.0,Cluster-7276.0,Cluster-3028.0,Cluster-8553.2264,Cluster-8553.2163
GO:0008150	Biological Process	GO:0009987	cellular process	GO:0048869	cellular developmental process	GO:0030154	cell differentiation	143	Cluster-8553.3419,Cluster-3006.0,Cluster-10295.0,Cluster-14537.3,Cluster-3944.1,Cluster-4474.0,Cluster-7834.0,Cluster-254.0,Cluster-12321.0,Cluster-8553.9528,Cluster-12089.0,Cluster-8553.5321,Cluster-5587.0,Cluster-8553.6034,Cluster-8553.5373,Cluster-8553.9019,Cluster-3564.0,Cluster-10947.0,Cluster-8553.6588,Cluster-8553.9885,Cluster-531.0,Cluster-1735.0,Cluster-8553.547,Cluster-10442.1,Cluster-8…
GO:0008150	Biological Process	GO:0009987	cellular process	GO:0048869	cellular developmental process	GO:0048468	cell development	71	Cluster-5619.0,Cluster-3328.0,Cluster-8553.11573,Cluster-12321.0,Cluster-8553.1773,Cluster-8553.11865,Cluster-8553.12998,Cluster-8553.9110,Cluster-7834.0,Cluster-6174.0,Cluster-4474.0,Cluster-8553.3419,Cluster-8334.0,Cluster-8553.1970,Cluster-3006.0,Cluster-531.0,Cluster-8553.13110,Cluster-8553.3872,Cluster-10947.0,Cluster-8553.6588,Cluster-9106.0,Cluster-8553.5373,Cluster-8553.9019,Cluster-8553.…
GO:0008150	Biological Process	GO:0009987	cellular process	GO:0044764	multi-organism cellular process	GO:0000746	conjugation	16	Cluster-12306.3,Cluster-8553.4784,Cluster-12680.0,Cluster-8553.1627,Cluster-8553.11323,Cluster-8553.7145,Cluster-8553.6723,Cluster-8553.2600,Cluster-8553.8417,Cluster-2376.0,Cluster-7311.0,Cluster-8553.7263,Cluster-5299.0,Cluster-10928.0,Cluster-8553.1208,Cluster-8553.2502
GO:0008150	Biological Process	GO:0009987	cellular process	GO:0044764	multi-organism cellular process	GO:0044803	multi-organism membrane organization	26	Cluster-2106.0,Cluster-8553.10397,Cluster-8553.2795,Cluster-9597.0,Cluster-8553.6248,Cluster-8553.2349,Cluster-8553.6403,Cluster-8553.8134,Cluster-8553.12485,Cluster-2001.0,Cluster-8553.1957,Cluster-8553.9779,Cluster-5012.0,Cluster-3770.0,Cluster-8553.11084,Cluster-8553.9306,Cluster-11826.0,Cluster-8553.10886,Cluster-8553.7139,Cluster-8553.4772,Cluster-13785.0,Cluster-8553.7921,Cluster-12448.0,Cl…
GO:0008150	Biological Process	GO:0009987	cellular process	GO:0044764	multi-organism cellular process	GO:0009292	genetic transfer	5	Cluster-11247.0,Cluster-8553.849,Cluster-7471.0,Cluster-4610.0,Cluster-8553.3025
GO:0008150	Biological Process	GO:0009987	cellular process	GO:0007154	cell communication	GO:0009875	pollen-pistil interaction	3	Cluster-13168.0,Cluster-8553.8150,Cluster-10550.0
GO:0008150	Biological Process	GO:0009987	cellular process	GO:0007154	cell communication	GO:0010648	negative regulation of cell communication	79	Cluster-1462.0,Cluster-8553.680,Cluster-8553.13738,Cluster-8553.12636,Cluster-6178.0,Cluster-14330.1,Cluster-8553.12910,Cluster-8553.2084,Cluster-3869.0,Cluster-8553.7421,Cluster-8553.2797,Cluster-3320.0,Cluster-8553.3546,Cluster-8553.5655,Cluster-11384.0,Cluster-8553.5788,Cluster-11385.0,Cluster-6276.0,Cluster-8553.5085,Cluster-8553.5771,Cluster-3092.0,Cluster-12479.0,Cluster-8553.10583,Cluster-…
GO:0008150	Biological Process	GO:0009987	cellular process	GO:0007154	cell communication	GO:0031668	cellular response to extracellular stimulus	84	Cluster-8553.8756,Cluster-8553.8821,Cluster-8553.6312,Cluster-8553.335,Cluster-8553.2496,Cluster-6787.0,Cluster-5335.0,Cluster-8553.9311,Cluster-8553.9619,Cluster-8553.10199,Cluster-8553.10279,Cluster-8553.13971,Cluster-9682.0,Cluster-8553.6168,Cluster-8553.4016,Cluster-8553.211,Cluster-8553.12761,Cluster-12306.0,Cluster-11978.0,Cluster-9842.0,Cluster-8553.5122,Cluster-8511.0,Cluster-4277.1,Clust…
GO:0008150	Biological Process	GO:0009987	cellular process	GO:0007154	cell communication	GO:0010647	positive regulation of cell communication	13	Cluster-8553.11271,Cluster-7075.0,Cluster-8553.13771,Cluster-8553.9331,Cluster-8553.12688,Cluster-3297.0,Cluster-5594.0,Cluster-12479.0,Cluster-8553.11637,Cluster-8310.0,Cluster-901.0,Cluster-9109.0,Cluster-8553.7984
GO:0008150	Biological Process	GO:0009987	cellular process	GO:0007154	cell communication	GO:0010646	regulation of cell communication	190	Cluster-8553.9646,Cluster-8553.4967,Cluster-8553.11455,Cluster-8553.7630,Cluster-8553.9929,Cluster-8553.1798,Cluster-13470.0,Cluster-8553.9504,Cluster-4277.1,Cluster-1710.1,Cluster-8553.3446,Cluster-8553.11637,Cluster-8553.13690,Cluster-8553.3483,Cluster-8553.7468,Cluster-8553.3010,Cluster-8553.869,Cluster-5119.1,Cluster-14554.0,Cluster-8553.5551,Cluster-5153.2,Cluster-8553.11461,Cluster-8553.111…
GO:0008150	Biological Process	GO:0009987	cellular process	GO:0007154	cell communication	GO:0007165	signal transduction	1257	Cluster-8553.11397,Cluster-1549.0,Cluster-2443.0,Cluster-1497.0,Cluster-8553.5321,Cluster-2073.0,Cluster-8553.8251,Cluster-8553.13105,Cluster-14269.0,Cluster-8553.5032,Cluster-8553.12407,Cluster-14179.0,Cluster-8553.10700,Cluster-9012.1,Cluster-8553.10808,Cluster-8553.1676,Cluster-8553.11231,Cluster-11935.1,Cluster-8553.10736,Cluster-8553.12536,Cluster-8546.0,Cluster-8553.4369,Cluster-8518.0,Clus…
GO:0008150	Biological Process	GO:0009987	cellular process	GO:0007154	cell communication	GO:0007267	cell-cell signaling	104	Cluster-8553.10955,Cluster-8553.7145,Cluster-8553.409,Cluster-6016.0,Cluster-8553.11843,Cluster-8553.11916,Cluster-8553.1836,Cluster-8553.9110,Cluster-4295.0,Cluster-259.0,Cluster-8553.12097,Cluster-3328.0,Cluster-10569.0,Cluster-8553.5321,Cluster-8553.12780,Cluster-8553.6399,Cluster-8553.2911,Cluster-10909.0,Cluster-8553.336,Cluster-3092.0,Cluster-8553.11460,Cluster-5611.0,Cluster-8553.10023,Clu…
GO:0008150	Biological Process	GO:0009987	cellular process	GO:0006928	movement of cell or subcellular component	GO:0051270	regulation of cellular component movement	18	Cluster-8553.12178,Cluster-8553.6271,Cluster-13242.1,Cluster-8553.11191,Cluster-5067.0,Cluster-7834.0,Cluster-2106.0,Cluster-8553.6856,Cluster-8553.12426,Cluster-12448.0,Cluster-8553.11646,Cluster-8553.8577,Cluster-10101.0,Cluster-8553.2911,Cluster-13976.1,Cluster-12043.0,Cluster-8553.6396,Cluster-8519.0
GO:0008150	Biological Process	GO:0009987	cellular process	GO:0006928	movement of cell or subcellular component	GO:0097485	neuron projection guidance	35	Cluster-8553.7044,Cluster-8553.3402,Cluster-3347.0,Cluster-4737.0,Cluster-8553.7147,Cluster-8553.5706,Cluster-8553.6379,Cluster-8553.9681,Cluster-4518.0,Cluster-8553.5490,Cluster-8553.8478,Cluster-8553.3344,Cluster-8553.6257,Cluster-8553.2369,Cluster-3380.0,Cluster-9793.2,Cluster-1735.0,Cluster-5916.0,Cluster-8553.9631,Cluster-11879.0,Cluster-8553.3872,Cluster-10789.0,Cluster-531.0,Cluster-8553.1…
GO:0008150	Biological Process	GO:0009987	cellular process	GO:0006928	movement of cell or subcellular component	GO:0007018	microtubule-based movement	55	Cluster-8553.1835,Cluster-8553.1168,Cluster-8553.5032,Cluster-8553.6177,Cluster-7702.0,Cluster-7689.1,Cluster-8553.2356,Cluster-8553.2014,Cluster-13976.1,Cluster-8553.2911,Cluster-9103.0,Cluster-8553.1558,Cluster-8553.2276,Cluster-8553.7433,Cluster-12043.0,Cluster-8553.10249,Cluster-8553.2341,Cluster-14624.1,Cluster-8553.3856,Cluster-8553.2158,Cluster-7834.0,Cluster-8553.9429,Cluster-8553.11191,C…
GO:0008150	Biological Process	GO:0009987	cellular process	GO:0006928	movement of cell or subcellular component	GO:0048870	cell motility	87	Cluster-8147.0,Cluster-8553.1051,Cluster-5555.0,Cluster-1194.1,Cluster-13094.0,Cluster-8553.680,Cluster-8553.1514,Cluster-8553.1395,Cluster-2779.0,Cluster-13038.1,Cluster-8485.0,Cluster-1000.0,Cluster-8553.13490,Cluster-8553.4107,Cluster-8553.757,Cluster-8553.6043,Cluster-8553.3888,Cluster-8553.2014,Cluster-8553.1558,Cluster-8553.13602,Cluster-8553.6396,Cluster-8519.0,Cluster-8553.10389,Cluster-8…
GO:0008150	Biological Process	GO:0009987	cellular process	GO:0051301	cell division	GO:0051302	regulation of cell division	7	Cluster-13947.0,Cluster-8553.2528,Cluster-8553.3883,Cluster-8553.12653,Cluster-12171.0,Cluster-8553.8845,Cluster-8553.44
GO:0008150	Biological Process	GO:0009987	cellular process	GO:0051301	cell division	GO:0000910	cytokinesis	84	Cluster-8553.4912,Cluster-8553.12653,Cluster-1821.0,Cluster-2372.0,Cluster-9331.1,Cluster-8553.2908,Cluster-8553.6636,Cluster-8553.3883,Cluster-2736.0,Cluster-12933.0,Cluster-8553.9181,Cluster-6415.0,Cluster-8553.686,Cluster-8553.8761,Cluster-13322.0,Cluster-13308.0,Cluster-8553.8845,Cluster-12171.0,Cluster-8553.5033,Cluster-12182.0,Cluster-14610.0,Cluster-8553.7884,Cluster-4737.0,Cluster-8553.90…
GO:0008150	Biological Process	GO:0009987	cellular process	GO:0140352	export from cell	GO:0140115	export across plasma membrane	217	Cluster-8553.940,Cluster-8553.450,Cluster-8553.7720,Cluster-8553.3840,Cluster-8553.8346,Cluster-8553.680,Cluster-8553.334,Cluster-13466.1,Cluster-10782.0,Cluster-8553.4096,Cluster-8553.9484,Cluster-6496.2,Cluster-2424.0,Cluster-8553.3011,Cluster-8553.10429,Cluster-8553.11961,Cluster-8553.9177,Cluster-8553.12588,Cluster-8553.6368,Cluster-14297.0,Cluster-8553.5418,Cluster-8553.9620,Cluster-8553.117…
GO:0008150	Biological Process	GO:0009987	cellular process	GO:0140352	export from cell	GO:0032940	secretion by cell	173	Cluster-8553.6928,Cluster-3092.0,Cluster-4258.0,Cluster-8553.5961,Cluster-8553.13009,Cluster-8553.8741,Cluster-8553.8341,Cluster-8417.0,Cluster-8553.7742,Cluster-8553.10366,Cluster-8553.9810,Cluster-8553.2040,Cluster-13424.0,Cluster-8553.5373,Cluster-8553.13012,Cluster-8553.7352,Cluster-8553.495,Cluster-4274.0,Cluster-8553.13355,Cluster-8553.2783,Cluster-8553.12017,Cluster-8553.1894,Cluster-8553.…
GO:0008150	Biological Process	GO:0009987	cellular process	GO:0008037	cell recognition	GO:0009988	cell-cell recognition	4	Cluster-8553.2109,Cluster-8553.3018,Cluster-8553.10175,Cluster-8504.0
GO:0008150	Biological Process	GO:0009987	cellular process	GO:0051716	cellular response to stimulus	GO:0104004	cellular response to environmental stimulus	4	Cluster-9337.0,Cluster-8553.236,Cluster-8553.4748,Cluster-8553.4437
GO:0008150	Biological Process	GO:0009987	cellular process	GO:0051716	cellular response to stimulus	GO:0033554	cellular response to stress	554	Cluster-6892.0,Cluster-8553.4061,Cluster-8553.111,Cluster-6101.0,Cluster-8553.10882,Cluster-8553.7126,Cluster-7442.0,Cluster-10821.0,Cluster-11082.0,Cluster-12306.0,Cluster-470.0,Cluster-8553.6509,Cluster-8553.211,Cluster-8553.6181,Cluster-8553.5746,Cluster-12734.0,Cluster-8553.4016,Cluster-8553.10279,Cluster-8553.8004,Cluster-11956.1,Cluster-1526.0,Cluster-8553.4519,Cluster-8553.6350,Cluster-855…
GO:0008150	Biological Process	GO:0009987	cellular process	GO:0051716	cellular response to stimulus	GO:0070887	cellular response to chemical stimulus	182	Cluster-6388.0,Cluster-1682.0,Cluster-8553.4816,Cluster-8553.8041,Cluster-8553.10268,Cluster-8553.9475,Cluster-8553.2277,Cluster-8553.8519,Cluster-6975.0,Cluster-8553.3723,Cluster-3861.0,Cluster-8553.5655,Cluster-8553.7627,Cluster-8553.3076,Cluster-8553.12686,Cluster-8553.2909,Cluster-8553.9028,Cluster-8553.8513,Cluster-8553.9036,Cluster-8553.8349,Cluster-7708.0,Cluster-8553.4275,Cluster-8553.591…
GO:0008150	Biological Process	GO:0009987	cellular process	GO:0051716	cellular response to stimulus	GO:0007165	signal transduction	1257	Cluster-8553.11397,Cluster-1549.0,Cluster-2443.0,Cluster-1497.0,Cluster-8553.5321,Cluster-2073.0,Cluster-8553.8251,Cluster-8553.13105,Cluster-14269.0,Cluster-8553.5032,Cluster-8553.12407,Cluster-14179.0,Cluster-8553.10700,Cluster-9012.1,Cluster-8553.10808,Cluster-8553.1676,Cluster-8553.11231,Cluster-11935.1,Cluster-8553.10736,Cluster-8553.12536,Cluster-8546.0,Cluster-8553.4369,Cluster-8518.0,Clus…
GO:0008150	Biological Process	GO:0009987	cellular process	GO:0051716	cellular response to stimulus	GO:0031668	cellular response to extracellular stimulus	84	Cluster-8553.8756,Cluster-8553.8821,Cluster-8553.6312,Cluster-8553.335,Cluster-8553.2496,Cluster-6787.0,Cluster-5335.0,Cluster-8553.9311,Cluster-8553.9619,Cluster-8553.10199,Cluster-8553.10279,Cluster-8553.13971,Cluster-9682.0,Cluster-8553.6168,Cluster-8553.4016,Cluster-8553.211,Cluster-8553.12761,Cluster-12306.0,Cluster-11978.0,Cluster-9842.0,Cluster-8553.5122,Cluster-8511.0,Cluster-4277.1,Clust…
GO:0008150	Biological Process	GO:0009987	cellular process	GO:0001906	cell killing	GO:0031343	positive regulation of cell killing	2	Cluster-7881.0,Cluster-8308.0
GO:0008150	Biological Process	GO:0009987	cellular process	GO:0001906	cell killing	GO:0031640	killing of cells of other organism	10	Cluster-8553.7648,Cluster-8553.3976,Cluster-8553.13643,Cluster-7881.0,Cluster-1173.0,Cluster-8553.9168,Cluster-8308.0,Cluster-8553.10595,Cluster-8553.5442,Cluster-8848.0
GO:0008150	Biological Process	GO:0009987	cellular process	GO:0001906	cell killing	GO:0031341	regulation of cell killing	4	Cluster-8553.7508,Cluster-7881.0,Cluster-8553.2408,Cluster-8308.0
GO:0008150	Biological Process	GO:0009987	cellular process	GO:0098743	cell aggregation	GO:0098630	aggregation of unicellular organisms	7	Cluster-4450.0,Cluster-10880.0,Cluster-5941.0,Cluster-6066.0,Cluster-13580.0,Cluster-8553.97,Cluster-8553.11578
GO:0008150	Biological Process	GO:0009987	cellular process	GO:0007155	cell adhesion	GO:0030155	regulation of cell adhesion	6	Cluster-8553.5541,Cluster-11652.2,Cluster-8553.4989,Cluster-8553.2516,Cluster-8553.2676,Cluster-8553.13277
GO:0008150	Biological Process	GO:0009987	cellular process	GO:0007155	cell adhesion	GO:0098609	cell-cell adhesion	23	Cluster-8553.832,Cluster-8553.13277,Cluster-8553.2516,Cluster-8553.2676,Cluster-8553.2386,Cluster-8553.412,Cluster-8553.4686,Cluster-8553.7263,Cluster-13150.1,Cluster-8553.10940,Cluster-6396.0,Cluster-8553.2502,Cluster-8750.0,Cluster-8553.9484,Cluster-8553.1446,Cluster-11652.2,Cluster-8553.5541,Cluster-8553.2554,Cluster-13894.0,Cluster-8553.4989,Cluster-8553.920,Cluster-4265.0,Cluster-4297.0
GO:0008150	Biological Process	GO:0009987	cellular process	GO:0007155	cell adhesion	GO:0007162	negative regulation of cell adhesion	6	Cluster-8553.13277,Cluster-8553.2676,Cluster-8553.2516,Cluster-8553.4989,Cluster-11652.2,Cluster-8553.5541
GO:0008150	Biological Process	GO:0009987	cellular process	GO:0007155	cell adhesion	GO:0031589	cell-substrate adhesion	12	Cluster-8553.12165,Cluster-8553.13472,Cluster-8553.8091,Cluster-13580.0,Cluster-8553.11578,Cluster-11943.0,Cluster-4450.0,Cluster-13837.0,Cluster-5941.0,Cluster-8553.4384,Cluster-8553.12164,Cluster-10928.0
GO:0008150	Biological Process	GO:0009987	cellular process	GO:0048523	negative regulation of cellular process	GO:0034763	negative regulation of transmembrane transport	1	Cluster-8553.5971
GO:0008150	Biological Process	GO:0009987	cellular process	GO:0048523	negative regulation of cellular process	GO:0051985	negative regulation of chromosome segregation	28	Cluster-6567.0,Cluster-8553.6165,Cluster-3393.0,Cluster-2215.0,Cluster-8553.2264,Cluster-8553.12178,Cluster-8553.430,Cluster-10501.0,Cluster-8553.1611,Cluster-8553.12615,Cluster-14009.0,Cluster-2003.0,Cluster-8553.8969,Cluster-7813.0,Cluster-2001.0,Cluster-8553.2349,Cluster-8204.0,Cluster-8553.331,Cluster-8553.9385,Cluster-8553.2014,Cluster-8553.7007,Cluster-6716.1,Cluster-8553.6023,Cluster-8553.…
GO:0008150	Biological Process	GO:0009987	cellular process	GO:0048523	negative regulation of cellular process	GO:0090288	negative regulation of cellular response to growth factor stimulus	1	Cluster-12479.0
GO:0008150	Biological Process	GO:0009987	cellular process	GO:0048523	negative regulation of cellular process	GO:0051129	negative regulation of cellular component organization	77	Cluster-8553.2264,Cluster-7813.0,Cluster-3578.0,Cluster-8553.9704,Cluster-8553.13355,Cluster-8553.11837,Cluster-8553.1460,Cluster-3393.0,Cluster-10533.0,Cluster-8553.13110,Cluster-8553.9385,Cluster-8553.2014,Cluster-7317.0,Cluster-8553.6023,Cluster-8553.13314,Cluster-8553.13896,Cluster-8553.430,Cluster-10501.0,Cluster-8553.1611,Cluster-13968.0,Cluster-2738.0,Cluster-8553.2349,Cluster-14009.0,Clus…
GO:0008150	Biological Process	GO:0009987	cellular process	GO:0048523	negative regulation of cellular process	GO:0045786	negative regulation of cell cycle	69	Cluster-8204.0,Cluster-2840.0,Cluster-6716.1,Cluster-10500.0,Cluster-8553.11646,Cluster-7114.0,Cluster-8553.9229,Cluster-8553.970,Cluster-8553.3112,Cluster-8553.6165,Cluster-8553.13474,Cluster-8553.3936,Cluster-8553.9269,Cluster-8553.12615,Cluster-8553.12841,Cluster-2001.0,Cluster-8553.1043,Cluster-8553.2143,Cluster-8553.7007,Cluster-8553.6466,Cluster-9843.0,Cluster-8553.8636,Cluster-14585.1,Clus…
GO:0008150	Biological Process	GO:0009987	cellular process	GO:0048523	negative regulation of cellular process	GO:1903531	negative regulation of secretion by cell	4	Cluster-13739.0,Cluster-12311.0,Cluster-3092.0,Cluster-8553.12149
GO:0008150	Biological Process	GO:0009987	cellular process	GO:0048523	negative regulation of cellular process	GO:0007162	negative regulation of cell adhesion	6	Cluster-8553.13277,Cluster-8553.2676,Cluster-8553.2516,Cluster-8553.4989,Cluster-11652.2,Cluster-8553.5541
GO:0008150	Biological Process	GO:0009987	cellular process	GO:0048523	negative regulation of cellular process	GO:0060548	negative regulation of cell death	20	Cluster-8553.10009,Cluster-7580.0,Cluster-8553.9043,Cluster-287.0,Cluster-8553.5085,Cluster-8553.10608,Cluster-9404.0,Cluster-8553.1612,Cluster-870.0,Cluster-8553.1469,Cluster-8553.4141,Cluster-8553.4075,Cluster-8553.7266,Cluster-8553.8597,Cluster-8553.9695,Cluster-8553.3461,Cluster-2612.0,Cluster-8553.8526,Cluster-2972.0,Cluster-11870.0
GO:0008150	Biological Process	GO:0009987	cellular process	GO:0048523	negative regulation of cellular process	GO:0050866	negative regulation of cell activation	6	Cluster-11652.2,Cluster-8553.5541,Cluster-8553.4989,Cluster-8553.2516,Cluster-8553.2676,Cluster-8553.13277
GO:0008150	Biological Process	GO:0009987	cellular process	GO:0048523	negative regulation of cellular process	GO:0060969	negative regulation of gene silencing	2	Cluster-572.0,Cluster-8553.9815
GO:0008150	Biological Process	GO:0009987	cellular process	GO:0048523	negative regulation of cellular process	GO:0010648	negative regulation of cell communication	79	Cluster-1462.0,Cluster-8553.680,Cluster-8553.13738,Cluster-8553.12636,Cluster-6178.0,Cluster-14330.1,Cluster-8553.12910,Cluster-8553.2084,Cluster-3869.0,Cluster-8553.7421,Cluster-8553.2797,Cluster-3320.0,Cluster-8553.3546,Cluster-8553.5655,Cluster-11384.0,Cluster-8553.5788,Cluster-11385.0,Cluster-6276.0,Cluster-8553.5085,Cluster-8553.5771,Cluster-3092.0,Cluster-12479.0,Cluster-8553.10583,Cluster-…
GO:0008150	Biological Process	GO:0009987	cellular process	GO:0048523	negative regulation of cellular process	GO:2001021	negative regulation of response to DNA damage stimulus	7	Cluster-8553.9830,Cluster-4279.0,Cluster-8553.10324,Cluster-8553.6763,Cluster-8553.12248,Cluster-9014.0,Cluster-8553.502
GO:0008150	Biological Process	GO:0009987	cellular process	GO:0048523	negative regulation of cellular process	GO:0031324	negative regulation of cellular metabolic process	80	Cluster-8553.6906,Cluster-3578.0,Cluster-8553.4576,Cluster-8553.9830,Cluster-8553.12248,Cluster-8553.2805,Cluster-5873.0,Cluster-6905.0,Cluster-10149.0,Cluster-8553.238,Cluster-8553.9512,Cluster-8394.0,Cluster-8553.2809,Cluster-8553.8531,Cluster-8553.11901,Cluster-8553.5386,Cluster-8553.9179,Cluster-8553.11880,Cluster-12411.0,Cluster-8553.13586,Cluster-13968.0,Cluster-8553.9952,Cluster-9219.0,Clu…
GO:0008150	Biological Process	GO:0009987	cellular process	GO:0001775	cell activation	GO:0002263	cell activation involved in immune response	4	Cluster-12089.0,Cluster-8553.3468,Cluster-8553.2264,Cluster-3028.0
GO:0008150	Biological Process	GO:0009987	cellular process	GO:0001775	cell activation	GO:0050865	regulation of cell activation	17	Cluster-8553.9070,Cluster-8553.11278,Cluster-8553.11976,Cluster-8553.10282,Cluster-5138.0,Cluster-8553.4989,Cluster-8553.1414,Cluster-8553.10604,Cluster-11652.2,Cluster-8553.5541,Cluster-8553.4226,Cluster-8759.0,Cluster-8553.2516,Cluster-8553.2676,Cluster-8553.13277,Cluster-8553.5421,Cluster-8795.0
GO:0008150	Biological Process	GO:0009987	cellular process	GO:0001775	cell activation	GO:0045321	leukocyte activation	25	Cluster-8553.236,Cluster-8553.4226,Cluster-8759.0,Cluster-8553.5871,Cluster-12089.0,Cluster-8553.3468,Cluster-8795.0,Cluster-3028.0,Cluster-8553.2516,Cluster-8553.2676,Cluster-8553.13277,Cluster-8553.5421,Cluster-7031.1,Cluster-8553.10282,Cluster-5138.0,Cluster-8553.4989,Cluster-13763.0,Cluster-8553.9070,Cluster-8553.11278,Cluster-8553.11976,Cluster-11652.2,Cluster-8553.5541,Cluster-8553.10604,Cl…
GO:0008150	Biological Process	GO:0009987	cellular process	GO:0001775	cell activation	GO:0050866	negative regulation of cell activation	6	Cluster-11652.2,Cluster-8553.5541,Cluster-8553.4989,Cluster-8553.2516,Cluster-8553.2676,Cluster-8553.13277
GO:0008150	Biological Process	GO:0009987	cellular process	GO:0007049	cell cycle	GO:0045786	negative regulation of cell cycle	69	Cluster-8204.0,Cluster-2840.0,Cluster-6716.1,Cluster-10500.0,Cluster-8553.11646,Cluster-7114.0,Cluster-8553.9229,Cluster-8553.970,Cluster-8553.3112,Cluster-8553.6165,Cluster-8553.13474,Cluster-8553.3936,Cluster-8553.9269,Cluster-8553.12615,Cluster-8553.12841,Cluster-2001.0,Cluster-8553.1043,Cluster-8553.2143,Cluster-8553.7007,Cluster-8553.6466,Cluster-9843.0,Cluster-8553.8636,Cluster-14585.1,Clus…
GO:0008150	Biological Process	GO:0009987	cellular process	GO:0007049	cell cycle	GO:0000278	mitotic cell cycle	98	Cluster-13179.0,Cluster-8553.12615,Cluster-2001.0,Cluster-8553.1043,Cluster-8553.6956,Cluster-8553.6165,Cluster-8553.3161,Cluster-8553.13474,Cluster-8553.4768,Cluster-8553.13790,Cluster-1821.0,Cluster-8553.11646,Cluster-8553.3186,Cluster-8553.12524,Cluster-8553.8428,Cluster-8204.0,Cluster-6415.0,Cluster-6716.1,Cluster-8553.3627,Cluster-8553.12178,Cluster-8553.12285,Cluster-8553.8488,Cluster-8553.…
GO:0008150	Biological Process	GO:0009987	cellular process	GO:0007049	cell cycle	GO:0022402	cell cycle process	280	Cluster-10523.1,Cluster-8553.13355,Cluster-8553.4576,Cluster-8553.3672,Cluster-8553.8857,Cluster-8553.10715,Cluster-3393.0,Cluster-8553.13383,Cluster-6344.0,Cluster-8553.12099,Cluster-11776.0,Cluster-8553.5961,Cluster-3320.1,Cluster-8553.9734,Cluster-8553.2114,Cluster-13947.0,Cluster-8553.2014,Cluster-6742.0,Cluster-893.0,Cluster-8519.0,Cluster-8553.1042,Cluster-8553.6199,Cluster-8553.723,Cluster…
GO:0008150	Biological Process	GO:0009987	cellular process	GO:0007049	cell cycle	GO:0051726	regulation of cell cycle	131	Cluster-8553.1235,Cluster-6440.0,Cluster-876.0,Cluster-1363.0,Cluster-8553.3428,Cluster-2569.0,Cluster-8553.6708,Cluster-3444.0,Cluster-10501.0,Cluster-8553.430,Cluster-8553.2528,Cluster-8553.10784,Cluster-8553.8586,Cluster-8553.11426,Cluster-8553.4601,Cluster-2215.0,Cluster-8214.0,Cluster-11776.0,Cluster-8553.9385,Cluster-8553.2114,Cluster-8553.2014,Cluster-13947.0,Cluster-13997.1,Cluster-8553.6…
GO:0008150	Biological Process	GO:0009987	cellular process	GO:0007049	cell cycle	GO:0051321	meiotic cell cycle	30	Cluster-8553.6677,Cluster-4570.0,Cluster-8553.12178,Cluster-8553.723,Cluster-11905.1,Cluster-8553.8282,Cluster-11387.0,Cluster-259.0,Cluster-1027.0,Cluster-8553.7421,Cluster-8553.3636,Cluster-8553.4713,Cluster-8553.12268,Cluster-8553.13285,Cluster-8553.9105,Cluster-11339.0,Cluster-7155.0,Cluster-8553.1871,Cluster-8553.9030,Cluster-8553.13304,Cluster-10886.0,Cluster-4995.0,Cluster-5978.0,Cluster-4…
GO:0008150	Biological Process	GO:0009987	cellular process	GO:0033059	cellular pigmentation	GO:0051875	pigment granule localization	1	Cluster-6440.0
GO:0008150	Biological Process	GO:0009987	cellular process	GO:0055085	transmembrane transport	GO:0015780	nucleotide-sugar transmembrane transport	15	Cluster-8553.3165,Cluster-8553.8913,Cluster-4955.0,Cluster-8553.2786,Cluster-8553.8941,Cluster-3932.0,Cluster-4128.0,Cluster-7965.0,Cluster-8553.4702,Cluster-8553.394,Cluster-8553.11582,Cluster-2923.0,Cluster-7971.0,Cluster-4733.0,Cluster-157.0
GO:0008150	Biological Process	GO:0009987	cellular process	GO:0055085	transmembrane transport	GO:0071806	protein transmembrane transport	47	Cluster-8553.6846,Cluster-8553.12759,Cluster-8553.1345,Cluster-8553.9057,Cluster-8553.5882,Cluster-8553.1770,Cluster-8553.1980,Cluster-14437.1,Cluster-7087.0,Cluster-8553.6008,Cluster-9122.0,Cluster-8553.10268,Cluster-8553.6888,Cluster-7813.1,Cluster-9427.0,Cluster-9674.0,Cluster-8553.12636,Cluster-7761.0,Cluster-8553.3902,Cluster-8553.9375,Cluster-8553.12019,Cluster-5873.0,Cluster-8553.5697,Clus…
GO:0008150	Biological Process	GO:0009987	cellular process	GO:0055085	transmembrane transport	GO:0098739	import across plasma membrane	7	Cluster-9753.0,Cluster-4244.0,Cluster-9597.0,Cluster-6246.0,Cluster-9698.0,Cluster-10933.0,Cluster-11358.0
GO:0008150	Biological Process	GO:0009987	cellular process	GO:0055085	transmembrane transport	GO:0034763	negative regulation of transmembrane transport	1	Cluster-8553.5971
GO:0008150	Biological Process	GO:0009987	cellular process	GO:0055085	transmembrane transport	GO:0140115	export across plasma membrane	217	Cluster-8553.940,Cluster-8553.450,Cluster-8553.7720,Cluster-8553.3840,Cluster-8553.8346,Cluster-8553.680,Cluster-8553.334,Cluster-13466.1,Cluster-10782.0,Cluster-8553.4096,Cluster-8553.9484,Cluster-6496.2,Cluster-2424.0,Cluster-8553.3011,Cluster-8553.10429,Cluster-8553.11961,Cluster-8553.9177,Cluster-8553.12588,Cluster-8553.6368,Cluster-14297.0,Cluster-8553.5418,Cluster-8553.9620,Cluster-8553.117…
GO:0008150	Biological Process	GO:0009987	cellular process	GO:0055085	transmembrane transport	GO:0034762	regulation of transmembrane transport	1	Cluster-8553.5971
GO:0008150	Biological Process	GO:0009987	cellular process	GO:0055085	transmembrane transport	GO:0034220	ion transmembrane transport	759	Cluster-8553.11221,Cluster-8553.2349,Cluster-8553.10138,Cluster-8553.721,Cluster-6430.0,Cluster-8553.3892,Cluster-8553.1172,Cluster-1450.0,Cluster-8553.5418,Cluster-13909.1,Cluster-1213.0,Cluster-13894.0,Cluster-8553.1716,Cluster-7479.0,Cluster-8553.6114,Cluster-4703.0,Cluster-8553.4206,Cluster-6015.0,Cluster-8553.680,Cluster-424.0,Cluster-6040.0,Cluster-9993.0,Cluster-8553.2886,Cluster-8553.1042…
GO:0008150	Biological Process	GO:0009987	cellular process	GO:0055085	transmembrane transport	GO:1990542	mitochondrial transmembrane transport	18	Cluster-8553.10188,Cluster-8553.1478,Cluster-13683.0,Cluster-8065.0,Cluster-8553.767,Cluster-11846.0,Cluster-8553.9593,Cluster-8553.1716,Cluster-8553.3957,Cluster-8553.3206,Cluster-3509.0,Cluster-8553.1980,Cluster-8553.6741,Cluster-7761.0,Cluster-2202.0,Cluster-7625.0,Cluster-9427.0,Cluster-9674.0
GO:0008150	Biological Process	GO:0009987	cellular process	GO:0055085	transmembrane transport	GO:1903825	organic acid transmembrane transport	39	Cluster-8553.9954,Cluster-14376.1,Cluster-7913.0,Cluster-8553.13694,Cluster-8553.4561,Cluster-4899.1,Cluster-6040.0,Cluster-8553.4422,Cluster-8553.4502,Cluster-7990.0,Cluster-12954.0,Cluster-8553.2220,Cluster-13092.0,Cluster-8553.5655,Cluster-4899.0,Cluster-8553.40,Cluster-10691.0,Cluster-8553.9331,Cluster-8553.10886,Cluster-8553.10759,Cluster-8455.0,Cluster-7945.0,Cluster-2202.0,Cluster-8553.366…
GO:0008150	Biological Process	GO:0009987	cellular process	GO:0055085	transmembrane transport	GO:0034219	carbohydrate transmembrane transport	8	Cluster-8455.0,Cluster-8553.11689,Cluster-7913.0,Cluster-3378.0,Cluster-3287.1,Cluster-8553.5971,Cluster-13842.0,Cluster-13092.0
GO:0008150	Biological Process	GO:0009987	cellular process	GO:0050794	regulation of cellular process	GO:0044068	modulation by symbiont of host cellular process	19	Cluster-8553.7266,Cluster-8553.3461,Cluster-8553.7311,Cluster-2612.0,Cluster-8553.8526,Cluster-11870.0,Cluster-8553.11474,Cluster-7580.0,Cluster-8553.10009,Cluster-8553.6340,Cluster-8308.0,Cluster-8553.5085,Cluster-287.0,Cluster-7881.0,Cluster-8553.1612,Cluster-870.0,Cluster-8553.1469,Cluster-8553.10608,Cluster-9404.0
GO:0008150	Biological Process	GO:0009987	cellular process	GO:0050794	regulation of cellular process	GO:0060627	regulation of vesicle-mediated transport	9	Cluster-8553.9037,Cluster-8553.1835,Cluster-12900.0,Cluster-11230.0,Cluster-8553.292,Cluster-8875.0,Cluster-8553.13944,Cluster-8553.450,Cluster-13893.0
GO:0008150	Biological Process	GO:0009987	cellular process	GO:0050794	regulation of cellular process	GO:0051726	regulation of cell cycle	131	Cluster-8553.1235,Cluster-6440.0,Cluster-876.0,Cluster-1363.0,Cluster-8553.3428,Cluster-2569.0,Cluster-8553.6708,Cluster-3444.0,Cluster-10501.0,Cluster-8553.430,Cluster-8553.2528,Cluster-8553.10784,Cluster-8553.8586,Cluster-8553.11426,Cluster-8553.4601,Cluster-2215.0,Cluster-8214.0,Cluster-11776.0,Cluster-8553.9385,Cluster-8553.2114,Cluster-8553.2014,Cluster-13947.0,Cluster-13997.1,Cluster-8553.6…
GO:0008150	Biological Process	GO:0009987	cellular process	GO:0050794	regulation of cellular process	GO:0031323	regulation of cellular metabolic process	1958	Cluster-8553.5272,Cluster-8553.1731,Cluster-8553.5049,Cluster-8553.1382,Cluster-13805.0,Cluster-8553.6906,Cluster-8819.0,Cluster-8553.9556,Cluster-8553.2304,Cluster-390.0,Cluster-9513.0,Cluster-6786.0,Cluster-8553.11323,Cluster-8553.8665,Cluster-6689.0,Cluster-116.0,Cluster-8553.6177,Cluster-9197.0,Cluster-8553.7314,Cluster-4472.0,Cluster-12518.0,Cluster-8553.12195,Cluster-10149.0,Cluster-5088.0,…
luster-8553.5563,Cluster-13931.0,Cluster-7813.1,Cluster-8553.11234,Cluster-8553.5401,Cluster-7426.0,Cluster-8553.13598,Cluster-4566.0,Cluster-1972.0,Cluster-8553.9316,Cluster-8553.12342,Cluster-8553.8590,Cluster-8553.185,Cluster-8553.4061,Cluster-8553.4979,Cluster-13084.0,Cluster-333.0,Cluster-8553.7296,Cluster-4355.0,Cluster-9098.1,Cluster-9977.0,Cluster-8553.5872,Cluster-8553.11449,Cluster-8553…
GO:0008150	Biological Process	GO:0009987	cellular process	GO:0050794	regulation of cellular process	GO:0010941	regulation of cell death	55	Cluster-8553.9043,Cluster-7075.0,Cluster-5590.0,Cluster-6265.0,Cluster-8553.6508,Cluster-8553.10608,Cluster-8553.1469,Cluster-870.0,Cluster-8553.8737,Cluster-11039.0,Cluster-12171.0,Cluster-13947.0,Cluster-8553.7318,Cluster-8553.10382,Cluster-8553.9695,Cluster-6070.0,Cluster-8553.5014,Cluster-8553.5144,Cluster-7497.0,Cluster-8553.8526,Cluster-8553.8081,Cluster-9295.0,Cluster-8553.5085,Cluster-287…
GO:0008150	Biological Process	GO:0009987	cellular process	GO:0050794	regulation of cellular process	GO:0032886	regulation of microtubule-based process	28	Cluster-8553.12426,Cluster-8553.8332,Cluster-8553.4601,Cluster-8553.3936,Cluster-8553.765,Cluster-8553.1460,Cluster-8553.4360,Cluster-1320.0,Cluster-8553.11837,Cluster-6106.0,Cluster-8553.13355,Cluster-8553.6271,Cluster-8553.9704,Cluster-8553.11191,Cluster-7834.0,Cluster-1297.0,Cluster-12306.0,Cluster-10500.0,Cluster-12043.0,Cluster-8553.13314,Cluster-10101.0,Cluster-5287.0,Cluster-8553.2911,Clus…
GO:0008150	Biological Process	GO:0009987	cellular process	GO:0050794	regulation of cellular process	GO:0051983	regulation of chromosome segregation	56	Cluster-8553.9385,Cluster-10394.0,Cluster-8553.2114,Cluster-8553.2014,Cluster-8204.0,Cluster-8553.6023,Cluster-8553.3627,Cluster-6716.1,Cluster-8214.0,Cluster-8553.6913,Cluster-8553.3539,Cluster-11776.0,Cluster-8553.13790,Cluster-8553.4768,Cluster-8553.11646,Cluster-3393.0,Cluster-11553.0,Cluster-6344.0,Cluster-8553.6165,Cluster-8553.10134,Cluster-8553.12615,Cluster-8553.2264,Cluster-8553.13048,C…
GO:0008150	Biological Process	GO:0009987	cellular process	GO:0050794	regulation of cellular process	GO:0044087	regulation of cellular component biogenesis	69	Cluster-10475.0,Cluster-11876.0,Cluster-8553.6273,Cluster-12306.0,Cluster-8553.7560,Cluster-1819.0,Cluster-8553.765,Cluster-8553.7208,Cluster-9944.0,Cluster-8553.9753,Cluster-4152.0,Cluster-8553.9057,Cluster-8553.9694,Cluster-955.0,Cluster-8553.13542,Cluster-2656.0,Cluster-364.0,Cluster-4931.0,Cluster-12362.0,Cluster-12171.0,Cluster-8553.8845,Cluster-8834.3,Cluster-8553.6007,Cluster-8843.0,Cluste…
GO:0008150	Biological Process	GO:0009987	cellular process	GO:0050794	regulation of cellular process	GO:0051302	regulation of cell division	7	Cluster-13947.0,Cluster-8553.2528,Cluster-8553.3883,Cluster-8553.12653,Cluster-12171.0,Cluster-8553.8845,Cluster-8553.44
GO:0008150	Biological Process	GO:0009987	cellular process	GO:0050794	regulation of cellular process	GO:0045595	regulation of cell differentiation	13	Cluster-8553.10437,Cluster-8553.346,Cluster-4980.0,Cluster-6169.1,Cluster-8553.13213,Cluster-254.0,Cluster-5587.0,Cluster-8553.5699,Cluster-3944.1,Cluster-3564.0,Cluster-8553.5014,Cluster-333.0,Cluster-8553.3408
GO:0008150	Biological Process	GO:0009987	cellular process	GO:0050794	regulation of cellular process	GO:0060968	regulation of gene silencing	6	Cluster-8553.10456,Cluster-14585.0,Cluster-8553.9815,Cluster-572.0,Cluster-13381.1,Cluster-8553.6216
GO:0008150	Biological Process	GO:0009987	cellular process	GO:0050794	regulation of cellular process	GO:0031341	regulation of cell killing	4	Cluster-8553.7508,Cluster-7881.0,Cluster-8553.2408,Cluster-8308.0
GO:0008150	Biological Process	GO:0009987	cellular process	GO:0050794	regulation of cellular process	GO:0046999	regulation of conjugation	6	Cluster-8553.8417,Cluster-8553.7263,Cluster-8553.6723,Cluster-8553.2502,Cluster-8553.11323,Cluster-10928.0
GO:0008150	Biological Process	GO:0009987	cellular process	GO:0050794	regulation of cellular process	GO:0050865	regulation of cell activation	17	Cluster-8553.9070,Cluster-8553.11278,Cluster-8553.11976,Cluster-8553.10282,Cluster-5138.0,Cluster-8553.4989,Cluster-8553.1414,Cluster-8553.10604,Cluster-11652.2,Cluster-8553.5541,Cluster-8553.4226,Cluster-8759.0,Cluster-8553.2516,Cluster-8553.2676,Cluster-8553.13277,Cluster-8553.5421,Cluster-8795.0
GO:0008150	Biological Process	GO:0009987	cellular process	GO:0050794	regulation of cellular process	GO:0048522	positive regulation of cellular process	217	Cluster-8553.97,Cluster-12479.0,Cluster-8553.1291,Cluster-571.0,Cluster-8553.6402,Cluster-8553.6034,Cluster-7317.0,Cluster-5587.0,Cluster-3564.0,Cluster-8553.12290,Cluster-3320.1,Cluster-8553.1201,Cluster-8553.1847,Cluster-8553.10250,Cluster-8553.102,Cluster-8553.8116,Cluster-3944.1,Cluster-8553.12327,Cluster-5286.0,Cluster-8553.1325,Cluster-1501.0,Cluster-8553.5340,Cluster-13625.0,Cluster-8553.1…
GO:0008150	Biological Process	GO:0009987	cellular process	GO:0050794	regulation of cellular process	GO:0032970	regulation of actin filament-based process	56	Cluster-2758.0,Cluster-7317.0,Cluster-9954.0,Cluster-8553.7111,Cluster-8966.0,Cluster-8553.4133,Cluster-8553.13896,Cluster-9445.0,Cluster-8553.2047,Cluster-1918.0,Cluster-571.0,Cluster-7665.0,Cluster-5651.1,Cluster-8553.12742,Cluster-13625.0,Cluster-11538.0,Cluster-1501.0,Cluster-8553.4951,Cluster-10533.0,Cluster-8553.7380,Cluster-8553.12539,Cluster-12362.1,Cluster-8834.3,Cluster-8553.6007,Cluste…
GO:0008150	Biological Process	GO:0009987	cellular process	GO:0050794	regulation of cellular process	GO:0007165	signal transduction	1257	Cluster-8553.11397,Cluster-1549.0,Cluster-2443.0,Cluster-1497.0,Cluster-8553.5321,Cluster-2073.0,Cluster-8553.8251,Cluster-8553.13105,Cluster-14269.0,Cluster-8553.5032,Cluster-8553.12407,Cluster-14179.0,Cluster-8553.10700,Cluster-9012.1,Cluster-8553.10808,Cluster-8553.1676,Cluster-8553.11231,Cluster-11935.1,Cluster-8553.10736,Cluster-8553.12536,Cluster-8546.0,Cluster-8553.4369,Cluster-8518.0,Clus…
GO:0008150	Biological Process	GO:0009987	cellular process	GO:0050794	regulation of cellular process	GO:0034762	regulation of transmembrane transport	1	Cluster-8553.5971
GO:0008150	Biological Process	GO:0009987	cellular process	GO:0050794	regulation of cellular process	GO:0048523	negative regulation of cellular process	281	Cluster-8553.4075,Cluster-3869.0,Cluster-4665.0,Cluster-4431.0,Cluster-2779.0,Cluster-8553.2408,Cluster-10880.0,Cluster-8553.680,Cluster-8553.12191,Cluster-8553.5788,Cluster-11384.0,Cluster-8553.5085,Cluster-13894.0,Cluster-11385.0,Cluster-8553.2349,Cluster-3320.0,Cluster-14009.0,Cluster-8553.1611,Cluster-13324.0,Cluster-8553.13896,Cluster-11025.0,Cluster-8553.5386,Cluster-8553.9695,Cluster-8553.…
GO:0008150	Biological Process	GO:0009987	cellular process	GO:0050794	regulation of cellular process	GO:0051270	regulation of cellular component movement	18	Cluster-8553.12178,Cluster-8553.6271,Cluster-13242.1,Cluster-8553.11191,Cluster-5067.0,Cluster-7834.0,Cluster-2106.0,Cluster-8553.6856,Cluster-8553.12426,Cluster-12448.0,Cluster-8553.11646,Cluster-8553.8577,Cluster-10101.0,Cluster-8553.2911,Cluster-13976.1,Cluster-12043.0,Cluster-8553.6396,Cluster-8519.0
GO:0008150	Biological Process	GO:0009987	cellular process	GO:0050794	regulation of cellular process	GO:1903530	regulation of secretion by cell	9	Cluster-8553.12532,Cluster-13739.0,Cluster-8553.12149,Cluster-3092.0,Cluster-12311.0,Cluster-8553.13009,Cluster-8553.9213,Cluster-8553.8741,Cluster-8553.6193
GO:0008150	Biological Process	GO:0009987	cellular process	GO:0050794	regulation of cellular process	GO:0051128	regulation of cellular component organization	185	Cluster-8553.9385,Cluster-8553.2114,Cluster-8553.2014,Cluster-7317.0,Cluster-8553.6023,Cluster-8214.0,Cluster-11776.0,Cluster-8553.8987,Cluster-13382.0,Cluster-8553.1291,Cluster-571.0,Cluster-1501.0,Cluster-8553.5340,Cluster-13625.0,Cluster-5286.0,Cluster-10533.0,Cluster-3393.0,Cluster-11553.0,Cluster-6344.0,Cluster-8553.4732,Cluster-8553.8332,Cluster-6689.0,Cluster-8553.11166,Cluster-8553.13355,…
GO:0008150	Biological Process	GO:0009987	cellular process	GO:0050794	regulation of cellular process	GO:0060341	regulation of cellular localization	11	Cluster-12900.0,Cluster-8553.9037,Cluster-8553.1835,Cluster-8553.292,Cluster-11230.0,Cluster-8553.12149,Cluster-8553.450,Cluster-13893.0,Cluster-3092.0,Cluster-12311.0,Cluster-13739.0
GO:0008150	Biological Process	GO:0009987	cellular process	GO:0050794	regulation of cellular process	GO:0042127	regulation of cell population proliferation	10	Cluster-4665.0,Cluster-8553.12046,Cluster-8553.8710,Cluster-7633.0,Cluster-8553.1847,Cluster-8553.4031,Cluster-13979.0,Cluster-1363.0,Cluster-8553.3624,Cluster-8553.5437
GO:0008150	Biological Process	GO:0009987	cellular process	GO:0050794	regulation of cellular process	GO:0080135	regulation of cellular response to stress	10	Cluster-8553.502,Cluster-8553.5078,Cluster-8553.9830,Cluster-8553.7718,Cluster-8553.10324,Cluster-9014.0,Cluster-4975.0,Cluster-8553.12248,Cluster-4279.0,Cluster-8553.6763
GO:0008150	Biological Process	GO:0009987	cellular process	GO:0050794	regulation of cellular process	GO:0090287	regulation of cellular response to growth factor stimulus	1	Cluster-12479.0
GO:0008150	Biological Process	GO:0009987	cellular process	GO:0050794	regulation of cellular process	GO:0010646	regulation of cell communication	190	Cluster-8553.9646,Cluster-8553.4967,Cluster-8553.11455,Cluster-8553.7630,Cluster-8553.9929,Cluster-8553.1798,Cluster-13470.0,Cluster-8553.9504,Cluster-4277.1,Cluster-1710.1,Cluster-8553.3446,Cluster-8553.11637,Cluster-8553.13690,Cluster-8553.3483,Cluster-8553.7468,Cluster-8553.3010,Cluster-8553.869,Cluster-5119.1,Cluster-14554.0,Cluster-8553.5551,Cluster-5153.2,Cluster-8553.11461,Cluster-8553.111…
GO:0008150	Biological Process	GO:0009987	cellular process	GO:0050794	regulation of cellular process	GO:0030155	regulation of cell adhesion	6	Cluster-8553.5541,Cluster-11652.2,Cluster-8553.4989,Cluster-8553.2516,Cluster-8553.2676,Cluster-8553.13277
GO:0008150	Biological Process	GO:0009987	cellular process	GO:0050794	regulation of cellular process	GO:1900190	regulation of single-species biofilm formation	2	Cluster-6066.0,Cluster-8553.97
GO:0008150	Biological Process	GO:0009987	cellular process	GO:0061919	process utilizing autophagic mechanism	GO:0006914	autophagy	21	Cluster-1045.0,Cluster-12602.1,Cluster-8553.2376,Cluster-8553.1288,Cluster-8553.8271,Cluster-8553.5568,Cluster-5704.0,Cluster-8553.1351,Cluster-13258.0,Cluster-8553.5816,Cluster-8553.6768,Cluster-8553.4912,Cluster-8553.10801,Cluster-13147.0,Cluster-5946.0,Cluster-8553.2950,Cluster-8553.1051,Cluster-8553.8761,Cluster-8553.5308,Cluster-8553.5898,Cluster-2131.0
GO:0008150	Biological Process	GO:0009987	cellular process	GO:0008219	cell death	GO:0060548	negative regulation of cell death	20	Cluster-8553.10009,Cluster-7580.0,Cluster-8553.9043,Cluster-287.0,Cluster-8553.5085,Cluster-8553.10608,Cluster-9404.0,Cluster-8553.1612,Cluster-870.0,Cluster-8553.1469,Cluster-8553.4141,Cluster-8553.4075,Cluster-8553.7266,Cluster-8553.8597,Cluster-8553.9695,Cluster-8553.3461,Cluster-2612.0,Cluster-8553.8526,Cluster-2972.0,Cluster-11870.0
GO:0008150	Biological Process	GO:0009987	cellular process	GO:0008219	cell death	GO:0070997	neuron death	1	Cluster-8553.4141
GO:0008150	Biological Process	GO:0009987	cellular process	GO:0008219	cell death	GO:0010942	positive regulation of cell death	17	Cluster-8553.10382,Cluster-6961.0,Cluster-5594.0,Cluster-8553.13567,Cluster-7497.0,Cluster-8553.13673,Cluster-8553.6231,Cluster-8553.9709,Cluster-7075.0,Cluster-8308.0,Cluster-6265.0,Cluster-10109.0,Cluster-8553.1621,Cluster-11039.0,Cluster-7881.0,Cluster-8553.8737,Cluster-9472.0
GO:0008150	Biological Process	GO:0009987	cellular process	GO:0008219	cell death	GO:0012501	programmed cell death	82	Cluster-8553.5437,Cluster-2972.0,Cluster-11870.0,Cluster-8585.0,Cluster-2230.0,Cluster-8553.7266,Cluster-8553.13567,Cluster-8553.4141,Cluster-12734.0,Cluster-8553.8597,Cluster-8031.0,Cluster-8553.802,Cluster-8553.4901,Cluster-7463.0,Cluster-8553.1612,Cluster-8553.3243,Cluster-7580.0,Cluster-8553.10009,Cluster-10109.0,Cluster-287.0,Cluster-8553.6231,Cluster-8553.8526,Cluster-8553.8081,Cluster-8553…
GO:0008150	Biological Process	GO:0009987	cellular process	GO:0008219	cell death	GO:0010941	regulation of cell death	55	Cluster-8553.9043,Cluster-7075.0,Cluster-5590.0,Cluster-6265.0,Cluster-8553.6508,Cluster-8553.10608,Cluster-8553.1469,Cluster-870.0,Cluster-8553.8737,Cluster-11039.0,Cluster-12171.0,Cluster-13947.0,Cluster-8553.7318,Cluster-8553.10382,Cluster-8553.9695,Cluster-6070.0,Cluster-8553.5014,Cluster-8553.5144,Cluster-7497.0,Cluster-8553.8526,Cluster-8553.8081,Cluster-9295.0,Cluster-8553.5085,Cluster-287…
GO:0008150	Biological Process	GO:0009987	cellular process	GO:0007059	chromosome segregation	GO:0051983	regulation of chromosome segregation	56	Cluster-8553.9385,Cluster-10394.0,Cluster-8553.2114,Cluster-8553.2014,Cluster-8204.0,Cluster-8553.6023,Cluster-8553.3627,Cluster-6716.1,Cluster-8214.0,Cluster-8553.6913,Cluster-8553.3539,Cluster-11776.0,Cluster-8553.13790,Cluster-8553.4768,Cluster-8553.11646,Cluster-3393.0,Cluster-11553.0,Cluster-6344.0,Cluster-8553.6165,Cluster-8553.10134,Cluster-8553.12615,Cluster-8553.2264,Cluster-8553.13048,C…
GO:0008150	Biological Process	GO:0009987	cellular process	GO:0007059	chromosome segregation	GO:0098813	nuclear chromosome segregation	134	Cluster-4751.0,Cluster-14158.0,Cluster-11815.0,Cluster-8553.12906,Cluster-308.0,Cluster-8553.331,Cluster-8553.5715,Cluster-8553.9532,Cluster-14009.0,Cluster-8553.2349,Cluster-8553.1611,Cluster-11905.1,Cluster-8553.5503,Cluster-8553.2645,Cluster-7155.0,Cluster-8553.10792,Cluster-10683.1,Cluster-8553.3539,Cluster-8553.6913,Cluster-8553.10318,Cluster-4962.0,Cluster-10394.0,Cluster-8553.4713,Cluster-…
GO:0008150	Biological Process	GO:0009987	cellular process	GO:0007059	chromosome segregation	GO:0051985	negative regulation of chromosome segregation	28	Cluster-6567.0,Cluster-8553.6165,Cluster-3393.0,Cluster-2215.0,Cluster-8553.2264,Cluster-8553.12178,Cluster-8553.430,Cluster-10501.0,Cluster-8553.1611,Cluster-8553.12615,Cluster-14009.0,Cluster-2003.0,Cluster-8553.8969,Cluster-7813.0,Cluster-2001.0,Cluster-8553.2349,Cluster-8204.0,Cluster-8553.331,Cluster-8553.9385,Cluster-8553.2014,Cluster-8553.7007,Cluster-6716.1,Cluster-8553.6023,Cluster-8553.…
GO:0008150	Biological Process	GO:0009987	cellular process	GO:0007059	chromosome segregation	GO:0051304	chromosome separation	56	Cluster-8553.3428,Cluster-8553.5715,Cluster-8553.331,Cluster-2569.0,Cluster-308.0,Cluster-8553.12726,Cluster-446.0,Cluster-8553.6466,Cluster-11815.0,Cluster-8553.7007,Cluster-7812.0,Cluster-3444.0,Cluster-8553.1235,Cluster-6440.0,Cluster-8553.3997,Cluster-8553.8417,Cluster-14585.1,Cluster-8553.8636,Cluster-2215.0,Cluster-8553.2645,Cluster-6567.0,Cluster-8553.5090,Cluster-8553.1611,Cluster-10501.0…
GO:0008150	Biological Process	GO:0009987	cellular process	GO:0140253	cell-cell fusion	GO:0000747	conjugation with cellular fusion	14	Cluster-8553.4784,Cluster-7311.0,Cluster-8553.2600,Cluster-12306.3,Cluster-8553.8417,Cluster-10928.0,Cluster-8553.11323,Cluster-8553.7145,Cluster-8553.1208,Cluster-8553.6723,Cluster-8553.2502,Cluster-8553.7263,Cluster-12680.0,Cluster-5299.0
GO:0008150	Biological Process	GO:0009987	cellular process	GO:0022412	cellular process involved in reproduction in multicellular organism	GO:0007289	spermatid nucleus differentiation	6	Cluster-8553.13974,Cluster-8553.5412,Cluster-8553.6588,Cluster-10947.0,Cluster-8334.0,Cluster-8553.2456
GO:0008150	Biological Process	GO:0009987	cellular process	GO:0022412	cellular process involved in reproduction in multicellular organism	GO:0048515	spermatid differentiation	9	Cluster-8553.13974,Cluster-8334.0,Cluster-5545.0,Cluster-5619.0,Cluster-8553.2456,Cluster-8553.4146,Cluster-8553.5412,Cluster-8553.6588,Cluster-10947.0
GO:0008150	Biological Process	GO:0009987	cellular process	GO:0022412	cellular process involved in reproduction in multicellular organism	GO:0007281	germ cell development	30	Cluster-2522.0,Cluster-8553.4146,Cluster-8553.11233,Cluster-7761.0,Cluster-12085.1,Cluster-3390.0,Cluster-8553.6378,Cluster-8553.10710,Cluster-8553.6588,Cluster-8553.10658,Cluster-10947.0,Cluster-13506.0,Cluster-8553.9019,Cluster-5545.0,Cluster-8553.11573,Cluster-8553.2456,Cluster-5619.0,Cluster-8615.0,Cluster-12321.0,Cluster-8553.1773,Cluster-8553.5412,Cluster-8553.12998,Cluster-6174.0,Cluster-8…
GO:0008150	Biological Process	GO:0009987	cellular process	GO:0022412	cellular process involved in reproduction in multicellular organism	GO:0030707	ovarian follicle cell development	21	Cluster-8553.12998,Cluster-8553.1773,Cluster-8615.0,Cluster-12321.0,Cluster-8553.11573,Cluster-8553.1764,Cluster-924.0,Cluster-4474.0,Cluster-6174.0,Cluster-8553.12985,Cluster-4659.0,Cluster-8553.6378,Cluster-8553.10710,Cluster-8553.10658,Cluster-8553.11233,Cluster-12085.1,Cluster-7761.0,Cluster-3390.0,Cluster-2522.0,Cluster-8553.9019,Cluster-13506.0
GO:0008150	Biological Process	GO:0009987	cellular process	GO:0019725	cellular homeostasis	GO:0055082	cellular chemical homeostasis	240	Cluster-8553.5642,Cluster-8553.3957,Cluster-8553.765,Cluster-8553.9012,Cluster-8553.9627,Cluster-10844.0,Cluster-8553.8974,Cluster-8553.8352,Cluster-5644.0,Cluster-8553.1711,Cluster-8553.3462,Cluster-8553.11311,Cluster-7625.0,Cluster-13237.1,Cluster-8553.10772,Cluster-8553.4141,Cluster-8553.3610,Cluster-8553.4720,Cluster-8553.9619,Cluster-8553.1998,Cluster-8553.8821,Cluster-8553.3902,Cluster-7050…
GO:0008150	Biological Process	GO:0009987	cellular process	GO:0022406	membrane docking	GO:0140056	organelle localization by membrane tethering	34	Cluster-4258.0,Cluster-8553.10366,Cluster-8553.2040,Cluster-13424.0,Cluster-6716.1,Cluster-8553.13012,Cluster-8553.7082,Cluster-2739.0,Cluster-8553.12319,Cluster-8553.12017,Cluster-8631.0,Cluster-3393.0,Cluster-8553.3129,Cluster-14575.0,Cluster-4407.0,Cluster-8553.9314,Cluster-12930.0,Cluster-12953.0,Cluster-12930.1,Cluster-8553.9129,Cluster-8553.3583,Cluster-8553.7239,Cluster-8553.209,Cluster-85…
[truncated: 358 more rows]
