# Supplementary material for: De novo transcriptome dataset of a Mayorella species isolated from deep sea
Source: Data Brief. 2025 Jul 9;61:111864. doi: 10.1016/j.dib.2025.111864 (PMC12296473; doi:10.1016/j.dib.2025.111864)
Supplement: Supplementary file 3 [file mmc3.xlsx]

## Sheet: Table S3
Table S3：KOG Classification and Count Data
###	Total annotated genes: 9106
A	[A] RNA processing and modification	399
B	[B] Chromatin structure and dynamics	137
C	[C] Energy production and conversion	536
D	[D] Cell cycle control, cell division, chromosome partitioning	235
E	[E] Amino acid transport and metabolism	368
F	[F] Nucleotide transport and metabolism	111
G	[G] Carbohydrate transport and metabolism	359
H	[H] Coenzyme transport and metabolism	122
I	[I] Lipid transport and metabolism	422
J	[J] Translation, ribosomal structure and biogenesis	980
K	[K] Transcription	369
L	[L] Replication, recombination and repair	254
M	[M] Cell wall/membrane/envelope biogenesis	200
N	[N] Cell motility	25
O	[O] Posttranslational modification, protein turnover, chaperones	1345
P	[P] Inorganic ion transport and metabolism	190
Q	[Q] Secondary metabolites biosynthesis, transport and catabolism	128
R	[R] General function prediction only	1260
S	[S] Function unknown	331
T	[T] Signal transduction mechanisms	1336
U	[U] Intracellular trafficking, secretion, and vesicular transport	641
V	[V] Defense mechanisms	58
W	[W] Extracellular structures	80
Y	[Y] Nuclear structure	27
Z	[Z] Cytoskeleton	379
