# Supplementary material for: De novo transcriptome dataset of a Mayorella species isolated from deep sea
Source: Data Brief. 2025 Jul 9;61:111864. doi: 10.1016/j.dib.2025.111864 (PMC12296473; doi:10.1016/j.dib.2025.111864)
Supplement: Supplementary file 4 [file mmc4.xlsx]

## Sheet: Table S4
Table S4: Detailed KOG Classification Results
Class	Abbreviation	Gene Numbers	Gene IDs
RNA processing and modification	A	399	Cluster-8553.8944,Cluster-9016.0,Cluster-8553.8056,Cluster-8553.13913,Cluster-12824.1,Cluster-8553.6912,Cluster-909.0,Cluster-8553.12969,Cluster-8553.6832,Cluster-8553.7053,Cluster-8553.7051,Cluster-12462.0,Cluster-1047.0,Cluster-8553.12385,Cluster-8553.6314,Cluster-9920.0,Cluster-8553.716,Cluster-8553.1641,Cluster-8553.11286,Cluster-8553.6684,Cluster-8553.6682,Cluster-8553.3066,Cluster-8553.6689…
Chromatin structure and dynamics	B	137	Cluster-8553.8054,Cluster-3218.0,Cluster-8553.3066,Cluster-8553.5297,Cluster-8553.3770,Cluster-12405.0,Cluster-8553.6058,Cluster-457.0,Cluster-11456.0,Cluster-6255.1,Cluster-6255.0,Cluster-8553.7310,Cluster-8553.3383,Cluster-8553.1482,Cluster-8553.1481,Cluster-9190.0,Cluster-12896.0,Cluster-12896.1,Cluster-8553.13940,Cluster-10342.0,Cluster-8553.7215,Cluster-1247.0,Cluster-8553.2657,Cluster-4189.…
Energy production and conversion	C	536	Cluster-6497.0,Cluster-13544.0,Cluster-1752.0,Cluster-8553.3149,Cluster-8553.2435,Cluster-8553.6393,Cluster-5397.0,Cluster-3775.0,Cluster-2960.0,Cluster-14.0,Cluster-8553.6605,Cluster-8553.11999,Cluster-10982.0,Cluster-8553.7755,Cluster-8553.13594,Cluster-8553.6836,Cluster-8553.11370,Cluster-3994.0,Cluster-1839.0,Cluster-8553.12384,Cluster-14550.0,Cluster-3651.0,Cluster-1338.0,Cluster-8553.7442,C…
Cell cycle control, cell division, chromosome partitioning	D	235	Cluster-8553.10300,Cluster-8553.6395,Cluster-13810.1,Cluster-13810.0,Cluster-8553.7932,Cluster-8553.9933,Cluster-8553.1559,Cluster-8553.5566,Cluster-10394.0,Cluster-10349.0,Cluster-8553.5315,Cluster-8553.2728,Cluster-98.0,Cluster-224.0,Cluster-4835.0,Cluster-2972.0,Cluster-8553.4286,Cluster-12405.0,Cluster-8553.2911,Cluster-8553.4163,Cluster-8553.13032,Cluster-4451.0,Cluster-14507.0,Cluster-8051.…
Amino acid transport and metabolism	E	368	Cluster-9899.0,Cluster-9899.1,Cluster-8553.3140,Cluster-9085.0,Cluster-8553.2435,Cluster-3461.0,Cluster-8553.7930,Cluster-9090.0,Cluster-11704.0,Cluster-12454.0,Cluster-11277.0,Cluster-14433.0,Cluster-8553.5963,Cluster-8553.5151,Cluster-12105.0,Cluster-8553.7226,Cluster-8553.5886,Cluster-8553.5883,Cluster-8553.7760,Cluster-13769.1,Cluster-3013.0,Cluster-12945.0,Cluster-7494.0,Cluster-10719.0,Clus…
Nucleotide transport and metabolism	F	111	Cluster-8584.0,Cluster-4481.0,Cluster-11676.0,Cluster-8553.826,Cluster-8553.825,Cluster-8553.828,Cluster-10259.0,Cluster-8553.9758,Cluster-12879.0,Cluster-8553.9123,Cluster-2123.0,Cluster-5205.0,Cluster-5663.0,Cluster-8553.2016,Cluster-8553.7905,Cluster-8553.10163,Cluster-8553.4834,Cluster-8553.8180,Cluster-8553.2255,Cluster-8553.3784,Cluster-5070.0,Cluster-8553.13122,Cluster-10472.0,Cluster-1247…
Carbohydrate transport and metabolism	G	359	Cluster-8553.5453,Cluster-8553.8948,Cluster-8553.8941,Cluster-9995.0,Cluster-13954.0,Cluster-797.0,Cluster-8553.2378,Cluster-442.0,Cluster-11621.0,Cluster-8553.5970,Cluster-8553.9207,Cluster-9263.0,Cluster-8553.7877,Cluster-8553.7050,Cluster-8676.1,Cluster-2557.0,Cluster-3400.0,Cluster-8553.4761,Cluster-9604.0,Cluster-8553.13149,Cluster-8553.13148,Cluster-2114.0,Cluster-7999.0,Cluster-8553.13995,…
Coenzyme transport and metabolism	H	122	Cluster-8553.3143,Cluster-8553.424,Cluster-11685.0,Cluster-8553.12568,Cluster-8553.5964,Cluster-8553.5290,Cluster-9802.0,Cluster-8553.9125,Cluster-8553.27,Cluster-9713.0,Cluster-9179.0,Cluster-8553.11078,Cluster-7995.0,Cluster-8553.5403,Cluster-2212.0,Cluster-2212.1,Cluster-12135.0,Cluster-2752.0,Cluster-8553.8528,Cluster-8605.0,Cluster-8553.9048,Cluster-8553.13178,Cluster-4922.0,Cluster-8553.620…
Lipid transport and metabolism	I	422	Cluster-8553.6437,Cluster-9963.0,Cluster-8553.3140,Cluster-6023.0,Cluster-8553.5398,Cluster-8553.10808,Cluster-8553.6601,Cluster-8932.0,Cluster-8553.221,Cluster-8553.12964,Cluster-8553.3401,Cluster-7693.0,Cluster-8553.10630,Cluster-2670.0,Cluster-11457.0,Cluster-1675.0,Cluster-6813.0,Cluster-8553.5151,Cluster-1771.0,Cluster-8553.12484,Cluster-5980.0,Cluster-8553.11826,Cluster-8553.4591,Cluster-85…
Translation, ribosomal structure and biogenesis	J	980	Cluster-8553.6431,Cluster-8553.4496,Cluster-8553.9018,Cluster-8553.10304,Cluster-8553.8059,Cluster-8553.8056,Cluster-1422.0,Cluster-7155.0,Cluster-8553.12985,Cluster-8553.5399,Cluster-8553.5396,Cluster-8553.4513,Cluster-8553.5971,Cluster-8553.6606,Cluster-8553.6602,Cluster-8553.10110,Cluster-8553.11446,Cluster-5493.1,Cluster-8553.6912,Cluster-5752.0,Cluster-8553.12968,Cluster-2256.0,Cluster-14468…
Transcription	K	369	Cluster-8553.10308,Cluster-8553.426,Cluster-8553.5391,Cluster-2970.0,Cluster-8553.1559,Cluster-8553.10116,Cluster-8553.6435,Cluster-6076.0,Cluster-14037.0,Cluster-8553.3407,Cluster-8553.5757,Cluster-8553.6835,Cluster-8553.5561,Cluster-9284.0,Cluster-8553.538,Cluster-8553.8327,Cluster-9158.0,Cluster-8553.12735,Cluster-10871.0,Cluster-7704.0,Cluster-8553.5056,Cluster-8553.5297,Cluster-12138.0,Clust…
Replication, recombination and repair	L	254	Cluster-8553.7345,Cluster-9915.0,Cluster-2047.0,Cluster-1207.0,Cluster-14483.2,Cluster-14483.1,Cluster-2970.0,Cluster-8553.4519,Cluster-8553.1559,Cluster-8553.2600,Cluster-7487.0,Cluster-8553.4998,Cluster-8553.5757,Cluster-3445.0,Cluster-8553.1827,Cluster-8553.1457,Cluster-8553.9510,Cluster-3220.0,Cluster-8553.5318,Cluster-8553.6680,Cluster-8553.11163,Cluster-8553.504,Cluster-8553.503,Cluster-111…
Cell wall/membrane/envelope biogenesis	M	200	Cluster-11350.1,Cluster-9876.0,Cluster-8553.2434,Cluster-442.0,Cluster-8553.10806,Cluster-13240.0,Cluster-2856.0,Cluster-3724.0,Cluster-8553.10632,Cluster-8553.13388,Cluster-8553.3233,Cluster-8553.4205,Cluster-8553.9512,Cluster-8553.717,Cluster-8553.11282,Cluster-10187.0,Cluster-8553.9752,Cluster-8553.5880,Cluster-8553.11329,Cluster-8553.6254,Cluster-5885.0,Cluster-8553.10010,Cluster-8553.2897,Cl…
Cell motility	N	25	Cluster-8553.9012,Cluster-3072.0,Cluster-8553.11737,Cluster-2972.0,Cluster-8553.1487,Cluster-3843.0,Cluster-8553.328,Cluster-14228.0,Cluster-848.0,Cluster-12363.0,Cluster-1217.0,Cluster-8553.11735,Cluster-8553.6208,Cluster-8553.9580,Cluster-469.0,Cluster-3795.0,Cluster-8553.13365,Cluster-8553.9532,Cluster-8553.10731,Cluster-8553.7706,Cluster-8553.3172,Cluster-11981.0,Cluster-1203.0,Cluster-1935.0…
Posttranslational modification, protein turnover, chaperones	O	1345	Cluster-2511.0,Cluster-865.0,Cluster-10126.0,Cluster-8553.5450,Cluster-8553.5452,Cluster-3419.0,Cluster-8553.6640,Cluster-8553.10300,Cluster-8553.10303,Cluster-6115.0,Cluster-10922.0,Cluster-13553.0,Cluster-8553.6391,Cluster-8553.8051,Cluster-8553.12279,Cluster-11153.0,Cluster-13599.0,Cluster-8553.2376,Cluster-8553.426,Cluster-11621.0,Cluster-13721.0,Cluster-8553.11488,Cluster-2970.0,Cluster-8553…
Inorganic ion transport and metabolism	P	190	Cluster-8715.0,Cluster-8553.3851,Cluster-10444.0,Cluster-7504.1,Cluster-8553.2373,Cluster-8553.2374,Cluster-6644.0,Cluster-8553.5974,Cluster-12937.1,Cluster-14636.0,Cluster-8553.9758,Cluster-8553.2528,Cluster-13683.0,Cluster-8553.2727,Cluster-8553.12302,Cluster-8654.0,Cluster-8553.7939,Cluster-8553.621,Cluster-8553.4309,Cluster-4046.0,Cluster-8553.1999,Cluster-8553.3633,Cluster-8553.9498,Cluster-…
Secondary metabolites biosynthesis, transport and catabolism	Q	128	Cluster-8553.3145,Cluster-1557.0,Cluster-8553.227,Cluster-4374.0,Cluster-10918.0,Cluster-8553.12484,Cluster-4573.0,Cluster-8553.8484,Cluster-3336.0,Cluster-8553.6754,Cluster-3974.0,Cluster-8553.4366,Cluster-8553.13544,Cluster-8553.1270,Cluster-6666.0,Cluster-8553.3806,Cluster-8553.5676,Cluster-8553.6268,Cluster-8553.1813,Cluster-8553.5165,Cluster-8553.13175,Cluster-8553.1300,Cluster-8553.7482,Clu…
General function prediction only	R	1260	Cluster-993.1,Cluster-993.0,Cluster-865.0,Cluster-13764.0,Cluster-8553.5459,Cluster-8553.7348,Cluster-8553.6432,Cluster-8553.6430,Cluster-8553.6436,Cluster-8553.6434,Cluster-9963.0,Cluster-8553.9017,Cluster-8553.10301,Cluster-8553.10305,Cluster-8553.10306,Cluster-5883.0,Cluster-11153.0,Cluster-4895.0,Cluster-8553.795,Cluster-8553.11205,Cluster-8553.423,Cluster-5387.0,Cluster-8553.11480,Cluster-85…
Function unknown	S	331	Cluster-8553.2379,Cluster-8553.420,Cluster-3369.0,Cluster-11368.0,Cluster-8553.2603,Cluster-8553.2605,Cluster-8553.11995,Cluster-8553.4991,Cluster-8553.7878,Cluster-14102.0,Cluster-8553.2103,Cluster-8553.10635,Cluster-6800.0,Cluster-9155.0,Cluster-8553.2815,Cluster-1669.0,Cluster-8553.6319,Cluster-8553.4215,Cluster-8553.13146,Cluster-8553.11281,Cluster-8553.6576,Cluster-8172.0,Cluster-7441.0,Clus…
Signal transduction mechanisms	T	1336	Cluster-8553.5458,Cluster-6532.0,Cluster-8553.7347,Cluster-8553.7344,Cluster-8553.6430,Cluster-8553.9017,Cluster-8553.10309,Cluster-8553.8052,Cluster-9901.0,Cluster-288.0,Cluster-7419.0,Cluster-6327.0,Cluster-8553.2376,Cluster-8553.799,Cluster-13810.1,Cluster-13810.0,Cluster-8553.13916,Cluster-8553.11204,Cluster-8553.425,Cluster-11621.0,Cluster-3761.0,Cluster-8553.7938,Cluster-8553.7935,Cluster-8…
Intracellular trafficking, secretion, and vesicular transport	U	641	Cluster-8553.13309,Cluster-4618.0,Cluster-8553.5456,Cluster-13564.0,Cluster-8553.6439,Cluster-8553.8947,Cluster-8553.6394,Cluster-8553.1167,Cluster-10486.0,Cluster-11557.0,Cluster-14017.0,Cluster-8553.792,Cluster-3475.0,Cluster-8553.7935,Cluster-8553.7937,Cluster-10891.0,Cluster-12187.0,Cluster-620.0,Cluster-2908.0,Cluster-8553.10808,Cluster-5833.0,Cluster-6274.0,Cluster-9620.0,Cluster-5596.0,Clu…
Defense mechanisms	V	58	Cluster-8553.6600,Cluster-8553.10197,Cluster-8553.4657,Cluster-7506.0,Cluster-8553.3117,Cluster-8553.9499,Cluster-8553.1732,Cluster-4697.0,Cluster-8553.6149,Cluster-1036.0,Cluster-13836.0,Cluster-8553.7178,Cluster-8553.11018,Cluster-12617.0,Cluster-14632.0,Cluster-13316.0,Cluster-8553.5755,Cluster-8553.3499,Cluster-8553.13050,Cluster-9387.0,Cluster-8553.7886,Cluster-10069.0,Cluster-10420.0,Cluste…
Extracellular structures	W	80	Cluster-9901.0,Cluster-6327.0,Cluster-442.0,Cluster-8553.2602,Cluster-6035.0,Cluster-12848.1,Cluster-12335.0,Cluster-8082.0,Cluster-12561.0,Cluster-915.0,Cluster-8553.3359,Cluster-8553.10436,Cluster-8553.9038,Cluster-8553.12250,Cluster-1226.0,Cluster-6459.0,Cluster-8553.10915,Cluster-2396.0,Cluster-8553.13525,Cluster-8553.13526,Cluster-2768.0,Cluster-8553.4483,Cluster-223.0,Cluster-3346.0,Cluster…
Nuclear structure	Y	27	Cluster-11557.0,Cluster-8553.3400,Cluster-8553.6572,Cluster-5552.0,Cluster-8553.12533,Cluster-8553.8809,Cluster-8553.6895,Cluster-5646.0,Cluster-8553.12045,Cluster-8553.7456,Cluster-5383.0,Cluster-8553.9460,Cluster-8553.8012,Cluster-8553.7160,Cluster-8553.5320,Cluster-8553.4626,Cluster-8553.6713,Cluster-12817.0,Cluster-8553.7283,Cluster-8553.8518,Cluster-2750.0,Cluster-8553.4443,Cluster-2198.0,Cl…
Cytoskeleton	Z	379	Cluster-8553.8947,Cluster-8553.8057,Cluster-7419.0,Cluster-4974.0,Cluster-8553.12989,Cluster-8553.5649,Cluster-8553.4517,Cluster-13121.0,Cluster-8553.9204,Cluster-11207.0,Cluster-12215.0,Cluster-8553.5568,Cluster-8553.7056,Cluster-8553.7058,Cluster-12362.0,Cluster-8553.5969,Cluster-1903.0,Cluster-8553.5154,Cluster-12727.1,Cluster-8843.0,Cluster-8553.11736,Cluster-10674.2,Cluster-5554.0,Cluster-36…
