# Supplementary material for: De novo transcriptome dataset of a Mayorella species isolated from deep sea
Source: Data Brief. 2025 Jul 9;61:111864. doi: 10.1016/j.dib.2025.111864 (PMC12296473; doi:10.1016/j.dib.2025.111864)
Supplement: Supplementary file 5 [file mmc5.xlsx]

## Sheet: Table S5
Table S5：KEGG Pathway Classification and Count Data
KO_Pathway_Level1	KO_Pathway_Level2	Gene_Num
Cellular Processes	Cell growth and death	582
Cellular Processes	Cell motility	383
Cellular Processes	Cellular community - eukaryotes	798
Cellular Processes	Cellular community - prokaryotes	23
Cellular Processes	Transport and catabolism	1215
Environmental Information Processing	Membrane transport	78
Environmental Information Processing	Signal transduction	1938
Environmental Information Processing	Signaling molecules and interaction	147
Genetic Information Processing	Folding, sorting and degradation	841
Genetic Information Processing	Replication and repair	181
Genetic Information Processing	Transcription	274
Genetic Information Processing	Translation	1007
Metabolism	Amino acid metabolism	429
Metabolism	Biosynthesis of other secondary metabolites	51
Metabolism	Carbohydrate metabolism	602
Metabolism	Energy metabolism	366
Metabolism	Global and overview maps	474
Metabolism	Glycan biosynthesis and metabolism	154
Metabolism	Lipid metabolism	374
Metabolism	Metabolism of cofactors and vitamins	174
Metabolism	Metabolism of other amino acids	188
Metabolism	Metabolism of terpenoids and polyketides	60
Metabolism	Nucleotide metabolism	212
Metabolism	Xenobiotics biodegradation and metabolism	113
Organismal Systems	Aging	248
Organismal Systems	Circulatory system	200
Organismal Systems	Development	410
Organismal Systems	Digestive system	317
Organismal Systems	Endocrine system	862
Organismal Systems	Environmental adaptation	212
Organismal Systems	Excretory system	226
Organismal Systems	Immune system	854
Organismal Systems	Nervous system	608
Organismal Systems	Sensory system	158
