# Supplementary material for: De novo transcriptome dataset of a Mayorella species isolated from deep sea
Source: Data Brief. 2025 Jul 9;61:111864. doi: 10.1016/j.dib.2025.111864 (PMC12296473; doi:10.1016/j.dib.2025.111864)
Supplement: Supplementary file 6 [file mmc6.xlsx]

## Sheet: Table S6
Table S6: Detailed KEGG Pathway Classification Results
Pathway Hierarchy1	Pathway Hierarchy2	KEGG Pathway	Pathway ID	Gene Number	Gene IDs
Metabolism	Carbohydrate metabolism	Glycolysis / Gluconeogenesis	ko00010	119	Cluster-1938.0,Cluster-8553.11356,Cluster-2300.0,Cluster-2465.0,Cluster-6424.0,Cluster-6137.0,Cluster-5726.0,Cluster-114.0,Cluster-8553.5504,Cluster-12779.0,Cluster-3551.1,Cluster-2866.0,Cluster-8553.4351,Cluster-9604.0,Cluster-12075.0,Cluster-3135.0,Cluster-12555.0,Cluster-8553.3888,Cluster-2982.0,Cluster-6060.0,Cluster-8553.8885,Cluster-8553.8633,Cluster-8553.8818,Cluster-2377.0,Cluster-4583.0,…
Metabolism	Carbohydrate metabolism	Citrate cycle (TCA cycle)	ko00020	118	Cluster-6094.0,Cluster-8553.7728,Cluster-8553.3691,Cluster-11941.0,Cluster-8553.10232,Cluster-4866.0,Cluster-8553.5803,Cluster-3651.0,Cluster-5672.0,Cluster-9084.0,Cluster-8553.7386,Cluster-8553.935,Cluster-10387.0,Cluster-8553.4542,Cluster-12543.0,Cluster-2592.0,Cluster-5802.0,Cluster-11257.1,Cluster-8553.2405,Cluster-8553.6737,Cluster-8553.7538,Cluster-10048.0,Cluster-3450.0,Cluster-8553.6393,C…
Metabolism	Carbohydrate metabolism	Pentose phosphate pathway	ko00030	57	Cluster-10715.0,Cluster-10850.0,Cluster-1519.0,Cluster-12401.0,Cluster-6823.0,Cluster-8553.11356,Cluster-6505.0,Cluster-9606.1,Cluster-14154.0,Cluster-9028.0,Cluster-8553.8948,Cluster-8553.6971,Cluster-8553.7740,Cluster-8553.8030,Cluster-12779.0,Cluster-9451.0,Cluster-8736.0,Cluster-1682.1,Cluster-3135.0,Cluster-13703.0,Cluster-9887.0,Cluster-12075.0,Cluster-1682.0,Cluster-13615.0,Cluster-8553.27…
Metabolism	Carbohydrate metabolism	Pentose and glucuronate interconversions	ko00040	20	Cluster-8553.6796,Cluster-3551.1,Cluster-8553.10874,Cluster-8553.12255,Cluster-8553.6124,Cluster-8553.7050,Cluster-9266.0,Cluster-758.0,Cluster-8553.1284,Cluster-2868.0,Cluster-8553.5841,Cluster-8553.2674,Cluster-7985.0,Cluster-9451.0,Cluster-8553.11648,Cluster-13402.0,Cluster-790.0,Cluster-231.0,Cluster-2975.0,Cluster-8553.6663
Metabolism	Carbohydrate metabolism	Fructose and mannose metabolism	ko00051	47	Cluster-8553.814,Cluster-12650.0,Cluster-5635.0,Cluster-8553.373,Cluster-8553.4053,Cluster-9606.0,Cluster-13402.0,Cluster-3135.1,Cluster-8490.0,Cluster-11209.0,Cluster-8553.10601,Cluster-8553.10002,Cluster-8553.2877,Cluster-8553.6796,Cluster-8553.13330,Cluster-8553.6131,Cluster-14624.1,Cluster-8553.10712,Cluster-8553.697,Cluster-12650.1,Cluster-3091.0,Cluster-8553.1284,Cluster-8553.1804,Cluster-1…
Metabolism	Carbohydrate metabolism	Galactose metabolism	ko00052	32	Cluster-14431.1,Cluster-12779.0,Cluster-8553.7125,Cluster-8926.0,Cluster-10084.0,Cluster-8553.8948,Cluster-12438.1,Cluster-14154.0,Cluster-336.0,Cluster-6399.0,Cluster-11319.0,Cluster-4583.0,Cluster-12438.0,Cluster-8553.966,Cluster-11411.0,Cluster-8553.2674,Cluster-8553.12104,Cluster-535.0,Cluster-8553.6796,Cluster-12266.0,Cluster-8553.10874,Cluster-3400.0,Cluster-8553.12646,Cluster-13402.0,Clust…
Metabolism	Carbohydrate metabolism	Ascorbate and aldarate metabolism	ko00053	25	Cluster-8553.12403,Cluster-4886.0,Cluster-10138.0,Cluster-8553.12632,Cluster-6424.0,Cluster-8553.6817,Cluster-8627.0,Cluster-8553.4696,Cluster-12389.0,Cluster-8553.4351,Cluster-8553.12255,Cluster-8553.6410,Cluster-8553.5504,Cluster-8553.6663,Cluster-231.0,Cluster-2975.0,Cluster-8553.8099,Cluster-790.0,Cluster-8553.5906,Cluster-8553.8972,Cluster-10066.0,Cluster-4694.0,Cluster-8553.4486,Cluster-153…
Metabolism	Lipid metabolism	Fatty acid biosynthesis	ko00061	24	Cluster-14192.1,Cluster-7351.0,Cluster-4765.0,Cluster-1675.0,Cluster-3459.0,Cluster-4765.1,Cluster-10913.1,Cluster-8553.9134,Cluster-13042.0,Cluster-12673.0,Cluster-8553.1884,Cluster-8553.7541,Cluster-8553.5026,Cluster-8553.10596,Cluster-1181.0,Cluster-7592.0,Cluster-7056.0,Cluster-8553.1671,Cluster-1429.0,Cluster-3799.0,Cluster-14192.0,Cluster-7693.0,Cluster-8553.5150,Cluster-11457.0
Metabolism	Lipid metabolism	Fatty acid elongation	ko00062	55	Cluster-4331.0,Cluster-8553.8437,Cluster-8553.7559,Cluster-4232.0,Cluster-8553.5513,Cluster-3485.0,Cluster-8553.4784,Cluster-8553.133,Cluster-9423.1,Cluster-8553.3515,Cluster-8553.3544,Cluster-8553.957,Cluster-8553.7186,Cluster-3048.0,Cluster-8553.9404,Cluster-7733.0,Cluster-12866.0,Cluster-10600.0,Cluster-11016.0,Cluster-1215.0,Cluster-3441.0,Cluster-9615.0,Cluster-8553.3410,Cluster-1340.0,Clust…
Metabolism	Lipid metabolism	Fatty acid degradation	ko00071	114	Cluster-10035.0,Cluster-8553.6762,Cluster-8553.8099,Cluster-6891.0,Cluster-1530.0,Cluster-8553.7000,Cluster-347.0,Cluster-11457.0,Cluster-10625.0,Cluster-10913.1,Cluster-7059.0,Cluster-13042.0,Cluster-8553.6297,Cluster-12866.0,Cluster-8553.6326,Cluster-1675.0,Cluster-4232.0,Cluster-8553.10596,Cluster-4331.0,Cluster-8553.7559,Cluster-12389.0,Cluster-8553.4696,Cluster-8553.5808,Cluster-8553.5513,Cl…
Metabolism	Lipid metabolism	Synthesis and degradation of ketone bodies	ko00072	11	Cluster-10166.0,Cluster-10307.0,Cluster-9578.0,Cluster-8553.12785,Cluster-1839.0,Cluster-12812.0,Cluster-8553.5623,Cluster-8553.13757,Cluster-820.0,Cluster-10729.0,Cluster-8553.2435
Metabolism	Lipid metabolism	Steroid biosynthesis	ko00100	34	Cluster-10639.0,Cluster-3235.0,Cluster-7555.0,Cluster-8553.9670,Cluster-8283.0,Cluster-12982.0,Cluster-5963.0,Cluster-9141.0,Cluster-9051.0,Cluster-6734.0,Cluster-8553.6937,Cluster-7996.0,Cluster-8553.6048,Cluster-8553.1090,Cluster-8553.12572,Cluster-8553.10177,Cluster-454.0,Cluster-8553.5789,Cluster-9018.0,Cluster-8553.11756,Cluster-3277.0,Cluster-7408.0,Cluster-8609.0,Cluster-8553.10614,Cluster…
Metabolism	Lipid metabolism	Primary bile acid biosynthesis	ko00120	19	Cluster-5790.0,Cluster-9442.0,Cluster-6930.0,Cluster-3088.0,Cluster-8553.4933,Cluster-1173.0,Cluster-8553.2261,Cluster-8553.4012,Cluster-1867.0,Cluster-8553.12964,Cluster-1588.0,Cluster-3111.0,Cluster-8553.7448,Cluster-8553.6267,Cluster-8553.13640,Cluster-10983.0,Cluster-1614.0,Cluster-5417.0,Cluster-8553.11500
Metabolism	Metabolism of cofactors and vitamins	Ubiquinone and other terpenoid-quinone biosynthesis	ko00130	13	Cluster-8553.13503,Cluster-5839.0,Cluster-3596.0,Cluster-8553.424,Cluster-8050.0,Cluster-8553.7219,Cluster-13209.0,Cluster-8553.13739,Cluster-9090.0,Cluster-5739.0,Cluster-8553.8348,Cluster-8553.2132,Cluster-8553.11255
Metabolism	Lipid metabolism	Steroid hormone biosynthesis	ko00140	10	Cluster-5645.0,Cluster-8404.0,Cluster-8553.8066,Cluster-8553.4784,Cluster-1263.0,Cluster-6002.0,Cluster-4952.0,Cluster-8553.2197,Cluster-13304.0,Cluster-8553.10466
Metabolism	Energy metabolism	Oxidative phosphorylation	ko00190	193	Cluster-9414.0,Cluster-4595.0,Cluster-4703.0,Cluster-12851.1,Cluster-14252.0,Cluster-11414.0,Cluster-8553.8702,Cluster-8553.9254,Cluster-6628.0,Cluster-9428.0,Cluster-5832.0,Cluster-1505.0,Cluster-14550.0,Cluster-8553.9754,Cluster-8553.5463,Cluster-13348.0,Cluster-8553.7953,Cluster-13989.0,Cluster-6100.0,Cluster-11962.0,Cluster-8553.6880,Cluster-11665.0,Cluster-8553.8031,Cluster-12191.0,Cluster-8…
Metabolism	Amino acid metabolism	Arginine biosynthesis	ko00220	33	Cluster-8553.6445,Cluster-7543.0,Cluster-8553.5501,Cluster-8553.9420,Cluster-8553.11052,Cluster-908.0,Cluster-8553.1715,Cluster-1350.0,Cluster-8553.1812,Cluster-9493.0,Cluster-8553.10673,Cluster-11765.0,Cluster-8553.959,Cluster-8553.1883,Cluster-7494.0,Cluster-897.0,Cluster-12850.0,Cluster-7843.0,Cluster-4732.0,Cluster-6261.0,Cluster-8553.6865,Cluster-8553.3415,Cluster-633.0,Cluster-2103.0,Cluste…
Metabolism	Nucleotide metabolism	Purine metabolism	ko00230	178	Cluster-8553.681,Cluster-8553.13431,Cluster-2456.0,Cluster-8553.144,Cluster-12583.0,Cluster-13257.0,Cluster-1497.0,Cluster-6690.0,Cluster-4346.0,Cluster-8553.5012,Cluster-1060.0,Cluster-8553.828,Cluster-13099.0,Cluster-8553.5928,Cluster-9251.0,Cluster-8553.5383,Cluster-8553.11344,Cluster-8133.0,Cluster-503.0,Cluster-5070.0,Cluster-8553.3784,Cluster-493.0,Cluster-13565.0,Cluster-8553.1596,Cluster-…
Metabolism	Biosynthesis of other secondary metabolites	Caffeine metabolism	ko00232	6	Cluster-8553.825,Cluster-8553.826,Cluster-8553.828,Cluster-490.0,Cluster-8553.6450,Cluster-8553.7469
Metabolism	Nucleotide metabolism	Pyrimidine metabolism	ko00240	103	Cluster-13281.0,Cluster-8553.6340,Cluster-8553.11156,Cluster-537.0,Cluster-8553.5012,Cluster-4346.0,Cluster-6690.0,Cluster-8553.9457,Cluster-8553.13122,Cluster-8315.1,Cluster-10057.0,Cluster-12804.2,Cluster-6939.0,Cluster-8553.4485,Cluster-3253.0,Cluster-8553.6240,Cluster-8553.11344,Cluster-8553.5383,Cluster-8553.8764,Cluster-8553.8913,Cluster-8133.0,Cluster-1691.0,Cluster-5519.0,Cluster-12283.0,…
Metabolism	Amino acid metabolism	Alanine, aspartate and glutamate metabolism	ko00250	53	Cluster-8553.2003,Cluster-8553.9787,Cluster-1997.0,Cluster-14253.0,Cluster-8553.13571,Cluster-8553.2163,Cluster-8553.1510,Cluster-8553.8549,Cluster-3297.0,Cluster-7952.0,Cluster-4248.0,Cluster-8553.4834,Cluster-8553.12621,Cluster-8553.4057,Cluster-4333.0,Cluster-2103.0,Cluster-1224.0,Cluster-13982.0,Cluster-2704.0,Cluster-633.0,Cluster-8553.6865,Cluster-8553.3415,Cluster-8553.5075,Cluster-5495.0,…
Metabolism	Biosynthesis of other secondary metabolites	Aflatoxin biosynthesis	ko00254	2	Cluster-7592.0,Cluster-8553.9134
Metabolism	Amino acid metabolism	Glycine, serine and threonine metabolism	ko00260	66	Cluster-8553.12666,Cluster-8553.7903,Cluster-8553.11357,Cluster-8317.0,Cluster-8553.9456,Cluster-7145.0,Cluster-13387.0,Cluster-2708.0,Cluster-7238.0,Cluster-11277.0,Cluster-9085.0,Cluster-11543.0,Cluster-6328.0,Cluster-8553.4696,Cluster-8553.6707,Cluster-4537.0,Cluster-6129.0,Cluster-5991.0,Cluster-8553.8775,Cluster-13688.0,Cluster-1128.0,Cluster-8553.5886,Cluster-8192.0,Cluster-8553.6013,Cluste…
Metabolism	Biosynthesis of other secondary metabolites	Monobactam biosynthesis	ko00261	7	Cluster-8553.4178,Cluster-8553.6879,Cluster-8553.3030,Cluster-14449.0,Cluster-13683.0,Cluster-6328.0,Cluster-8553.7460
Metabolism	Amino acid metabolism	Cysteine and methionine metabolism	ko00270	84	Cluster-1997.0,Cluster-7951.0,Cluster-4922.0,Cluster-1570.0,Cluster-9090.0,Cluster-5901.0,Cluster-9155.0,Cluster-8553.4178,Cluster-1365.0,Cluster-8553.813,Cluster-8553.4994,Cluster-8553.5616,Cluster-4333.0,Cluster-124.0,Cluster-8888.0,Cluster-12105.0,Cluster-1894.0,Cluster-633.0,Cluster-4382.0,Cluster-8553.8797,Cluster-13311.0,Cluster-8553.6182,Cluster-8553.6782,Cluster-5707.0,Cluster-3596.0,Clus…
Metabolism	Amino acid metabolism	Valine, leucine and isoleucine degradation	ko00280	138	Cluster-14027.0,Cluster-12764.0,Cluster-4331.0,Cluster-8553.7559,Cluster-269.0,Cluster-8553.9195,Cluster-12389.0,Cluster-8553.4696,Cluster-7639.0,Cluster-8553.1116,Cluster-10035.0,Cluster-8553.1115,Cluster-347.0,Cluster-1530.0,Cluster-10625.0,Cluster-1604.0,Cluster-2932.0,Cluster-10307.0,Cluster-8553.12632,Cluster-8914.0,Cluster-10138.0,Cluster-8553.3140,Cluster-3832.0,Cluster-3572.0,Cluster-8553…
Metabolism	Metabolism of terpenoids and polyketides	Geraniol degradation	ko00281	11	Cluster-9349.0,Cluster-8553.2435,Cluster-8553.133,Cluster-1340.0,Cluster-12816.0,Cluster-12812.0,Cluster-13160.0,Cluster-8553.7522,Cluster-10307.0,Cluster-11763.0,Cluster-13422.0
Metabolism	Amino acid metabolism	Valine, leucine and isoleucine biosynthesis	ko00290	6	Cluster-1822.0,Cluster-8553.8022,Cluster-8553.2319,Cluster-4720.0,Cluster-7502.0,Cluster-8553.11357
Metabolism	Amino acid metabolism	Lysine biosynthesis	ko00300	11	Cluster-4886.0,Cluster-8553.1178,Cluster-6328.0,Cluster-2288.0,Cluster-1454.0,Cluster-8553.4178,Cluster-8118.0,Cluster-8553.3030,Cluster-8553.4696,Cluster-8553.5504,Cluster-1530.0
Metabolism	Amino acid metabolism	Lysine degradation	ko00310	87	Cluster-12866.0,Cluster-13631.0,Cluster-1932.0,Cluster-8553.7559,Cluster-8553.10144,Cluster-8675.2,Cluster-8553.133,Cluster-8553.5513,Cluster-8118.0,Cluster-7613.1,Cluster-8553.4696,Cluster-12389.0,Cluster-8553.7762,Cluster-8553.13940,Cluster-5300.0,Cluster-8553.8099,Cluster-8553.6422,Cluster-8553.2171,Cluster-8553.7000,Cluster-2391.0,Cluster-6891.0,Cluster-1530.0,Cluster-8553.10495,Cluster-8553.…
Metabolism	Biosynthesis of other secondary metabolites	Penicillin and cephalosporin biosynthesis	ko00311	1	Cluster-8589.0
Metabolism	Amino acid metabolism	Arginine and proline metabolism	ko00330	72	Cluster-11088.0,Cluster-2478.0,Cluster-5495.0,Cluster-8553.12526,Cluster-13387.0,Cluster-11119.0,Cluster-10810.0,Cluster-8553.12632,Cluster-8553.7205,Cluster-10138.0,Cluster-3461.0,Cluster-6691.0,Cluster-6451.0,Cluster-8553.8549,Cluster-4694.0,Cluster-13332.0,Cluster-2889.0,Cluster-1236.2,Cluster-8553.5084,Cluster-12389.0,Cluster-8553.4696,Cluster-7543.0,Cluster-1236.1,Cluster-8553.9132,Cluster-3…
Metabolism	Amino acid metabolism	Histidine metabolism	ko00340	21	Cluster-10138.0,Cluster-4886.0,Cluster-8553.12403,Cluster-6424.0,Cluster-805.0,Cluster-8553.12632,Cluster-1509.0,Cluster-12389.0,Cluster-8553.4696,Cluster-8553.6410,Cluster-9575.0,Cluster-8553.4351,Cluster-114.0,Cluster-8553.5504,Cluster-8553.8099,Cluster-11681.0,Cluster-1.0,Cluster-8553.12318,Cluster-1530.0,Cluster-8553.4486,Cluster-4694.0
Metabolism	Amino acid metabolism	Tyrosine metabolism	ko00350	32	Cluster-633.0,Cluster-114.0,Cluster-6666.0,Cluster-8553.5657,Cluster-4333.0,Cluster-11901.0,Cluster-8553.8549,Cluster-4684.0,Cluster-8553.13503,Cluster-8553.8519,Cluster-1997.0,Cluster-10202.0,Cluster-9090.0,Cluster-6395.0,Cluster-2407.0,Cluster-1383.0,Cluster-8553.5501,Cluster-7543.0,Cluster-10532.0,Cluster-8553.6326,Cluster-13519.0,Cluster-8553.9639,Cluster-4952.0,Cluster-11663.0,Cluster-3596.0…
Metabolism	Amino acid metabolism	Phenylalanine metabolism	ko00360	17	Cluster-4333.0,Cluster-3013.0,Cluster-7543.0,Cluster-8553.5501,Cluster-114.0,Cluster-633.0,Cluster-8553.7804,Cluster-8553.4907,Cluster-8553.11255,Cluster-8553.2132,Cluster-1997.0,Cluster-9090.0,Cluster-8553.7219,Cluster-1350.0,Cluster-3596.0,Cluster-8553.13503,Cluster-8553.8549
Metabolism	Xenobiotics biodegradation and metabolism	Chlorocyclohexane and chlorobenzene degradation	ko00361	3	Cluster-8553.5786,Cluster-6572.0,Cluster-4296.0
Metabolism	Xenobiotics biodegradation and metabolism	Benzoate degradation	ko00362	7	Cluster-8553.7000,Cluster-9578.0,Cluster-8553.13757,Cluster-13465.0,Cluster-8675.2,Cluster-10729.0,Cluster-1655.0
Metabolism	Xenobiotics biodegradation and metabolism	Bisphenol degradation	ko00363	1	Cluster-8553.12357
Metabolism	Xenobiotics biodegradation and metabolism	Fluorobenzoate degradation	ko00364	3	Cluster-8553.5786,Cluster-4296.0,Cluster-6572.0
Metabolism	Amino acid metabolism	Tryptophan metabolism	ko00380	63	Cluster-8553.166,Cluster-8553.7000,Cluster-8553.12318,Cluster-13465.0,Cluster-8553.3410,Cluster-12665.0,Cluster-8553.5665,Cluster-3441.0,Cluster-1530.0,Cluster-6891.0,Cluster-8553.4486,Cluster-8553.8220,Cluster-1340.0,Cluster-8553.5824,Cluster-5300.0,Cluster-8553.8099,Cluster-8553.8721,Cluster-8553.7559,Cluster-8553.8437,Cluster-8553.13757,Cluster-3485.0,Cluster-8553.133,Cluster-8675.2,Cluster-85…
Metabolism	Amino acid metabolism	Phenylalanine, tyrosine and tryptophan biosynthesis	ko00400	12	Cluster-4333.0,Cluster-9090.0,Cluster-8553.4907,Cluster-8553.2132,Cluster-1997.0,Cluster-8553.8549,Cluster-7543.0,Cluster-8553.5501,Cluster-633.0,Cluster-1350.0,Cluster-3013.0,Cluster-3596.0
Metabolism	Biosynthesis of other secondary metabolites	Novobiocin biosynthesis	ko00401	3	Cluster-9090.0,Cluster-3596.0,Cluster-8553.2132
Metabolism	Metabolism of other amino acids	beta-Alanine metabolism	ko00410	60	Cluster-2896.0,Cluster-8553.6010,Cluster-5575.0,Cluster-6694.0,Cluster-5901.0,Cluster-11681.0,Cluster-8653.0,Cluster-4248.0,Cluster-4694.0,Cluster-8553.10548,Cluster-8553.5398,Cluster-6451.0,Cluster-8553.7205,Cluster-10138.0,Cluster-8553.12632,Cluster-6424.0,Cluster-22.0,Cluster-2934.0,Cluster-8553.4351,Cluster-11144.0,Cluster-8553.5504,Cluster-114.0,Cluster-10286.0,Cluster-4382.0,Cluster-8553.11…
Metabolism	Metabolism of other amino acids	Taurine and hypotaurine metabolism	ko00430	6	Cluster-8553.5883,Cluster-8553.12719,Cluster-8553.8797,Cluster-3241.0,Cluster-8553.9720,Cluster-8888.0
Metabolism	Metabolism of other amino acids	Phosphonate and phosphinate metabolism	ko00440	11	Cluster-13060.0,Cluster-8553.6117,Cluster-8553.1236,Cluster-8553.12919,Cluster-2847.0,Cluster-5354.0,Cluster-8553.3672,Cluster-5040.0,Cluster-5934.0,Cluster-8553.12882,Cluster-7757.0
Metabolism	Metabolism of other amino acids	Selenocompound metabolism	ko00450	19	Cluster-8553.7007,Cluster-3802.0,Cluster-8553.6511,Cluster-13281.0,Cluster-8553.6340,Cluster-8553.4994,Cluster-10121.0,Cluster-3561.0,Cluster-1311.0,Cluster-8553.10127,Cluster-8553.6879,Cluster-13499.0,Cluster-2309.0,Cluster-13683.0,Cluster-14449.0,Cluster-8553.7460,Cluster-8553.7903,Cluster-8553.3448,Cluster-8553.7662
Metabolism	Metabolism of other amino acids	Cyanoamino acid metabolism	ko00460	13	Cluster-1128.0,Cluster-8553.6417,Cluster-5991.0,Cluster-14346.0,Cluster-8553.9945,Cluster-4537.0,Cluster-213.0,Cluster-7145.0,Cluster-8553.5883,Cluster-8553.9456,Cluster-8192.0,Cluster-8553.9720,Cluster-3241.0
Metabolism	Metabolism of other amino acids	D-Glutamine and D-glutamate metabolism	ko00471	6	Cluster-6261.0,Cluster-4732.0,Cluster-8553.4057,Cluster-8553.6445,Cluster-8553.3415,Cluster-7952.0
Metabolism	Metabolism of other amino acids	D-Arginine and D-ornithine metabolism	ko00472	1	Cluster-8589.0
Metabolism	Metabolism of other amino acids	Glutathione metabolism	ko00480	83	Cluster-8553.5341,Cluster-5767.0,Cluster-8553.12576,Cluster-2865.0,Cluster-8553.5383,Cluster-13812.0,Cluster-8553.2507,Cluster-8553.9207,Cluster-11079.0,Cluster-8553.13627,Cluster-6193.0,Cluster-13615.1,Cluster-4382.0,Cluster-8553.10276,Cluster-8553.6782,Cluster-8553.5725,Cluster-3241.0,Cluster-8553.12737,Cluster-8553.7183,Cluster-8553.5883,Cluster-6505.0,Cluster-9702.0,Cluster-8553.13260,Cluster…
Metabolism	Carbohydrate metabolism	Starch and sucrose metabolism	ko00500	48	Cluster-8553.2914,Cluster-11906.0,Cluster-8553.635,Cluster-8553.6454,Cluster-4204.0,Cluster-8553.1739,Cluster-14431.0,Cluster-8553.4184,Cluster-8553.5577,Cluster-14432.0,Cluster-7182.0,Cluster-8553.6722,Cluster-3400.0,Cluster-8553.10874,Cluster-8553.4918,Cluster-3238.0,Cluster-3817.0,Cluster-912.0,Cluster-8553.3518,Cluster-4985.0,Cluster-8553.9829,Cluster-12022.0,Cluster-8553.2674,Cluster-11411.0…
Metabolism	Glycan biosynthesis and metabolism	N-Glycan biosynthesis	ko00510	59	Cluster-10705.1,Cluster-8553.58,Cluster-10210.0,Cluster-8553.9880,Cluster-8553.7315,Cluster-8553.7238,Cluster-8553.2634,Cluster-4651.0,Cluster-9764.0,Cluster-13152.1,Cluster-8553.9879,Cluster-8553.9546,Cluster-8553.10471,Cluster-14189.0,Cluster-9822.0,Cluster-8553.10849,Cluster-8553.2704,Cluster-8553.13256,Cluster-8553.2797,Cluster-8553.4680,Cluster-1342.0,Cluster-456.0,Cluster-8553.10511,Cluster…
Metabolism	Glycan biosynthesis and metabolism	Other glycan degradation	ko00511	23	Cluster-8553.10078,Cluster-10361.0,Cluster-10806.0,Cluster-8553.7503,Cluster-1804.0,Cluster-9804.0,Cluster-10468.0,Cluster-8553.8520,Cluster-8553.1705,Cluster-4255.0,Cluster-8553.4388,Cluster-8553.2158,Cluster-1835.0,Cluster-8553.11254,Cluster-7645.0,Cluster-8553.11759,Cluster-8553.2017,Cluster-13407.0,Cluster-8553.6479,Cluster-8553.118,Cluster-8553.4761,Cluster-8553.1387,Cluster-8553.4744
Metabolism	Glycan biosynthesis and metabolism	Various types of N-glycan biosynthesis	ko00513	46	Cluster-56.0,Cluster-436.0,Cluster-8553.4680,Cluster-456.0,Cluster-4604.1,Cluster-8553.10511,Cluster-10806.0,Cluster-9764.0,Cluster-8553.2634,Cluster-4651.0,Cluster-14189.0,Cluster-8553.9879,Cluster-8553.10471,Cluster-8553.9546,Cluster-8553.2704,Cluster-9822.0,Cluster-8553.13256,Cluster-8553.9880,Cluster-1835.0,Cluster-10210.0,Cluster-8553.7315,Cluster-8553.7794,Cluster-8553.4261,Cluster-11679.0,…
Metabolism	Glycan biosynthesis and metabolism	Other types of O-glycan biosynthesis	ko00514	15	Cluster-9608.0,Cluster-8553.5923,Cluster-8553.5810,Cluster-1988.0,Cluster-1239.0,Cluster-8553.12406,Cluster-12587.0,Cluster-11621.0,Cluster-13540.1,Cluster-10541.0,Cluster-8553.2460,Cluster-8553.2087,Cluster-8553.9398,Cluster-8553.6822,Cluster-8553.12677
Metabolism	Glycan biosynthesis and metabolism	Mannose type O-glycan biosynthesis	ko00515	10	Cluster-6127.0,Cluster-10000.1,Cluster-2557.0,Cluster-5248.0,Cluster-9266.0,Cluster-8553.13340,Cluster-8553.12452,Cluster-8553.7637,Cluster-8553.4685,Cluster-1988.0
Metabolism	Carbohydrate metabolism	Amino sugar and nucleotide sugar metabolism	ko00520	75	Cluster-8553.1804,Cluster-8553.6663,Cluster-8553.11835,Cluster-6399.0,Cluster-336.0,Cluster-8553.5686,Cluster-790.0,Cluster-8553.6853,Cluster-8553.6015,Cluster-8553.966,Cluster-8553.697,Cluster-8553.5260,Cluster-8553.12621,Cluster-4583.0,Cluster-2377.0,Cluster-8553.11042,Cluster-12381.0,Cluster-9353.0,Cluster-2156.0,Cluster-9002.0,Cluster-12438.1,Cluster-8553.13094,Cluster-12779.0,Cluster-6574.0,…
Metabolism	Biosynthesis of other secondary metabolites	Streptomycin biosynthesis	ko00521	19	Cluster-9839.1,Cluster-4964.0,Cluster-8553.7640,Cluster-61.0,Cluster-9839.0,Cluster-14154.0,Cluster-12779.0,Cluster-8553.7125,Cluster-9892.0,Cluster-420.0,Cluster-8553.3115,Cluster-12072.0,Cluster-4698.0,Cluster-8553.966,Cluster-11411.0,Cluster-8553.3604,Cluster-14197.0,Cluster-8553.4591,Cluster-4583.0
Metabolism	Metabolism of terpenoids and polyketides	Polyketide sugar unit biosynthesis	ko00523	3	Cluster-4964.0,Cluster-61.0,Cluster-420.0
Metabolism	Biosynthesis of other secondary metabolites	Neomycin, kanamycin and gentamicin biosynthesis	ko00524	1	Cluster-8553.7125
Metabolism	Biosynthesis of other secondary metabolites	Acarbose and validamycin biosynthesis	ko00525	3	Cluster-61.0,Cluster-4964.0,Cluster-420.0
Metabolism	Glycan biosynthesis and metabolism	Glycosaminoglycan degradation	ko00531	9	Cluster-8553.12060,Cluster-8553.268,Cluster-9804.0,Cluster-8553.13269,Cluster-10806.0,Cluster-2737.0,Cluster-1835.0,Cluster-8553.9329,Cluster-8553.12059
Metabolism	Glycan biosynthesis and metabolism	Glycosaminoglycan biosynthesis - chondroitin sulfate / dermatan sulfate	ko00532	7	Cluster-9312.0,Cluster-8553.8878,Cluster-9511.0,Cluster-8676.1,Cluster-8553.1098,Cluster-8553.2546,Cluster-118.0
Metabolism	Glycan biosynthesis and metabolism	Glycosaminoglycan biosynthesis - heparan sulfate / heparin	ko00534	9	Cluster-9511.0,Cluster-8553.8878,Cluster-8553.4501,Cluster-8553.2258,Cluster-118.0,Cluster-8676.1,Cluster-8553.4851,Cluster-9312.0,Cluster-442.0
Metabolism	Lipid metabolism	Glycerolipid metabolism	ko00561	52	Cluster-8553.8704,Cluster-8553.2356,Cluster-8553.3156,Cluster-8553.2472,Cluster-3571.1,Cluster-4694.0,Cluster-6424.0,Cluster-8553.12632,Cluster-8553.4627,Cluster-8553.6699,Cluster-10138.0,Cluster-8553.9441,Cluster-8553.4910,Cluster-8553.290,Cluster-7633.0,Cluster-4695.0,Cluster-10084.0,Cluster-8553.4351,Cluster-4207.0,Cluster-724.0,Cluster-8553.1506,Cluster-8553.1525,Cluster-8553.4983,Cluster-855…
Metabolism	Carbohydrate metabolism	Inositol phosphate metabolism	ko00562	134	Cluster-5681.0,Cluster-6643.0,Cluster-8553.515,Cluster-7433.0,Cluster-8553.3604,Cluster-14197.0,Cluster-9648.0,Cluster-8553.1591,Cluster-8553.6598,Cluster-8555.0,Cluster-8553.10712,Cluster-8553.5768,Cluster-8553.8633,Cluster-12072.0,Cluster-8653.0,Cluster-12738.0,Cluster-8553.683,Cluster-5575.0,Cluster-8553.3945,Cluster-8867.0,Cluster-8553.3018,Cluster-8553.309,Cluster-8553.3318,Cluster-8553.1256…
Metabolism	Glycan biosynthesis and metabolism	Glycosylphosphatidylinositol (GPI)-anchor biosynthesis	ko00563	13	Cluster-14626.0,Cluster-2086.0,Cluster-14626.1,Cluster-2611.0,Cluster-8553.12902,Cluster-13202.1,Cluster-10208.0,Cluster-8553.6719,Cluster-8553.3822,Cluster-8553.5970,Cluster-13202.2,Cluster-7348.1,Cluster-6353.0
Metabolism	Lipid metabolism	Glycerophospholipid metabolism	ko00564	75	Cluster-14277.0,Cluster-6154.0,Cluster-8553.9669,Cluster-8553.2335,Cluster-6668.0,Cluster-8553.3166,Cluster-5354.0,Cluster-8553.12713,Cluster-8553.3156,Cluster-8553.6117,Cluster-5588.0,Cluster-5934.0,Cluster-8553.1506,Cluster-8662.0,Cluster-7633.0,Cluster-8553.6156,Cluster-1611.0,Cluster-8553.1660,Cluster-849.0,Cluster-8553.4910,Cluster-13471.0,Cluster-8553.11857,Cluster-8553.4816,Cluster-8553.42…
Metabolism	Lipid metabolism	Ether lipid metabolism	ko00565	16	Cluster-8553.1064,Cluster-8553.4152,Cluster-8553.13478,Cluster-8331.0,Cluster-4110.0,Cluster-8553.11470,Cluster-14277.0,Cluster-14277.1,Cluster-8553.28,Cluster-8553.505,Cluster-8553.4816,Cluster-12979.0,Cluster-8553.4724,Cluster-12972.0,Cluster-5369.0,Cluster-8553.3672
Metabolism	Lipid metabolism	Arachidonic acid metabolism	ko00590	23	Cluster-6816.0,Cluster-8553.7770,Cluster-10420.0,Cluster-8553.13478,Cluster-11566.0,Cluster-8553.138,Cluster-8553.13531,Cluster-4110.0,Cluster-8553.13218,Cluster-296.0,Cluster-6447.0,Cluster-8553.5883,Cluster-7437.0,Cluster-3241.0,Cluster-12847.0,Cluster-8553.8705,Cluster-7530.0,Cluster-14367.0,Cluster-8553.5879,Cluster-8553.11644,Cluster-8553.1373,Cluster-2306.0,Cluster-6360.0
Metabolism	Lipid metabolism	Linoleic acid metabolism	ko00591	2	Cluster-8553.13478,Cluster-4110.0
Metabolism	Lipid metabolism	alpha-Linolenic acid metabolism	ko00592	23	Cluster-9588.0,Cluster-7059.0,Cluster-5304.0,Cluster-8553.2551,Cluster-8553.8151,Cluster-4110.0,Cluster-10613.0,Cluster-10963.0,Cluster-8553.13478,Cluster-8553.4248,Cluster-8553.990,Cluster-8553.6861,Cluster-8553.3860,Cluster-8553.6762,Cluster-9523.0,Cluster-439.0,Cluster-8553.6006,Cluster-8553.9120,Cluster-8553.10093,Cluster-6599.0,Cluster-8553.12052,Cluster-289.0,Cluster-13323.1
Metabolism	Lipid metabolism	Sphingolipid metabolism	ko00600	35	Cluster-8553.5303,Cluster-8926.0,Cluster-8553.6649,Cluster-10084.0,Cluster-8553.3828,Cluster-8553.8520,Cluster-8553.7709,Cluster-8553.1025,Cluster-8553.10774,Cluster-8553.1270,Cluster-8553.2158,Cluster-11140.2,Cluster-9126.0,Cluster-8553.13057,Cluster-8553.218,Cluster-8553.12121,Cluster-8917.0,Cluster-8553.118,Cluster-5643.0,Cluster-8553.7899,Cluster-6893.0,Cluster-916.0,Cluster-8553.8253,Cluster…
Metabolism	Glycan biosynthesis and metabolism	Glycosphingolipid biosynthesis - lacto and neolacto series	ko00601	6	Cluster-8553.6574,Cluster-8553.9270,Cluster-8032.0,Cluster-7123.0,Cluster-8553.2221,Cluster-7557.0
Metabolism	Glycan biosynthesis and metabolism	Glycosphingolipid biosynthesis - globo and isoglobo series	ko00603	12	Cluster-9804.0,Cluster-10084.0,Cluster-1835.0,Cluster-8553.6574,Cluster-8926.0,Cluster-10806.0,Cluster-8553.2221,Cluster-7557.0,Cluster-11066.0,Cluster-8553.9270,Cluster-8032.0,Cluster-8553.12646
Metabolism	Glycan biosynthesis and metabolism	Glycosphingolipid biosynthesis - ganglio series	ko00604	10	Cluster-2696.0,Cluster-8553.319,Cluster-8652.0,Cluster-2032.0,Cluster-10806.0,Cluster-12680.1,Cluster-1835.0,Cluster-5569.0,Cluster-9804.0,Cluster-1992.0
Metabolism	Carbohydrate metabolism	Pyruvate metabolism	ko00620	90	Cluster-6349.0,Cluster-1218.0,Cluster-9063.0,Cluster-8553.8099,Cluster-516.0,Cluster-14385.1,Cluster-1530.0,Cluster-8553.13846,Cluster-14385.0,Cluster-11602.0,Cluster-5950.0,Cluster-8553.7877,Cluster-8553.562,Cluster-14596.0,Cluster-8553.4696,Cluster-12389.0,Cluster-10945.0,Cluster-3651.0,Cluster-10315.0,Cluster-9084.0,Cluster-7592.0,Cluster-8553.10232,Cluster-4866.0,Cluster-8553.5731,Cluster-855…
Metabolism	Xenobiotics biodegradation and metabolism	Toluene degradation	ko00623	3	Cluster-8553.5786,Cluster-4296.0,Cluster-6572.0
Metabolism	Xenobiotics biodegradation and metabolism	Chloroalkane and chloroalkene degradation	ko00625	14	Cluster-4694.0,Cluster-10532.0,Cluster-8553.12318,Cluster-12389.0,Cluster-12847.0,Cluster-6395.0,Cluster-8553.6410,Cluster-8553.13218,Cluster-8553.12403,Cluster-6666.0,Cluster-10138.0,Cluster-8553.8099,Cluster-8553.12632,Cluster-6424.0
Metabolism	Xenobiotics biodegradation and metabolism	Naphthalene degradation	ko00626	3	Cluster-6666.0,Cluster-6395.0,Cluster-10532.0
Metabolism	Xenobiotics biodegradation and metabolism	Aminobenzoate degradation	ko00627	18	Cluster-8553.10548,Cluster-8553.3410,Cluster-3441.0,Cluster-6891.0,Cluster-8553.5398,Cluster-6694.0,Cluster-8553.12357,Cluster-8553.7559,Cluster-8553.8437,Cluster-8553.7804,Cluster-8553.957,Cluster-2934.0,Cluster-3485.0,Cluster-8553.5513,Cluster-3518.0,Cluster-2597.0,Cluster-8553.9404,Cluster-12866.0
Metabolism	Carbohydrate metabolism	Glyoxylate and dicarboxylate metabolism	ko00630	86	Cluster-8553.13757,Cluster-7926.0,Cluster-10882.0,Cluster-8553.5497,Cluster-2262.0,Cluster-8553.5548,Cluster-10729.0,Cluster-2974.0,Cluster-8553.13016,Cluster-14348.1,Cluster-100.0,Cluster-9578.0,Cluster-8553.10252,Cluster-8553.5665,Cluster-3126.0,Cluster-8553.5017,Cluster-8553.10673,Cluster-2126.0,Cluster-4665.0,Cluster-8553.5492,Cluster-12081.0,Cluster-5581.0,Cluster-8451.1,Cluster-11257.0,Clus…
Metabolism	Carbohydrate metabolism	Propanoate metabolism	ko00640	85	Cluster-10729.0,Cluster-8553.957,Cluster-8553.5548,Cluster-86.0,Cluster-3485.0,Cluster-8553.975,Cluster-8553.977,Cluster-7926.0,Cluster-8553.13757,Cluster-8553.5768,Cluster-8553.5497,Cluster-8553.8437,Cluster-10882.0,Cluster-8553.11312,Cluster-8555.0,Cluster-2597.0,Cluster-2590.0,Cluster-8553.9404,Cluster-8553.9134,Cluster-8553.9996,Cluster-9578.0,Cluster-4220.0,Cluster-8553.3410,Cluster-8553.501…
Metabolism	Xenobiotics biodegradation and metabolism	Styrene degradation	ko00643	10	Cluster-8553.7804,Cluster-8553.4929,Cluster-8553.8519,Cluster-8553.5319,Cluster-1383.0,Cluster-8553.5657,Cluster-10202.0,Cluster-11663.0,Cluster-11901.0,Cluster-13519.0
Metabolism	Carbohydrate metabolism	Butanoate metabolism	ko00650	38	Cluster-8553.2435,Cluster-2934.0,Cluster-7296.0,Cluster-10166.0,Cluster-10307.0,Cluster-4248.0,Cluster-820.0,Cluster-8553.5398,Cluster-8553.10548,Cluster-8553.5623,Cluster-13422.0,Cluster-6694.0,Cluster-8553.7522,Cluster-8553.2003,Cluster-8553.5513,Cluster-8553.133,Cluster-3485.0,Cluster-10729.0,Cluster-8553.957,Cluster-8553.8437,Cluster-8553.2984,Cluster-8553.7559,Cluster-8553.4256,Cluster-8553.…
Metabolism	Metabolism of cofactors and vitamins	One carbon pool by folate	ko00670	32	Cluster-8553.9456,Cluster-7145.0,Cluster-8553.10251,Cluster-14054.0,Cluster-2024.0,Cluster-8553.4994,Cluster-213.0,Cluster-10159.0,Cluster-8553.13486,Cluster-8553.1899,Cluster-10159.1,Cluster-8553.6417,Cluster-8553.4913,Cluster-2974.0,Cluster-4537.0,Cluster-2446.0,Cluster-8553.10252,Cluster-277.0,Cluster-8553.5186,Cluster-9713.0,Cluster-8192.0,Cluster-8553.12568,Cluster-8553.10512,Cluster-8553.99…
Metabolism	Energy metabolism	Methane metabolism	ko00680	49	Cluster-8553.8775,Cluster-4004.0,Cluster-9606.0,Cluster-3135.1,Cluster-1128.0,Cluster-8553.3486,Cluster-8553.4053,Cluster-5991.0,Cluster-14461.0,Cluster-12650.0,Cluster-5635.0,Cluster-8553.373,Cluster-8553.9945,Cluster-8192.0,Cluster-12081.0,Cluster-8553.6013,Cluster-8553.5854,Cluster-11277.0,Cluster-12924.0,Cluster-10532.0,Cluster-4537.0,Cluster-6129.0,Cluster-11209.0,Cluster-6598.0,Cluster-3205…
Metabolism	Energy metabolism	Carbon fixation in photosynthetic organisms	ko00710	64	Cluster-4333.0,Cluster-418.0,Cluster-6137.0,Cluster-2465.0,Cluster-12401.0,Cluster-8553.11356,Cluster-633.0,Cluster-9604.0,Cluster-2866.0,Cluster-9451.0,Cluster-12555.0,Cluster-3135.0,Cluster-12075.0,Cluster-13703.0,Cluster-8553.8818,Cluster-8553.8633,Cluster-1997.0,Cluster-6060.0,Cluster-8553.896,Cluster-8553.10712,Cluster-8553.5501,Cluster-11209.0,Cluster-2262.0,Cluster-8553.7050,Cluster-8553.1…
Metabolism	Energy metabolism	Carbon fixation pathways in prokaryotes	ko00720	41	Cluster-356.0,Cluster-1987.0,Cluster-8553.13757,Cluster-544.0,Cluster-8553.154,Cluster-8553.2614,Cluster-10729.0,Cluster-10945.0,Cluster-8553.562,Cluster-7605.0,Cluster-8553.13016,Cluster-14348.1,Cluster-14348.0,Cluster-277.0,Cluster-9854.0,Cluster-9578.0,Cluster-2446.0,Cluster-2236.0,Cluster-8553.8788,Cluster-8553.12737,Cluster-4823.0,Cluster-8553.11047,Cluster-14433.0,Cluster-8553.12738,Cluster…
Metabolism	Metabolism of cofactors and vitamins	Thiamine metabolism	ko00730	15	Cluster-8553.5584,Cluster-5057.0,Cluster-8553.7553,Cluster-8553.13234,Cluster-8553.6669,Cluster-12776.0,Cluster-1060.0,Cluster-5918.0,Cluster-11575.0,Cluster-8553.10163,Cluster-10635.0,Cluster-8553.1985,Cluster-7625.0,Cluster-8553.3423,Cluster-9802.0
Metabolism	Metabolism of cofactors and vitamins	Riboflavin metabolism	ko00740	7	Cluster-10602.0,Cluster-13349.0,Cluster-5441.0,Cluster-8553.11473,Cluster-7143.0,Cluster-11575.0,Cluster-5441.2
Metabolism	Metabolism of cofactors and vitamins	Vitamin B6 metabolism	ko00750	7	Cluster-6656.0,Cluster-8553.914,Cluster-2549.0,Cluster-8553.259,Cluster-12392.0,Cluster-8553.913,Cluster-2549.1
Metabolism	Metabolism of cofactors and vitamins	Nicotinate and nicotinamide metabolism	ko00760	25	Cluster-12350.0,Cluster-3206.0,Cluster-8553.10760,Cluster-11685.0,Cluster-1375.0,Cluster-8553.7255,Cluster-8553.11083,Cluster-1376.0,Cluster-8553.4922,Cluster-8553.6152,Cluster-8553.3898,Cluster-8553.6288,Cluster-537.0,Cluster-9690.0,Cluster-8553.11979,Cluster-3973.0,Cluster-8553.485,Cluster-8553.6084,Cluster-8647.0,Cluster-8267.0,Cluster-4610.0,Cluster-8553.3149,Cluster-9383.0,Cluster-5233.0,Clu…
Metabolism	Metabolism of cofactors and vitamins	Pantothenate and CoA biosynthesis	ko00770	8	Cluster-8553.8022,Cluster-8553.8560,Cluster-3294.0,Cluster-7614.0,Cluster-1822.0,Cluster-8553.2319,Cluster-8553.3467,Cluster-8553.3010
Metabolism	Metabolism of cofactors and vitamins	Biotin metabolism	ko00780	3	Cluster-8553.1884,Cluster-8553.12579,Cluster-8553.5026
Metabolism	Metabolism of cofactors and vitamins	Lipoic acid metabolism	ko00785	4	Cluster-2752.0,Cluster-8553.7698,Cluster-2509.0,Cluster-8553.5863
Metabolism	Metabolism of cofactors and vitamins	Folate biosynthesis	ko00790	14	Cluster-11775.0,Cluster-10516.0,Cluster-8553.9028,Cluster-11346.0,Cluster-8320.0,Cluster-8553.8302,Cluster-14182.0,Cluster-8553.11308,Cluster-8553.9760,Cluster-14329.1,Cluster-8553.5989,Cluster-8553.3143,Cluster-8363.0,Cluster-8553.6171
Metabolism	Xenobiotics biodegradation and metabolism	Atrazine degradation	ko00791	1	Cluster-8553.1715
Metabolism	Metabolism of cofactors and vitamins	Retinol metabolism	ko00830	16	Cluster-7301.0,Cluster-8553.10466,Cluster-6666.0,Cluster-11455.1,Cluster-8553.6326,Cluster-8553.4627,Cluster-10532.0,Cluster-4374.0,Cluster-8553.6901,Cluster-8553.1020,Cluster-6395.0,Cluster-3280.0,Cluster-8553.12402,Cluster-8553.5249,Cluster-8553.7550,Cluster-8553.8935
Metabolism	Metabolism of cofactors and vitamins	Porphyrin and chlorophyll metabolism	ko00860	31	Cluster-12601.0,Cluster-12611.0,Cluster-8553.5058,Cluster-1592.0,Cluster-12068.0,Cluster-8553.7480,Cluster-12624.0,Cluster-8553.1390,Cluster-8553.4841,Cluster-8553.3434,Cluster-4071.0,Cluster-12317.0,Cluster-8553.4325,Cluster-8553.3171,Cluster-8165.0,Cluster-8553.8528,Cluster-7916.0,Cluster-8553.6200,Cluster-8553.1359,Cluster-8553.3046,Cluster-13263.0,Cluster-6326.0,Cluster-6486.0,Cluster-8553.12…
Metabolism	Metabolism of terpenoids and polyketides	Terpenoid backbone biosynthesis	ko00900	31	Cluster-7183.0,Cluster-13404.0,Cluster-8553.1070,Cluster-505.0,Cluster-820.0,Cluster-11583.0,Cluster-8553.4777,Cluster-8553.6402,Cluster-8553.9863,Cluster-8553.1150,Cluster-9552.0,Cluster-8553.6041,Cluster-9578.0,Cluster-77.0,Cluster-8553.3721,Cluster-2655.0,Cluster-8553.5736,Cluster-8553.1296,Cluster-4862.0,Cluster-8553.9380,Cluster-8553.5331,Cluster-9384.0,Cluster-8553.13757,Cluster-650.0,Clust…
Metabolism	Metabolism of terpenoids and polyketides	Limonene and pinene degradation	ko00903	9	Cluster-8553.12632,Cluster-8553.8099,Cluster-6424.0,Cluster-8553.12403,Cluster-10138.0,Cluster-8553.6410,Cluster-12389.0,Cluster-4694.0,Cluster-8553.12318
Metabolism	Metabolism of terpenoids and polyketides	Zeatin biosynthesis	ko00908	4	Cluster-11027.0,Cluster-12859.0,Cluster-13513.0,Cluster-11027.1
Metabolism	Metabolism of terpenoids and polyketides	Sesquiterpenoid and triterpenoid biosynthesis	ko00909	2	Cluster-11151.0,Cluster-9051.0
Metabolism	Energy metabolism	Nitrogen metabolism	ko00910	13	Cluster-908.0,Cluster-8553.11052,Cluster-7409.0,Cluster-8553.6151,Cluster-7843.0,Cluster-8553.13571,Cluster-8553.1510,Cluster-4732.0,Cluster-7363.0,Cluster-9493.0,Cluster-8553.10673,Cluster-8553.3415,Cluster-8553.6865
Metabolism	Energy metabolism	Sulfur metabolism	ko00920	19	Cluster-8553.6879,Cluster-8553.5018,Cluster-8553.5433,Cluster-779.0,Cluster-10069.0,Cluster-303.0,Cluster-8424.0,Cluster-8553.6889,Cluster-8553.7460,Cluster-13683.0,Cluster-14449.0,Cluster-8553.8780,Cluster-7951.0,Cluster-8553.8324,Cluster-1170.0,Cluster-8553.11561,Cluster-8553.2255,Cluster-8553.6875,Cluster-8553.5616
Metabolism	Xenobiotics biodegradation and metabolism	Caprolactam degradation	ko00930	21	Cluster-8553.5398,Cluster-8553.3410,Cluster-8553.10548,Cluster-6891.0,Cluster-3441.0,Cluster-2868.0,Cluster-1340.0,Cluster-13422.0,Cluster-6694.0,Cluster-8553.7522,Cluster-8553.7559,Cluster-8553.8437,Cluster-3551.1,Cluster-8553.133,Cluster-3485.0,Cluster-8553.5513,Cluster-2934.0,Cluster-8553.957,Cluster-8553.9404,Cluster-2597.0,Cluster-12866.0
Metabolism	Biosynthesis of other secondary metabolites	Phenylpropanoid biosynthesis	ko00940	4	Cluster-8553.8234,Cluster-8553.7604,Cluster-14346.0,Cluster-11354.0
Metabolism	Biosynthesis of other secondary metabolites	Isoquinoline alkaloid biosynthesis	ko00950	11	Cluster-1350.0,Cluster-11645.0,Cluster-3596.0,Cluster-8553.8549,Cluster-8553.5501,Cluster-633.0,Cluster-7543.0,Cluster-1997.0,Cluster-8553.2132,Cluster-9090.0,Cluster-4333.0
Metabolism	Biosynthesis of other secondary metabolites	Tropane, piperidine and pyridine alkaloid biosynthesis	ko00960	10	Cluster-4333.0,Cluster-9090.0,Cluster-1997.0,Cluster-8553.2132,Cluster-8553.8549,Cluster-8553.5501,Cluster-633.0,Cluster-7543.0,Cluster-3596.0,Cluster-1350.0
Metabolism	Biosynthesis of other secondary metabolites	Betalain biosynthesis	ko00965	2	Cluster-11645.0,Cluster-4952.0
Genetic Information Processing	Translation	Aminoacyl-tRNA biosynthesis	ko00970	109	Cluster-2994.0,Cluster-8553.5527,Cluster-13263.0,Cluster-8553.6511,Cluster-10937.1,Cluster-8553.4930,Cluster-10419.0,Cluster-3291.0,Cluster-8553.4337,Cluster-8553.5064,Cluster-3446.0,Cluster-8553.7302,Cluster-3594.0,Cluster-3075.0,Cluster-8553.7480,Cluster-7082.0,Cluster-8553.8047,Cluster-8553.1859,Cluster-5162.0,Cluster-1257.0,Cluster-11309.0,Cluster-13509.0,Cluster-8553.4525,Cluster-11022.0,Clu…
Metabolism	Xenobiotics biodegradation and metabolism	Metabolism of xenobiotics by cytochrome P450	ko00980	34	Cluster-13300.0,Cluster-11632.0,Cluster-6360.0,Cluster-8553.7183,Cluster-8553.5850,Cluster-8553.5841,Cluster-8553.4541,Cluster-13934.0,Cluster-2865.0,Cluster-8553.6326,Cluster-618.0,Cluster-8553.7770,Cluster-8553.13627,Cluster-10532.0,Cluster-6395.0,Cluster-8553.9615,Cluster-8553.9606,Cluster-14098.0,Cluster-8553.2350,Cluster-14367.0,Cluster-8553.7701,Cluster-8553.13497,Cluster-8553.13549,Cluster…
Metabolism	Metabolism of terpenoids and polyketides	Insect hormone biosynthesis	ko00981	9	Cluster-10138.0,Cluster-8553.12403,Cluster-6424.0,Cluster-8553.8099,Cluster-8553.12632,Cluster-12389.0,Cluster-8553.6410,Cluster-8553.12318,Cluster-4694.0
Metabolism	Xenobiotics biodegradation and metabolism	Drug metabolism - cytochrome P450	ko00982	34	Cluster-114.0,Cluster-14164.0,Cluster-12441.0,Cluster-8553.8933,Cluster-8553.6321,Cluster-8553.12261,Cluster-8553.138,Cluster-8553.13260,Cluster-6666.0,Cluster-8553.3168,Cluster-8553.13549,Cluster-8553.840,Cluster-3833.0,Cluster-8553.2350,Cluster-8553.9606,Cluster-14098.0,Cluster-8553.7701,Cluster-14367.0,Cluster-8553.13497,Cluster-8553.7770,Cluster-618.0,Cluster-8553.13627,Cluster-10532.0,Cluste…
Metabolism	Xenobiotics biodegradation and metabolism	Drug metabolism - other enzymes	ko00983	21	Cluster-8553.9457,Cluster-8553.6450,Cluster-7375.0,Cluster-8553.10878,Cluster-12975.1,Cluster-8584.0,Cluster-8553.828,Cluster-13941.0,Cluster-13334.0,Cluster-14406.0,Cluster-8553.825,Cluster-7596.0,Cluster-10531.0,Cluster-8553.9081,Cluster-8553.7469,Cluster-12975.0,Cluster-12545.0,Cluster-8553.11090,Cluster-8553.2191,Cluster-8553.826,Cluster-8553.4210
Metabolism	Lipid metabolism	Biosynthesis of unsaturated fatty acids	ko01040	47	Cluster-8553.6006,Cluster-8553.2197,Cluster-8553.6762,Cluster-9615.0,Cluster-8553.13093,Cluster-289.0,Cluster-8553.8066,Cluster-8553.117,Cluster-7297.0,Cluster-6599.0,Cluster-7059.0,Cluster-8553.9404,Cluster-8553.8151,Cluster-8553.2551,Cluster-12866.0,Cluster-9588.0,Cluster-8553.8437,Cluster-8553.990,Cluster-8553.7559,Cluster-10963.0,Cluster-8553.4784,Cluster-3485.0,Cluster-8553.957,Cluster-8553.…
Metabolism	Metabolism of terpenoids and polyketides	Biosynthesis of vancomycin group antibiotics	ko01055	3	Cluster-61.0,Cluster-4964.0,Cluster-420.0
Metabolism	Global and overview maps	Carbon metabolism	ko01200	312	Cluster-2446.0,Cluster-2597.0,Cluster-8553.13016,Cluster-8553.10712,Cluster-8555.0,Cluster-277.0,Cluster-9854.0,Cluster-2262.0,Cluster-8553.9207,Cluster-11079.0,Cluster-10729.0,Cluster-11209.0,Cluster-6395.0,Cluster-8553.13757,Cluster-7926.0,Cluster-6193.0,Cluster-8553.5501,Cluster-5106.0,Cluster-6296.0,Cluster-8553.6182,Cluster-797.0,Cluster-8553.5307,Cluster-4220.0,Cluster-9447.0,Cluster-8553.1…
Metabolism	Global and overview maps	2-Oxocarboxylic acid metabolism	ko01210	41	Cluster-11257.0,Cluster-8553.12738,Cluster-7494.0,Cluster-8553.1883,Cluster-8553.12737,Cluster-8553.959,Cluster-11765.0,Cluster-1350.0,Cluster-8553.11047,Cluster-8553.9420,Cluster-8553.13016,Cluster-14348.1,Cluster-1822.0,Cluster-6328.0,Cluster-2288.0,Cluster-14348.0,Cluster-2236.0,Cluster-8553.2319,Cluster-8553.5501,Cluster-7543.0,Cluster-8553.3030,Cluster-1997.0,Cluster-8553.7728,Cluster-5580.0…
Metabolism	Global and overview maps	Fatty acid metabolism	ko01212	126	Cluster-10035.0,Cluster-8553.6762,Cluster-8553.13093,Cluster-6891.0,Cluster-347.0,Cluster-11457.0,Cluster-7297.0,Cluster-10625.0,Cluster-8553.8066,Cluster-10913.1,Cluster-13042.0,Cluster-7059.0,Cluster-1675.0,Cluster-12866.0,Cluster-7733.0,Cluster-4232.0,Cluster-8553.7559,Cluster-4331.0,Cluster-8553.10596,Cluster-8553.3544,Cluster-8553.4248,Cluster-8553.3515,Cluster-9423.1,Cluster-269.0,Cluster-8…
Metabolism	Global and overview maps	Degradation of aromatic compounds	ko01220	5	Cluster-3551.1,Cluster-2868.0,Cluster-10532.0,Cluster-6666.0,Cluster-6395.0
Metabolism	Global and overview maps	Biosynthesis of amino acids	ko01230	169	Cluster-2592.0,Cluster-8553.8022,Cluster-8553.5731,Cluster-8553.1327,Cluster-7238.0,Cluster-12650.1,Cluster-8553.2873,Cluster-9887.0,Cluster-2708.0,Cluster-11019.0,Cluster-8553.7728,Cluster-11941.0,Cluster-5972.0,Cluster-11119.0,Cluster-7145.0,Cluster-9028.0,Cluster-11088.0,Cluster-8553.11357,Cluster-8317.0,Cluster-8553.9255,Cluster-8553.7538,Cluster-6823.0,Cluster-8553.959,Cluster-8553.5886,Clus…
Environmental Information Processing	Membrane transport	ABC transporters	ko02010	75	Cluster-8553.5603,Cluster-4134.0,Cluster-13649.0,Cluster-8553.3384,Cluster-4850.0,Cluster-8553.5954,Cluster-8553.11910,Cluster-8553.9396,Cluster-8553.3145,Cluster-8553.11135,Cluster-120.0,Cluster-5082.0,Cluster-8553.9191,Cluster-12973.1,Cluster-8553.6893,Cluster-14254.1,Cluster-8553.5978,Cluster-7367.0,Cluster-14434.1,Cluster-14527.0,Cluster-11138.0,Cluster-7929.0,Cluster-6377.0,Cluster-4288.0,Cl…
Environmental Information Processing	Signal transduction	Two-component system	ko02020	30	Cluster-8553.1510,Cluster-7843.0,Cluster-8553.13571,Cluster-10824.0,Cluster-8553.8324,Cluster-3026.0,Cluster-8553.11561,Cluster-8553.8235,Cluster-11414.0,Cluster-8553.3021,Cluster-8553.7908,Cluster-11229.0,Cluster-5397.0,Cluster-8553.9332,Cluster-8553.10673,Cluster-9414.0,Cluster-3026.1,Cluster-908.0,Cluster-8553.11052,Cluster-9578.0,Cluster-8424.0,Cluster-303.0,Cluster-10729.0,Cluster-8553.6880,…
Cellular Processes	Cellular community - prokaryotes	Quorum sensing	ko02024	17	Cluster-11457.0,Cluster-14519.0,Cluster-8553.11068,Cluster-14192.0,Cluster-7693.0,Cluster-8553.1671,Cluster-1429.0,Cluster-7056.0,Cluster-8553.7541,Cluster-13042.0,Cluster-4765.1,Cluster-10913.1,Cluster-1675.0,Cluster-4880.0,Cluster-3459.0,Cluster-14192.1,Cluster-4765.0
Cellular Processes	Cellular community - prokaryotes	Biofilm formation - Pseudomonas aeruginosa	ko02025	1	Cluster-5064.0
Cellular Processes	Cellular community - prokaryotes	Biofilm formation - Escherichia coli	ko02026	5	Cluster-14432.0,Cluster-14432.1,Cluster-4204.0,Cluster-8553.6207,Cluster-4985.0
Genetic Information Processing	Translation	Ribosome biogenesis in eukaryotes	ko03008	127	Cluster-8402.0,Cluster-8553.8958,Cluster-3204.0,Cluster-5752.0,Cluster-2767.0,Cluster-8553.12451,Cluster-11270.0,Cluster-8553.5080,Cluster-8553.10148,Cluster-1748.0,Cluster-8553.9690,Cluster-8553.10207,Cluster-194.0,Cluster-14507.0,Cluster-8341.0,Cluster-3966.0,Cluster-7829.0,Cluster-8553.7602,Cluster-8553.6955,Cluster-5271.0,Cluster-13884.0,Cluster-1324.0,Cluster-2663.0,Cluster-8553.5800,Cluster…
Genetic Information Processing	Translation	Ribosome	ko03010	467	Cluster-8553.11493,Cluster-8553.1700,Cluster-7057.0,Cluster-8553.7655,Cluster-8553.6203,Cluster-8553.4465,Cluster-12502.0,Cluster-8553.5889,Cluster-6697.0,Cluster-8553.6386,Cluster-8553.6412,Cluster-8553.10565,Cluster-8553.8365,Cluster-8553.6769,Cluster-2206.0,Cluster-8553.7279,Cluster-8673.0,Cluster-8553.3273,Cluster-12024.0,Cluster-8553.8599,Cluster-8553.6059,Cluster-7910.0,Cluster-3917.0,Clust…
Genetic Information Processing	Translation	RNA transport	ko03013	252	Cluster-10542.0,Cluster-13309.0,Cluster-8553.7451,Cluster-8553.8644,Cluster-8553.12294,Cluster-8553.4175,Cluster-8553.6697,Cluster-8553.5019,Cluster-4598.0,Cluster-8553.6325,Cluster-8553.9281,Cluster-380.0,Cluster-3141.0,Cluster-8553.4370,Cluster-11284.0,Cluster-13784.0,Cluster-13903.0,Cluster-1012.0,Cluster-13151.0,Cluster-7309.0,Cluster-8553.8809,Cluster-14289.1,Cluster-6738.0,Cluster-8553.7764…
Genetic Information Processing	Translation	mRNA surveillance pathway	ko03015	112	Cluster-8553.10862,Cluster-13706.1,Cluster-11648.0,Cluster-13910.0,Cluster-721.0,Cluster-8553.10088,Cluster-11882.0,Cluster-8553.9266,Cluster-8553.10761,Cluster-1407.1,Cluster-8553.9818,Cluster-8553.9395,Cluster-8553.8399,Cluster-4268.0,Cluster-11377.0,Cluster-8553.7123,Cluster-5583.0,Cluster-8553.10428,Cluster-14220.0,Cluster-2630.0,Cluster-13706.0,Cluster-12996.0,Cluster-1601.0,Cluster-764.0,Cl…
Genetic Information Processing	Folding, sorting and degradation	RNA degradation	ko03018	99	Cluster-1407.1,Cluster-10365.0,Cluster-8553.9818,Cluster-8553.163,Cluster-2154.2,Cluster-8553.6314,Cluster-8553.3619,Cluster-9813.0,Cluster-2154.1,Cluster-8553.9643,Cluster-10150.0,Cluster-8553.8297,Cluster-8553.12657,Cluster-11848.0,Cluster-14037.0,Cluster-8553.2689,Cluster-8553.9929,Cluster-8553.6530,Cluster-8553.2139,Cluster-9130.0,Cluster-8553.7815,Cluster-8553.6451,Cluster-5451.0,Cluster-855…
Genetic Information Processing	Transcription	RNA polymerase	ko03020	39	Cluster-835.0,Cluster-8553.1948,Cluster-8553.7041,Cluster-8553.12791,Cluster-2827.0,Cluster-7306.1,Cluster-8553.12794,Cluster-13660.0,Cluster-8553.5475,Cluster-8553.8601,Cluster-493.0,Cluster-8553.10341,Cluster-13846.0,Cluster-8553.12315,Cluster-8553.8535,Cluster-8553.1436,Cluster-7741.0,Cluster-3675.0,Cluster-8553.5713,Cluster-8553.11344,Cluster-3253.0,Cluster-11298.0,Cluster-1691.0,Cluster-3253…
Genetic Information Processing	Transcription	Basal transcription factors	ko03022	36	Cluster-5314.0,Cluster-8553.7083,Cluster-8553.7514,Cluster-8553.2230,Cluster-8553.4148,Cluster-8553.11908,Cluster-8553.12091,Cluster-8553.2134,Cluster-8553.6217,Cluster-8553.11367,Cluster-8553.11123,Cluster-13843.0,Cluster-8553.8825,Cluster-8553.12697,Cluster-8553.5078,Cluster-1023.0,Cluster-8553.2982,Cluster-8553.10623,Cluster-8553.13293,Cluster-8553.3373,Cluster-8553.1559,Cluster-8553.3003,Clus…
Genetic Information Processing	Replication and repair	DNA replication	ko03030	42	Cluster-3436.0,Cluster-176.0,Cluster-8553.3215,Cluster-12697.0,Cluster-8553.13709,Cluster-11616.0,Cluster-661.0,Cluster-5655.0,Cluster-8553.5352,Cluster-8723.0,Cluster-13578.0,Cluster-331.0,Cluster-1317.0,Cluster-11501.0,Cluster-8553.12349,Cluster-6383.0,Cluster-14363.0,Cluster-8553.4369,Cluster-8553.235,Cluster-8553.1901,Cluster-8553.10646,Cluster-8553.1136,Cluster-3249.0,Cluster-8553.4343,Clust…
Genetic Information Processing	Transcription	Spliceosome	ko03040	199	Cluster-8553.6547,Cluster-8553.3432,Cluster-8553.11718,Cluster-8553.8056,Cluster-8553.10713,Cluster-8348.0,Cluster-8553.8168,Cluster-602.0,Cluster-9620.0,Cluster-8553.2127,Cluster-5731.0,Cluster-4660.0,Cluster-8553.287,Cluster-8553.9772,Cluster-8553.7911,Cluster-8553.2953,Cluster-4937.0,Cluster-8553.6220,Cluster-8553.9660,Cluster-8553.4973,Cluster-8553.7273,Cluster-6230.0,Cluster-8553.4817,Cluste…
Genetic Information Processing	Folding, sorting and degradation	Proteasome	ko03050	132	Cluster-1447.0,Cluster-8553.4710,Cluster-8553.6323,Cluster-1057.0,Cluster-8553.199,Cluster-1392.0,Cluster-8019.0,Cluster-8553.9548,Cluster-8553.7182,Cluster-11548.0,Cluster-8553.4474,Cluster-6057.0,Cluster-8553.5015,Cluster-8553.7799,Cluster-711.0,Cluster-8553.6679,Cluster-8553.4324,Cluster-12051.0,Cluster-8553.5648,Cluster-11512.0,Cluster-4818.0,Cluster-2852.0,Cluster-8553.6961,Cluster-66.0,Clus…
Genetic Information Processing	Folding, sorting and degradation	Protein export	ko03060	39	Cluster-8553.4382,Cluster-14324.0,Cluster-8553.5709,Cluster-7509.1,Cluster-13199.1,Cluster-8553.6391,Cluster-13015.0,Cluster-13162.0,Cluster-10191.0,Cluster-8553.456,Cluster-8553.13375,Cluster-4769.0,Cluster-8553.10827,Cluster-14178.0,Cluster-874.0,Cluster-14519.0,Cluster-9396.0,Cluster-8553.6369,Cluster-13506.0,Cluster-9375.0,Cluster-8553.6678,Cluster-8262.0,Cluster-8553.9959,Cluster-8553.2427,C…
Environmental Information Processing	Membrane transport	Bacterial secretion system	ko03070	3	Cluster-4880.0,Cluster-8553.11068,Cluster-14519.0
Organismal Systems	Endocrine system	PPAR signaling pathway	ko03320	112	Cluster-5790.0,Cluster-8553.5150,Cluster-8553.6251,Cluster-8553.11190,Cluster-12043.0,Cluster-8553.5398,Cluster-8553.12052,Cluster-2896.0,Cluster-8553.5569,Cluster-8553.3860,Cluster-7056.0,Cluster-1429.0,Cluster-8553.6010,Cluster-8553.4012,Cluster-3799.0,Cluster-8553.7323,Cluster-7693.0,Cluster-439.0,Cluster-9523.0,Cluster-8553.5240,Cluster-10613.0,Cluster-11144.0,Cluster-10983.0,Cluster-2148.0,C…
Genetic Information Processing	Replication and repair	Base excision repair	ko03410	37	Cluster-8553.4369,Cluster-8553.1408,Cluster-8553.3465,Cluster-8723.0,Cluster-6383.0,Cluster-8553.2733,Cluster-8553.12546,Cluster-1317.0,Cluster-8553.6552,Cluster-10955.0,Cluster-8553.640,Cluster-5655.0,Cluster-8553.9707,Cluster-8553.3215,Cluster-8553.1053,Cluster-8553.5931,Cluster-12697.0,Cluster-8553.12542,Cluster-6755.0,Cluster-8553.9714,Cluster-8553.5252,Cluster-623.0,Cluster-2494.0,Cluster-85…
Genetic Information Processing	Replication and repair	Nucleotide excision repair	ko03420	60	Cluster-11082.0,Cluster-6168.0,Cluster-8553.3276,Cluster-8553.233,Cluster-8553.11367,Cluster-8553.12021,Cluster-8553.12841,Cluster-8553.8977,Cluster-5331.0,Cluster-5655.1,Cluster-1023.0,Cluster-8553.5078,Cluster-8553.4343,Cluster-8553.9321,Cluster-8553.6202,Cluster-8553.6110,Cluster-13476.2,Cluster-7450.0,Cluster-8553.234,Cluster-9115.0,Cluster-8553.4998,Cluster-8553.7787,Cluster-8553.12091,Clust…
Genetic Information Processing	Replication and repair	Mismatch repair	ko03430	37	Cluster-8553.6680,Cluster-6902.0,Cluster-11709.0,Cluster-8553.2917,Cluster-8553.696,Cluster-8553.234,Cluster-8553.4998,Cluster-9115.0,Cluster-5655.1,Cluster-8553.4343,Cluster-1780.0,Cluster-8553.12841,Cluster-14076.0,Cluster-11082.0,Cluster-8553.233,Cluster-8553.4519,Cluster-8723.0,Cluster-8553.12349,Cluster-11501.0,Cluster-8553.5352,Cluster-8553.4487,Cluster-10305.0,Cluster-8553.4369,Cluster-855…
Genetic Information Processing	Replication and repair	Homologous recombination	ko03440	47	Cluster-7262.0,Cluster-8553.4369,Cluster-8553.1975,Cluster-8553.12349,Cluster-8553.13009,Cluster-8553.4120,Cluster-8553.13910,Cluster-11826.0,Cluster-8553.5352,Cluster-8553.13911,Cluster-8553.4153,Cluster-9590.0,Cluster-8553.4403,Cluster-6568.0,Cluster-2108.0,Cluster-8051.0,Cluster-14483.2,Cluster-382.0,Cluster-12670.1,Cluster-4469.0,Cluster-8553.4658,Cluster-8553.9447,Cluster-8553.7563,Cluster-1…
Genetic Information Processing	Replication and repair	Non-homologous end-joining	ko03450	14	Cluster-8553.3830,Cluster-8553.3118,Cluster-14483.1,Cluster-8553.12141,Cluster-8553.10545,Cluster-8553.6658,Cluster-11964.0,Cluster-13662.1,Cluster-13662.0,Cluster-382.0,Cluster-14483.2,Cluster-13172.0,Cluster-5065.0,Cluster-6101.0
Genetic Information Processing	Replication and repair	Fanconi anemia pathway	ko03460	49	Cluster-3812.0,Cluster-8553.4998,Cluster-13397.0,Cluster-8553.6680,Cluster-8553.964,Cluster-1388.0,Cluster-8553.13208,Cluster-8553.5121,Cluster-4588.0,Cluster-3445.0,Cluster-238.0,Cluster-14282.0,Cluster-8553.8346,Cluster-2914.0,Cluster-8553.12148,Cluster-11873.1,Cluster-8553.808,Cluster-8553.5093,Cluster-5331.0,Cluster-8553.13067,Cluster-8553.5324,Cluster-8553.10140,Cluster-1780.0,Cluster-4469.1…
Environmental Information Processing	Signal transduction	MAPK signaling pathway	ko04010	549	Cluster-12574.0,Cluster-8553.1459,Cluster-8553.9882,Cluster-8553.5205,Cluster-8553.2637,Cluster-8553.4187,Cluster-7346.0,Cluster-11375.0,Cluster-5299.0,Cluster-325.0,Cluster-2029.0,Cluster-8553.8665,Cluster-8153.0,Cluster-8553.11852,Cluster-8553.2932,Cluster-8553.1611,Cluster-8553.11271,Cluster-8553.981,Cluster-8553.8316,Cluster-8553.10274,Cluster-8553.2928,Cluster-8553.5604,Cluster-8553.1854,Clu…
Environmental Information Processing	Signal transduction	MAPK signaling pathway - yeast	ko04011	66	Cluster-8553.9211,Cluster-8553.14002,Cluster-8553.2928,Cluster-1111.0,Cluster-8553.3655,Cluster-13871.0,Cluster-10514.0,Cluster-6150.0,Cluster-8553.1854,Cluster-13195.0,Cluster-9569.0,Cluster-8553.12262,Cluster-8553.9497,Cluster-8553.10343,Cluster-8553.2413,Cluster-8553.11586,Cluster-8553.6914,Cluster-8553.3184,Cluster-7462.0,Cluster-8553.3417,Cluster-8553.5665,Cluster-3598.0,Cluster-8553.4357,Cl…
Environmental Information Processing	Signal transduction	ErbB signaling pathway	ko04012	175	Cluster-8553.10751,Cluster-12414.0,Cluster-8553.13173,Cluster-8553.1272,Cluster-8553.8927,Cluster-8553.3078,Cluster-8553.2718,Cluster-8049.0,Cluster-8553.5045,Cluster-8553.13489,Cluster-8680.0,Cluster-12653.0,Cluster-8553.9704,Cluster-8553.7013,Cluster-8553.5199,Cluster-8553.10338,Cluster-8553.12691,Cluster-8553.12416,Cluster-8553.8931,Cluster-11485.1,Cluster-5584.0,Cluster-8553.1317,Cluster-8553…
Environmental Information Processing	Signal transduction	MAPK signaling pathway - fly	ko04013	341	Cluster-8553.2637,Cluster-12574.0,Cluster-8553.9636,Cluster-3528.0,Cluster-8553.9882,Cluster-10055.0,Cluster-7346.0,Cluster-8553.4187,Cluster-3017.0,Cluster-11787.0,Cluster-8553.12379,Cluster-8553.10695,Cluster-8553.12447,Cluster-7694.0,Cluster-11192.0,Cluster-5225.0,Cluster-8553.1482,Cluster-8553.10866,Cluster-5299.0,Cluster-180.0,Cluster-8153.0,Cluster-8553.8665,Cluster-8553.7584,Cluster-6790.0…
Environmental Information Processing	Signal transduction	Ras signaling pathway	ko04014	472	Cluster-4896.0,Cluster-8553.574,Cluster-8553.12377,Cluster-8553.13254,Cluster-8553.13986,Cluster-7602.0,Cluster-8553.12495,Cluster-8553.8397,Cluster-8553.4599,Cluster-8553.8922,Cluster-8553.5442,Cluster-1746.0,Cluster-12297.0,Cluster-8553.11586,Cluster-4443.0,Cluster-8553.9721,Cluster-8553.12182,Cluster-3970.0,Cluster-8553.7816,Cluster-13180.0,Cluster-8553.7280,Cluster-8553.9364,Cluster-8553.1199…
Environmental Information Processing	Signal transduction	Rap1 signaling pathway	ko04015	302	Cluster-6705.0,Cluster-8553.5442,Cluster-9845.0,Cluster-8553.8397,Cluster-8553.4599,Cluster-3970.0,Cluster-8553.5902,Cluster-8553.11994,Cluster-8553.7816,Cluster-8553.7280,Cluster-13195.0,Cluster-8553.8649,Cluster-4896.0,Cluster-8553.12495,Cluster-7602.0,Cluster-8553.9333,Cluster-8553.4666,Cluster-8553.7108,Cluster-3237.0,Cluster-8553.6372,Cluster-1895.0,Cluster-8553.9346,Cluster-6146.0,Cluster-8…
Environmental Information Processing	Signal transduction	MAPK signaling pathway - plant	ko04016	56	Cluster-5682.0,Cluster-13021.0,Cluster-8553.10221,Cluster-8553.8397,Cluster-8812.0,Cluster-6480.0,Cluster-8553.10005,Cluster-8553.11987,Cluster-8553.9766,Cluster-8553.11994,Cluster-4076.0,Cluster-11205.0,Cluster-8553.12159,Cluster-1797.0,Cluster-8553.3444,Cluster-9626.0,Cluster-991.0,Cluster-5205.0,Cluster-8553.11343,Cluster-4685.0,Cluster-4896.0,Cluster-8553.10715,Cluster-12201.0,Cluster-5070.0,…
Environmental Information Processing	Signal transduction	Calcium signaling pathway	ko04020	140	Cluster-8553.3198,Cluster-14097.0,Cluster-2030.0,Cluster-8553.9434,Cluster-8553.11999,Cluster-4211.0,Cluster-8553.6037,Cluster-2199.0,Cluster-13453.0,Cluster-8553.4884,Cluster-8553.8537,Cluster-8553.10497,Cluster-6633.1,Cluster-3606.0,Cluster-8553.7952,Cluster-288.0,Cluster-5025.0,Cluster-8553.10083,Cluster-8553.9902,Cluster-8553.8677,Cluster-13538.0,Cluster-10180.0,Cluster-8553.1597,Cluster-1370…
Environmental Information Processing	Signal transduction	cGMP-PKG signaling pathway	ko04022	186	Cluster-5858.0,Cluster-8553.3816,Cluster-9864.1,Cluster-8553.7533,Cluster-14327.0,Cluster-3034.0,Cluster-8553.6560,Cluster-14085.0,Cluster-5875.0,Cluster-8553.7264,Cluster-9449.0,Cluster-7193.0,Cluster-9872.0,Cluster-8553.5074,Cluster-8553.2530,Cluster-12098.0,Cluster-8553.4044,Cluster-3953.0,Cluster-8553.10769,Cluster-11398.0,Cluster-8553.126,Cluster-8553.3324,Cluster-8553.5982,Cluster-8553.6052…
Environmental Information Processing	Signal transduction	cAMP signaling pathway	ko04024	272	Cluster-8553.12899,Cluster-8553.3324,Cluster-8553.3146,Cluster-12098.0,Cluster-297.0,Cluster-6955.0,Cluster-8159.0,Cluster-5368.0,Cluster-8553.676,Cluster-9449.0,Cluster-8553.7557,Cluster-5474.0,Cluster-8553.6560,Cluster-8553.5227,Cluster-8553.11470,Cluster-120.0,Cluster-9864.1,Cluster-8553.6976,Cluster-8553.12052,Cluster-8553.505,Cluster-11485.1,Cluster-8553.4289,Cluster-8553.9051,Cluster-8553.1…
Environmental Information Processing	Signaling molecules and interaction	Cytokine-cytokine receptor interaction	ko04060	2	Cluster-12733.1,Cluster-8553.1446
Organismal Systems	Immune system	Chemokine signaling pathway	ko04062	241	Cluster-8553.6372,Cluster-8553.8533,Cluster-6249.0,Cluster-8553.7397,Cluster-8553.4418,Cluster-8553.6834,Cluster-8553.11467,Cluster-8553.6068,Cluster-8553.5005,Cluster-8553.9346,Cluster-1346.0,Cluster-8553.7108,Cluster-8553.7405,Cluster-13627.0,Cluster-8553.7567,Cluster-2314.0,Cluster-11265.0,Cluster-4630.0,Cluster-8553.492,Cluster-8553.13126,Cluster-8553.3184,Cluster-8553.7625,Cluster-5196.0,Clu…
Environmental Information Processing	Signal transduction	NF-kappa B signaling pathway	ko04064	73	Cluster-6959.0,Cluster-8553.12387,Cluster-6297.0,Cluster-8553.8117,Cluster-8553.9633,Cluster-8553.5922,Cluster-8553.4268,Cluster-4939.0,Cluster-11161.3,Cluster-8553.8950,Cluster-8553.1930,Cluster-8553.9338,Cluster-8553.5862,Cluster-5299.1,Cluster-8553.8629,Cluster-8553.3478,Cluster-8553.7580,Cluster-8553.1368,Cluster-8671.0,Cluster-14600.0,Cluster-10972.0,Cluster-8982.0,Cluster-8553.10247,Cluster…
Environmental Information Processing	Signal transduction	HIF-1 signaling pathway	ko04066	124	Cluster-14461.1,Cluster-13528.0,Cluster-507.0,Cluster-13784.0,Cluster-8553.3849,Cluster-11375.1,Cluster-8553.8931,Cluster-8553.1327,Cluster-8553.11072,Cluster-11485.1,Cluster-8553.10922,Cluster-8553.7861,Cluster-10542.0,Cluster-8553.7013,Cluster-11837.0,Cluster-8553.4027,Cluster-8553.2873,Cluster-3651.0,Cluster-8553.12184,Cluster-8553.3666,Cluster-8553.9281,Cluster-8553.11404,Cluster-9825.1,Clust…
Environmental Information Processing	Signal transduction	FoxO signaling pathway	ko04068	237	Cluster-6592.0,Cluster-8553.7816,Cluster-2711.0,Cluster-8553.12262,Cluster-5427.0,Cluster-8553.2452,Cluster-13195.0,Cluster-925.0,Cluster-6705.0,Cluster-3797.0,Cluster-8553.7450,Cluster-13258.0,Cluster-3970.0,Cluster-8553.2738,Cluster-8553.5816,Cluster-3967.0,Cluster-8553.685,Cluster-8553.6100,Cluster-8553.10807,Cluster-3345.0,Cluster-8553.5308,Cluster-8553.12495,Cluster-8553.3031,Cluster-3722.0,…
Environmental Information Processing	Signal transduction	Phosphatidylinositol signaling system	ko04070	153	Cluster-2481.0,Cluster-8553.3670,Cluster-8553.4219,Cluster-8553.7531,Cluster-2504.0,Cluster-8553.9884,Cluster-8553.492,Cluster-9841.0,Cluster-2078.0,Cluster-8553.1855,Cluster-7769.0,Cluster-1895.0,Cluster-12608.0,Cluster-8553.5107,Cluster-8553.3655,Cluster-7631.0,Cluster-8553.14002,Cluster-4896.0,Cluster-8553.3156,Cluster-7602.0,Cluster-8223.0,Cluster-8553.938,Cluster-3345.0,Cluster-8553.13786,Cl…
Environmental Information Processing	Signal transduction	Sphingolipid signaling pathway	ko04071	184	Cluster-8553.5957,Cluster-8553.9100,Cluster-5320.0,Cluster-8553.8883,Cluster-12787.0,Cluster-9784.0,Cluster-7314.1,Cluster-12113.0,Cluster-7263.0,Cluster-8553.11077,Cluster-9637.0,Cluster-13285.0,Cluster-8553.5776,Cluster-3909.0,Cluster-8553.6809,Cluster-8553.5514,Cluster-2515.0,Cluster-1759.0,Cluster-8553.6436,Cluster-10053.0,Cluster-2472.0,Cluster-8553.10044,Cluster-8553.3828,Cluster-8553.7170,…
Environmental Information Processing	Signal transduction	Phospholipase D signaling pathway	ko04072	214	Cluster-8553.2356,Cluster-4098.0,Cluster-9825.1,Cluster-8553.9051,Cluster-8553.4289,Cluster-8553.5199,Cluster-8553.4111,Cluster-8553.7810,Cluster-3571.1,Cluster-8553.10658,Cluster-8553.13189,Cluster-8553.10922,Cluster-8553.1317,Cluster-8553.8931,Cluster-11485.1,Cluster-5584.0,Cluster-8553.11072,Cluster-8553.10338,Cluster-8553.12691,Cluster-8553.505,Cluster-8553.2035,Cluster-8553.10113,Cluster-131…
Environmental Information Processing	Signaling molecules and interaction	Neuroactive ligand-receptor interaction	ko04080	14	Cluster-8553.4141,Cluster-1769.0,Cluster-8553.10740,Cluster-8553.4596,Cluster-8553.9857,Cluster-9092.0,Cluster-8553.6145,Cluster-8553.2587,Cluster-8553.12133,Cluster-8553.13664,Cluster-8553.4085,Cluster-8553.6458,Cluster-5893.0,Cluster-8553.9029
Cellular Processes	Cell growth and death	Cell cycle	ko04110	122	Cluster-8553.5984,Cluster-9663.0,Cluster-8553.8041,Cluster-14363.0,Cluster-8553.1174,Cluster-8553.7661,Cluster-8553.10182,Cluster-11445.0,Cluster-11273.0,Cluster-9524.0,Cluster-8553.2544,Cluster-8553.4173,Cluster-14009.0,Cluster-8553.10410,Cluster-8553.12364,Cluster-5655.0,Cluster-8553.12141,Cluster-2681.0,Cluster-8553.5478,Cluster-8553.7285,Cluster-8553.9850,Cluster-8553.3215,Cluster-4557.0,Clus…
Cellular Processes	Cell growth and death	Cell cycle - yeast	ko04111	97	Cluster-8553.10138,Cluster-9694.0,Cluster-5662.0,Cluster-8553.6809,Cluster-8553.2160,Cluster-8553.10300,Cluster-5782.2,Cluster-2476.0,Cluster-8553.5430,Cluster-14485.1,Cluster-8576.0,Cluster-3169.0,Cluster-5782.1,Cluster-5782.0,Cluster-6452.0,Cluster-8553.2252,Cluster-5315.0,Cluster-11513.0,Cluster-6430.0,Cluster-11085.1,Cluster-8553.9576,Cluster-1086.0,Cluster-8553.13806,Cluster-14485.0,Cluster-…
Cellular Processes	Cell growth and death	Cell cycle - Caulobacter	ko04112	1	Cluster-923.0
Cellular Processes	Cell growth and death	Meiosis - yeast	ko04113	76	Cluster-6633.1,Cluster-8553.5566,Cluster-14485.0,Cluster-1086.0,Cluster-8553.13806,Cluster-9864.1,Cluster-6430.0,Cluster-11085.1,Cluster-11513.0,Cluster-1847.0,Cluster-8576.1,Cluster-8553.10646,Cluster-2476.0,Cluster-8553.2160,Cluster-8553.6809,Cluster-8553.10300,Cluster-6955.0,Cluster-5782.2,Cluster-9694.0,Cluster-9864.0,Cluster-9561.0,Cluster-6452.0,Cluster-8553.2252,Cluster-5315.0,Cluster-2925…
Cellular Processes	Cell growth and death	Oocyte meiosis	ko04114	191	Cluster-8553.10497,Cluster-12113.0,Cluster-6633.1,Cluster-13453.0,Cluster-8553.4404,Cluster-1086.0,Cluster-466.0,Cluster-8553.6037,Cluster-6430.0,Cluster-11085.1,Cluster-8553.12111,Cluster-8553.6202,Cluster-8553.8812,Cluster-8883.0,Cluster-8553.7883,Cluster-1847.0,Cluster-8553.4597,Cluster-288.0,Cluster-8553.6809,Cluster-14097.0,Cluster-8553.10300,Cluster-5782.2,Cluster-10053.0,Cluster-10653.0,Cl…
Cellular Processes	Cell growth and death	p53 signaling pathway	ko04115	45	Cluster-8553.197,Cluster-8553.7082,Cluster-9721.1,Cluster-8553.3317,Cluster-8553.9475,Cluster-8883.0,Cluster-8553.8780,Cluster-12084.1,Cluster-8553.5543,Cluster-1846.0,Cluster-8553.11077,Cluster-8424.0,Cluster-303.0,Cluster-8553.5107,Cluster-8553.4404,Cluster-8553.11561,Cluster-6258.0,Cluster-9721.0,Cluster-2979.0,Cluster-1759.0,Cluster-14285.0,Cluster-8553.3316,Cluster-9694.0,Cluster-2027.0,Clus…
Genetic Information Processing	Folding, sorting and degradation	Ubiquitin mediated proteolysis	ko04120	189	Cluster-8553.1605,Cluster-8553.847,Cluster-6589.0,Cluster-9536.0,Cluster-8553.6776,Cluster-8553.1287,Cluster-8553.10269,Cluster-8553.1483,Cluster-2920.0,Cluster-8553.9321,Cluster-8553.197,Cluster-1926.0,Cluster-8553.12183,Cluster-8553.3181,Cluster-8553.5650,Cluster-1481.0,Cluster-13411.0,Cluster-8282.3,Cluster-8553.6122,Cluster-8553.3848,Cluster-11085.0,Cluster-8553.503,Cluster-6854.0,Cluster-111…
Genetic Information Processing	Folding, sorting and degradation	Sulfur relay system	ko04122	16	Cluster-8553.5583,Cluster-1170.0,Cluster-7625.0,Cluster-8553.9859,Cluster-8553.8302,Cluster-8553.9125,Cluster-8553.5584,Cluster-8553.6875,Cluster-12776.0,Cluster-10635.0,Cluster-8553.5018,Cluster-10069.0,Cluster-8553.3423,Cluster-9179.0,Cluster-8553.6669,Cluster-8553.8266
Genetic Information Processing	Folding, sorting and degradation	SNARE interactions in vesicular transport	ko04130	40	Cluster-12809.0,Cluster-11128.1,Cluster-12446.1,Cluster-8553.4558,Cluster-5555.0,Cluster-12446.0,Cluster-8553.1175,Cluster-6293.0,Cluster-8553.13576,Cluster-8553.4308,Cluster-11672.0,Cluster-8553.437,Cluster-8553.2683,Cluster-12030.0,Cluster-8553.9060,Cluster-8553.413,Cluster-8553.13083,Cluster-8553.6029,Cluster-3647.0,Cluster-8553.7689,Cluster-1125.0,Cluster-8553.4773,Cluster-10714.0,Cluster-659…
Cellular Processes	Transport and catabolism	Autophagy - yeast	ko04138	155	Cluster-8917.0,Cluster-8553.10784,Cluster-8747.0,Cluster-8553.13405,Cluster-8553.6761,Cluster-8553.6029,Cluster-5032.0,Cluster-8553.12184,Cluster-8553.8473,Cluster-8553.3828,Cluster-5281.0,Cluster-8553.3610,Cluster-4230.0,Cluster-1202.0,Cluster-8553.4530,Cluster-5555.0,Cluster-14547.0,Cluster-8553.8947,Cluster-407.0,Cluster-12930.0,Cluster-1112.0,Cluster-3242.0,Cluster-8553.10801,Cluster-13285.0,…
Cellular Processes	Transport and catabolism	Mitophagy - yeast	ko04139	51	Cluster-10972.0,Cluster-8553.3088,Cluster-14627.0,Cluster-8982.0,Cluster-7972.0,Cluster-7972.2,Cluster-2131.0,Cluster-8553.8245,Cluster-8553.11167,Cluster-6993.0,Cluster-8553.9112,Cluster-8553.8770,Cluster-11553.0,Cluster-3204.0,Cluster-8553.4357,Cluster-8553.5862,Cluster-8553.2663,Cluster-8553.5568,Cluster-8553.7580,Cluster-5704.0,Cluster-8553.12184,Cluster-3595.0,Cluster-8553.4235,Cluster-8553.…
Cellular Processes	Transport and catabolism	Autophagy - animal	ko04140	288	Cluster-946.0,Cluster-5743.0,Cluster-13216.0,Cluster-8553.5952,Cluster-8553.9216,Cluster-8553.12566,Cluster-8553.4362,Cluster-9569.0,Cluster-6150.0,Cluster-12852.0,Cluster-8553.797,Cluster-8553.5604,Cluster-8553.5936,Cluster-1045.0,Cluster-8553.8316,Cluster-8553.12943,Cluster-8553.981,Cluster-8553.2109,Cluster-8553.5825,Cluster-7818.0,Cluster-8553.7798,Cluster-8553.376,Cluster-5039.0,Cluster-8553…
Genetic Information Processing	Folding, sorting and degradation	Protein processing in endoplasmic reticulum	ko04141	388	Cluster-7813.2,Cluster-8553.5449,Cluster-8553.6028,Cluster-8553.7661,Cluster-8553.686,Cluster-4651.0,Cluster-8553.8049,Cluster-8553.7160,Cluster-8553.7989,Cluster-7813.1,Cluster-12963.0,Cluster-3981.0,Cluster-8553.2411,Cluster-8553.10848,Cluster-8763.0,Cluster-8553.13907,Cluster-8553.9807,Cluster-6738.0,Cluster-12005.0,Cluster-8553.3452,Cluster-8553.11179,Cluster-11464.0,Cluster-8553.3780,Cluster…
Cellular Processes	Transport and catabolism	Lysosome	ko04142	235	Cluster-8553.5312,Cluster-8553.9508,Cluster-8553.5606,Cluster-12902.2,Cluster-2495.0,Cluster-1852.0,Cluster-6734.0,Cluster-8553.260,Cluster-9804.0,Cluster-6577.0,Cluster-9794.0,Cluster-8553.7119,Cluster-9452.0,Cluster-14254.0,Cluster-9475.0,Cluster-6711.0,Cluster-1985.0,Cluster-8553.6632,Cluster-7615.0,Cluster-1085.0,Cluster-8553.11370,Cluster-12375.0,Cluster-4821.0,Cluster-8553.12060,Cluster-855…
Cellular Processes	Transport and catabolism	Endocytosis	ko04144	340	Cluster-8553.12453,Cluster-8553.707,Cluster-1196.0,Cluster-5100.0,Cluster-12946.0,Cluster-8553.1973,Cluster-8553.11654,Cluster-8553.4159,Cluster-14437.1,Cluster-8553.6914,Cluster-10475.0,Cluster-10946.0,Cluster-8553.10504,Cluster-8553.5254,Cluster-8553.10758,Cluster-8553.2481,Cluster-3797.0,Cluster-8553.6324,Cluster-13992.0,Cluster-8553.9390,Cluster-8553.12764,Cluster-6458.0,Cluster-8553.11479,Cl…
Cellular Processes	Transport and catabolism	Phagosome	ko04145	259	Cluster-8553.12409,Cluster-8553.6668,Cluster-8553.12865,Cluster-12757.0,Cluster-8553.5929,Cluster-6919.0,Cluster-7353.0,Cluster-9648.0,Cluster-8387.0,Cluster-8553.5154,Cluster-8553.5216,Cluster-9717.0,Cluster-10447.0,Cluster-13704.1,Cluster-8553.4562,Cluster-8553.10130,Cluster-3732.0,Cluster-7353.1,Cluster-7025.0,Cluster-5171.0,Cluster-14144.0,Cluster-447.0,Cluster-8553.2271,Cluster-12827.0,Clust…
Cellular Processes	Transport and catabolism	Peroxisome	ko04146	133	Cluster-9442.0,Cluster-12081.0,Cluster-4876.0,Cluster-8553.4131,Cluster-8553.3191,Cluster-12812.0,Cluster-3017.0,Cluster-9963.0,Cluster-8553.12737,Cluster-8553.3486,Cluster-8553.1671,Cluster-8553.6006,Cluster-6075.0,Cluster-7183.0,Cluster-8715.0,Cluster-8553.7541,Cluster-8553.990,Cluster-13120.0,Cluster-9588.0,Cluster-2597.0,Cluster-8553.2551,Cluster-8553.6361,Cluster-8553.8638,Cluster-8553.9120,…
Environmental Information Processing	Signal transduction	mTOR signaling pathway	ko04150	283	Cluster-8553.13489,Cluster-8553.12177,Cluster-8553.6836,Cluster-8553.5045,Cluster-8553.12470,Cluster-1946.0,Cluster-8553.3078,Cluster-7881.0,Cluster-5596.0,Cluster-8553.7387,Cluster-8553.13173,Cluster-14312.0,Cluster-8553.8927,Cluster-8553.11072,Cluster-8553.8931,Cluster-9399.0,Cluster-8553.10922,Cluster-8553.10658,Cluster-8553.6605,Cluster-13784.0,Cluster-507.0,Cluster-8553.10338,Cluster-8553.12…
Environmental Information Processing	Signal transduction	PI3K-Akt signaling pathway	ko04151	464	Cluster-8553.10751,Cluster-6423.0,Cluster-8553.3796,Cluster-8553.7272,Cluster-8553.11494,Cluster-1863.0,Cluster-10854.0,Cluster-8553.1272,Cluster-3707.1,Cluster-10493.0,Cluster-8553.2718,Cluster-8553.13526,Cluster-8553.4917,Cluster-10362.0,Cluster-8049.0,Cluster-9836.0,Cluster-6557.0,Cluster-13176.1,Cluster-4359.0,Cluster-11716.0,Cluster-8553.202,Cluster-3005.0,Cluster-8553.10233,Cluster-8553.974…
Environmental Information Processing	Signal transduction	AMPK signaling pathway	ko04152	227	Cluster-8553.13821,Cluster-8553.8318,Cluster-5094.0,Cluster-8553.947,Cluster-8553.5688,Cluster-8553.7949,Cluster-8553.8117,Cluster-8553.4246,Cluster-6959.0,Cluster-8553.11843,Cluster-8553.1916,Cluster-8553.7590,Cluster-4505.0,Cluster-6982.0,Cluster-11375.1,Cluster-8553.7861,Cluster-8553.1930,Cluster-13528.0,Cluster-8553.8950,Cluster-8553.3849,Cluster-8955.0,Cluster-8553.8929,Cluster-8553.6335,Clu…
Cellular Processes	Cell growth and death	Apoptosis	ko04210	190	Cluster-8553.12631,Cluster-8553.6999,Cluster-2603.0,Cluster-8553.8783,Cluster-9721.1,Cluster-8553.10609,Cluster-8553.5684,Cluster-8553.4074,Cluster-8553.84,Cluster-11375.0,Cluster-8553.5216,Cluster-8553.12471,Cluster-3598.0,Cluster-8553.12865,Cluster-11192.0,Cluster-8553.9783,Cluster-8553.5929,Cluster-2027.0,Cluster-8553.1560,Cluster-3177.0,Cluster-2793.0,Cluster-8553.2289,Cluster-13685.0,Cluster…
Organismal Systems	Aging	Longevity regulating pathway	ko04211	157	Cluster-5320.0,Cluster-8553.9975,Cluster-8553.8883,Cluster-8553.6996,Cluster-8553.7592,Cluster-6633.1,Cluster-7263.0,Cluster-8553.8537,Cluster-2199.0,Cluster-8553.12111,Cluster-13285.0,Cluster-8553.2956,Cluster-8553.10495,Cluster-1391.0,Cluster-8553.5514,Cluster-8553.9412,Cluster-8553.8318,Cluster-8553.8298,Cluster-8553.13821,Cluster-8553.4246,Cluster-8553.8334,Cluster-13528.0,Cluster-8553.3849,C…
Organismal Systems	Aging	Longevity regulating pathway - worm	ko04212	98	Cluster-10362.0,Cluster-1946.0,Cluster-8553.2505,Cluster-8553.12470,Cluster-8553.8927,Cluster-9455.0,Cluster-3685.0,Cluster-14312.0,Cluster-3243.0,Cluster-8553.4246,Cluster-2472.0,Cluster-8553.11404,Cluster-9825.1,Cluster-3628.0,Cluster-8553.12184,Cluster-8553.10922,Cluster-8553.7861,Cluster-11375.1,Cluster-8553.8931,Cluster-8553.11072,Cluster-8553.3849,Cluster-13528.0,Cluster-8553.3465,Cluster-1…
Organismal Systems	Aging	Longevity regulating pathway - multiple species	ko04213	160	Cluster-8553.1643,Cluster-7901.0,Cluster-8553.492,Cluster-13627.0,Cluster-8553.6430,Cluster-8553.5005,Cluster-8553.13378,Cluster-8553.7397,Cluster-8553.6372,Cluster-6038.0,Cluster-8553.7948,Cluster-8553.7180,Cluster-8553.9308,Cluster-3304.1,Cluster-4773.0,Cluster-8553.2236,Cluster-8553.5665,Cluster-2152.0,Cluster-8553.11022,Cluster-8553.7625,Cluster-8553.7594,Cluster-8012.1,Cluster-5196.0,Cluster…
Cellular Processes	Cell growth and death	Apoptosis - fly	ko04214	156	Cluster-10205.0,Cluster-7704.0,Cluster-3331.0,Cluster-6705.0,Cluster-8553.13028,Cluster-925.0,Cluster-13195.0,Cluster-8553.12472,Cluster-8553.2492,Cluster-8553.5557,Cluster-8553.2733,Cluster-8553.12546,Cluster-2849.0,Cluster-7987.0,Cluster-1608.0,Cluster-8553.3208,Cluster-11265.0,Cluster-8553.9790,Cluster-8553.6496,Cluster-8553.5005,Cluster-8553.11641,Cluster-8553.8998,Cluster-8553.5567,Cluster-8…
Cellular Processes	Cell growth and death	Apoptosis - multiple species	ko04215	12	Cluster-7699.0,Cluster-8553.5115,Cluster-8553.11561,Cluster-8553.8780,Cluster-13052.0,Cluster-8553.8269,Cluster-2979.0,Cluster-4719.0,Cluster-8424.0,Cluster-303.0,Cluster-8553.8324,Cluster-2027.0
Organismal Systems	Circulatory system	Cardiac muscle contraction	ko04260	28	Cluster-13137.0,Cluster-8553.621,Cluster-1369.0,Cluster-5832.0,Cluster-10824.0,Cluster-143.0,Cluster-9111.0,Cluster-1409.0,Cluster-8553.5728,Cluster-9414.0,Cluster-5397.0,Cluster-11229.0,Cluster-12115.0,Cluster-8553.8235,Cluster-11414.0,Cluster-3026.0,Cluster-8553.7923,Cluster-8553.8069,Cluster-3026.1,Cluster-8553.5775,Cluster-10842.0,Cluster-8553.13899,Cluster-3965.0,Cluster-3775.0,Cluster-8553.…
Organismal Systems	Circulatory system	Adrenergic signaling in cardiomyocytes	ko04261	150	Cluster-10494.0,Cluster-8553.1527,Cluster-8553.566,Cluster-1895.0,Cluster-8553.11467,Cluster-13627.0,Cluster-8553.8956,Cluster-11265.0,Cluster-5196.0,Cluster-8553.7594,Cluster-8553.12870,Cluster-8012.1,Cluster-2504.0,Cluster-8553.7531,Cluster-8553.5728,Cluster-14489.1,Cluster-2033.0,Cluster-6146.0,Cluster-3304.1,Cluster-3854.0,Cluster-14327.1,Cluster-8553.7816,Cluster-8553.8888,Cluster-11205.0,Cl…
Organismal Systems	Circulatory system	Vascular smooth muscle contraction	ko04270	92	Cluster-8553.13786,Cluster-8553.7316,Cluster-7602.0,Cluster-4896.0,Cluster-8553.2824,Cluster-8553.11398,Cluster-1797.0,Cluster-8553.11994,Cluster-8553.12159,Cluster-11205.0,Cluster-6150.0,Cluster-13195.0,Cluster-8812.0,Cluster-9569.0,Cluster-8553.8397,Cluster-8553.1088,Cluster-11377.0,Cluster-6705.0,Cluster-6938.0,Cluster-1784.0,Cluster-8553.11499,Cluster-1497.0,Cluster-2504.0,Cluster-3024.0,Clus…
Environmental Information Processing	Signal transduction	Wnt signaling pathway	ko04310	182	Cluster-8553.7013,Cluster-8553.7661,Cluster-8553.7311,Cluster-4939.0,Cluster-8553.8591,Cluster-11161.3,Cluster-8553.6976,Cluster-8553.9338,Cluster-8553.1770,Cluster-8553.2450,Cluster-1863.0,Cluster-1493.0,Cluster-8553.12387,Cluster-2387.0,Cluster-4359.0,Cluster-8553.9633,Cluster-8553.202,Cluster-9836.0,Cluster-4557.0,Cluster-8553.10233,Cluster-8553.5818,Cluster-8553.13181,Cluster-8553.5922,Cluste…
Organismal Systems	Development	Dorso-ventral axis formation	ko04320	99	Cluster-8049.0,Cluster-8553.10044,Cluster-8553.5045,Cluster-8553.13489,Cluster-8680.0,Cluster-5965.0,Cluster-8553.10751,Cluster-8553.8329,Cluster-8553.13173,Cluster-8553.1272,Cluster-8553.3078,Cluster-8553.2718,Cluster-8553.12691,Cluster-8553.10338,Cluster-8553.12416,Cluster-8553.13512,Cluster-5584.0,Cluster-11485.1,Cluster-8553.4942,Cluster-8553.1317,Cluster-8553.10658,Cluster-9989.0,Cluster-855…
Environmental Information Processing	Signal transduction	Notch signaling pathway	ko04330	19	Cluster-6255.0,Cluster-5505.0,Cluster-8553.1238,Cluster-8553.4272,Cluster-8553.11541,Cluster-8553.13119,Cluster-8553.12711,Cluster-8553.8244,Cluster-8553.5200,Cluster-2591.0,Cluster-8553.3485,Cluster-9733.0,Cluster-8553.10063,Cluster-6255.1,Cluster-8553.11871,Cluster-8553.835,Cluster-8553.4980,Cluster-8553.7112,Cluster-8553.11611
Environmental Information Processing	Signal transduction	Hedgehog signaling pathway	ko04340	39	Cluster-5219.0,Cluster-6938.0,Cluster-7227.0,Cluster-8553.685,Cluster-5219.1,Cluster-2387.0,Cluster-8553.13788,Cluster-8553.6365,Cluster-6323.0,Cluster-8553.10459,Cluster-8553.9345,Cluster-8553.7661,Cluster-8553.7891,Cluster-8553.1761,Cluster-8553.3022,Cluster-14030.0,Cluster-13627.0,Cluster-7093.0,Cluster-8553.10257,Cluster-8553.11745,Cluster-141.0,Cluster-8553.4544,Cluster-6633.1,Cluster-4347.0…
Environmental Information Processing	Signal transduction	Hedgehog signaling pathway - fly	ko04341	47	Cluster-8553.1605,Cluster-10167.0,Cluster-3304.1,Cluster-14177.0,Cluster-3169.0,Cluster-6890.0,Cluster-13476.3,Cluster-8553.4948,Cluster-8553.5430,Cluster-8012.1,Cluster-8553.9472,Cluster-6955.0,Cluster-8553.9699,Cluster-8553.11594,Cluster-7093.0,Cluster-8553.8812,Cluster-8553.7891,Cluster-8553.6202,Cluster-14030.0,Cluster-13627.0,Cluster-141.0,Cluster-8553.11745,Cluster-8553.10815,Cluster-6633.1…
Environmental Information Processing	Signal transduction	TGF-beta signaling pathway	ko04350	46	Cluster-14177.0,Cluster-6603.0,Cluster-11860.0,Cluster-3169.0,Cluster-6038.0,Cluster-8553.3324,Cluster-8553.1605,Cluster-8553.1860,Cluster-10053.0,Cluster-8553.6809,Cluster-8553.5430,Cluster-1601.0,Cluster-2476.0,Cluster-9733.0,Cluster-11265.0,Cluster-8553.6996,Cluster-8553.8812,Cluster-8553.6202,Cluster-8553.6430,Cluster-11513.0,Cluster-8553.12021,Cluster-12113.0,Cluster-705.0,Cluster-11375.1,Cl…
Organismal Systems	Development	Axon guidance	ko04360	236	Cluster-8553.9939,Cluster-8553.7397,Cluster-8553.6372,Cluster-8553.1427,Cluster-8553.4532,Cluster-8553.11467,Cluster-8553.5005,Cluster-8553.9346,Cluster-8393.0,Cluster-8553.7829,Cluster-8553.8900,Cluster-13899.0,Cluster-8553.1663,Cluster-8553.13816,Cluster-8553.7757,Cluster-8553.7108,Cluster-11265.0,Cluster-8553.492,Cluster-2314.0,Cluster-8553.7567,Cluster-7600.0,Cluster-8553.13126,Cluster-8553.3…
Environmental Information Processing	Signal transduction	VEGF signaling pathway	ko04370	125	Cluster-8553.7948,Cluster-11192.0,Cluster-8553.12447,Cluster-7694.0,Cluster-8553.2236,Cluster-8553.4150,Cluster-13044.0,Cluster-11432.0,Cluster-8553.7594,Cluster-8553.7625,Cluster-5196.0,Cluster-8553.13126,Cluster-11265.0,Cluster-1656.0,Cluster-8553.492,Cluster-2314.0,Cluster-8553.7567,Cluster-2603.0,Cluster-13899.0,Cluster-8553.7405,Cluster-8553.7108,Cluster-325.0,Cluster-8553.5005,Cluster-8553.…
Environmental Information Processing	Signal transduction	Apelin signaling pathway	ko04371	211	Cluster-8553.5957,Cluster-5320.0,Cluster-8553.9975,Cluster-288.0,Cluster-8553.6996,Cluster-8553.8883,Cluster-2199.0,Cluster-8553.269,Cluster-12113.0,Cluster-6633.1,Cluster-7181.0,Cluster-8553.10497,Cluster-8553.8537,Cluster-7263.0,Cluster-13450.0,Cluster-13453.0,Cluster-2030.0,Cluster-13285.0,Cluster-14097.0,Cluster-8553.5514,Cluster-10053.0,Cluster-8553.9412,Cluster-8553.8894,Cluster-8553.7434,C…
Organismal Systems	Development	Osteoclast differentiation	ko04380	175	Cluster-8553.6483,Cluster-3331.0,Cluster-10205.0,Cluster-8553.13900,Cluster-8553.13028,Cluster-8930.0,Cluster-8553.4599,Cluster-13195.0,Cluster-233.0,Cluster-8553.2492,Cluster-8553.7280,Cluster-8553.5557,Cluster-8553.7816,Cluster-8553.13197,Cluster-8553.11952,Cluster-7987.0,Cluster-6003.0,Cluster-1608.0,Cluster-8553.5722,Cluster-8553.6759,Cluster-6492.1,Cluster-11265.0,Cluster-8553.492,Cluster-85…
Environmental Information Processing	Signal transduction	Hippo signaling pathway	ko04390	127	Cluster-8553.6112,Cluster-2476.0,Cluster-8553.5662,Cluster-8553.8057,Cluster-8553.6809,Cluster-8553.3697,Cluster-5662.0,Cluster-10653.0,Cluster-8553.7441,Cluster-8553.1398,Cluster-9864.0,Cluster-3382.0,Cluster-2925.0,Cluster-8553.5217,Cluster-9561.0,Cluster-8553.2889,Cluster-8553.13877,Cluster-8553.5605,Cluster-4066.0,Cluster-8553.3554,Cluster-4347.0,Cluster-8553.8769,Cluster-8553.10422,Cluster-9…
Environmental Information Processing	Signal transduction	Hippo signaling pathway - fly	ko04391	104	Cluster-6423.0,Cluster-8553.6558,Cluster-8553.3522,Cluster-7925.0,Cluster-8553.12364,Cluster-2681.0,Cluster-8553.13788,Cluster-8553.10664,Cluster-2303.0,Cluster-8553.4736,Cluster-8553.7285,Cluster-8553.5478,Cluster-8553.12914,Cluster-10070.0,Cluster-8553.4020,Cluster-8553.13065,Cluster-8553.7134,Cluster-8553.7156,Cluster-8553.9271,Cluster-8553.2748,Cluster-8553.9612,Cluster-9977.0,Cluster-8553.89…
Environmental Information Processing	Signal transduction	Hippo signaling pathway -multiple species	ko04392	43	Cluster-11874.0,Cluster-8553.11641,Cluster-9586.0,Cluster-8553.10422,Cluster-8553.13239,Cluster-8553.11745,Cluster-8553.3184,Cluster-8553.6061,Cluster-297.0,Cluster-5662.0,Cluster-8553.3417,Cluster-8159.0,Cluster-13948.0,Cluster-8553.2053,Cluster-8553.13013,Cluster-13108.0,Cluster-8553.3343,Cluster-4117.0,Cluster-8553.3522,Cluster-8553.6558,Cluster-10514.0,Cluster-8553.6184,Cluster-8553.1854,Clus…
Cellular Processes	Cellular community - eukaryotes	Focal adhesion	ko04510	482	Cluster-10646.0,Cluster-8553.4481,Cluster-5221.0,Cluster-9901.0,Cluster-8553.6184,Cluster-10070.0,Cluster-2680.0,Cluster-13039.1,Cluster-8553.2758,Cluster-8593.0,Cluster-8553.11404,Cluster-6825.0,Cluster-8553.5582,Cluster-8553.9792,Cluster-9989.0,Cluster-1781.0,Cluster-8946.0,Cluster-3960.0,Cluster-8804.0,Cluster-8553.9612,Cluster-13212.0,Cluster-8553.7056,Cluster-8553.2240,Cluster-8553.8769,Clus…
Environmental Information Processing	Signaling molecules and interaction	ECM-receptor interaction	ko04512	131	Cluster-2174.0,Cluster-8553.4221,Cluster-8553.8282,Cluster-3346.0,Cluster-6949.0,Cluster-9572.1,Cluster-5543.0,Cluster-3754.1,Cluster-12848.1,Cluster-8553.10290,Cluster-8553.3359,Cluster-8666.0,Cluster-8553.5397,Cluster-915.0,Cluster-13168.0,Cluster-3223.0,Cluster-2653.0,Cluster-6408.0,Cluster-223.0,Cluster-8553.3212,Cluster-10477.0,Cluster-8553.5232,Cluster-12898.0,Cluster-13597.0,Cluster-3761.0…
Cellular Processes	Cellular community - eukaryotes	Adherens junction	ko04520	198	Cluster-8553.7592,Cluster-8553.7067,Cluster-8553.4993,Cluster-14600.0,Cluster-8553.1368,Cluster-8553.7580,Cluster-8553.4949,Cluster-8553.8769,Cluster-8553.8629,Cluster-8553.3478,Cluster-8553.12111,Cluster-8553.5862,Cluster-12113.0,Cluster-8553.3554,Cluster-9637.0,Cluster-8553.2956,Cluster-8553.10401,Cluster-8553.2889,Cluster-8553.7638,Cluster-8553.5776,Cluster-1227.0,Cluster-8553.8727,Cluster-855…
Cellular Processes	Cellular community - eukaryotes	Tight junction	ko04530	259	Cluster-8553.12447,Cluster-7694.0,Cluster-8553.9883,Cluster-8553.9783,Cluster-8553.5062,Cluster-8553.9970,Cluster-11934.0,Cluster-8553.983,Cluster-2918.0,Cluster-3177.0,Cluster-154.0,Cluster-8553.5069,Cluster-5655.1,Cluster-5225.0,Cluster-8553.10443,Cluster-8553.6497,Cluster-8553.4074,Cluster-11082.0,Cluster-8553.5767,Cluster-8553.9068,Cluster-8553.10274,Cluster-8553.7584,Cluster-8553.2928,Cluste…
Cellular Processes	Cellular community - eukaryotes	Gap junction	ko04540	161	Cluster-8553.6761,Cluster-8553.5628,Cluster-8553.4286,Cluster-8553.11164,Cluster-8553.680,Cluster-8553.4942,Cluster-8553.5908,Cluster-8553.13512,Cluster-9459.1,Cluster-8553.10012,Cluster-8553.8498,Cluster-8553.12589,Cluster-8553.875,Cluster-5219.1,Cluster-8553.8329,Cluster-5965.0,Cluster-8553.3135,Cluster-8553.12989,Cluster-8553.10044,Cluster-8553.2072,Cluster-10053.0,Cluster-8553.5705,Cluster-85…
Cellular Processes	Cellular community - eukaryotes	Signaling pathways regulating pluripotency of stem cells	ko04550	70	Cluster-5584.0,Cluster-8553.8931,Cluster-11485.1,Cluster-8553.7861,Cluster-507.0,Cluster-8553.12693,Cluster-8553.3849,Cluster-8553.11404,Cluster-2233.0,Cluster-8553.6761,Cluster-3005.0,Cluster-8553.13821,Cluster-8049.0,Cluster-8553.10044,Cluster-9772.0,Cluster-8553.3796,Cluster-8553.8927,Cluster-8553.2956,Cluster-8553.5558,Cluster-12166.0,Cluster-13285.0,Cluster-8553.5662,Cluster-8553.5514,Cluste…
Organismal Systems	Immune system	Complement and coagulation cascades	ko04610	5	Cluster-14573.0,Cluster-8666.0,Cluster-8553.1471,Cluster-1292.0,Cluster-12385.0
Organismal Systems	Immune system	Platelet activation	ko04611	149	Cluster-8553.12589,Cluster-8553.1237,Cluster-10070.0,Cluster-8553.12914,Cluster-8553.4286,Cluster-8593.0,Cluster-8553.11404,Cluster-8553.5628,Cluster-6825.0,Cluster-8.0,Cluster-11356.0,Cluster-8553.7134,Cluster-8553.7861,Cluster-8553.5908,Cluster-8804.0,Cluster-8553.9612,Cluster-9459.1,Cluster-8553.3849,Cluster-8553.7056,Cluster-8553.8769,Cluster-8553.3441,Cluster-6633.1,Cluster-12113.0,Cluster-8…
Organismal Systems	Immune system	Antigen processing and presentation	ko04612	87	Cluster-8553.6053,Cluster-5659.0,Cluster-8553.13061,Cluster-9452.0,Cluster-8553.12631,Cluster-8553.8425,Cluster-3275.0,Cluster-8553.1643,Cluster-8553.8866,Cluster-8553.9024,Cluster-6541.0,Cluster-8553.6497,Cluster-8553.12471,Cluster-8553.9308,Cluster-8553.12865,Cluster-10120.1,Cluster-8553.14006,Cluster-7615.0,Cluster-8553.3792,Cluster-1085.0,Cluster-8553.10427,Cluster-3082.0,Cluster-14144.0,Clus…
Organismal Systems	Endocrine system	Renin-angiotensin system	ko04614	24	Cluster-858.0,Cluster-10390.0,Cluster-13144.0,Cluster-11194.0,Cluster-8553.6213,Cluster-9371.0,Cluster-14635.1,Cluster-138.0,Cluster-10039.0,Cluster-8553.6926,Cluster-858.1,Cluster-8553.5859,Cluster-2939.0,Cluster-10268.0,Cluster-8553.4927,Cluster-8553.2595,Cluster-6341.0,Cluster-8553.11350,Cluster-11547.0,Cluster-183.0,Cluster-1363.0,Cluster-292.0,Cluster-8553.7104,Cluster-6538.0
Organismal Systems	Immune system	Toll-like receptor signaling pathway	ko04620	113	Cluster-12113.0,Cluster-9637.0,Cluster-8553.11844,Cluster-8553.8629,Cluster-8553.3478,Cluster-5299.1,Cluster-5320.0,Cluster-8553.1368,Cluster-5368.0,Cluster-8671.0,Cluster-8553.4638,Cluster-8553.7557,Cluster-14600.0,Cluster-2515.0,Cluster-8553.13390,Cluster-3909.0,Cluster-8553.6436,Cluster-10053.0,Cluster-7742.0,Cluster-1227.0,Cluster-8553.1608,Cluster-8553.5776,Cluster-8553.7638,Cluster-8553.667…
Organismal Systems	Immune system	NOD-like receptor signaling pathway	ko04621	136	Cluster-8553.11131,Cluster-4939.0,Cluster-7813.2,Cluster-10050.0,Cluster-8553.9338,Cluster-11485.1,Cluster-11161.3,Cluster-8553.12387,Cluster-8553.1489,Cluster-8553.2740,Cluster-13817.0,Cluster-8553.5922,Cluster-8553.9633,Cluster-8681.0,Cluster-10528.0,Cluster-7042.0,Cluster-8553.11888,Cluster-8553.6000,Cluster-7209.0,Cluster-8553.2146,Cluster-8553.5982,Cluster-8553.3324,Cluster-7742.0,Cluster-85…
Organismal Systems	Immune system	RIG-I-like receptor signaling pathway	ko04622	67	Cluster-11161.3,Cluster-8553.8950,Cluster-8553.1930,Cluster-8553.9338,Cluster-8553.4268,Cluster-4939.0,Cluster-8553.9633,Cluster-11899.0,Cluster-13817.0,Cluster-8553.5922,Cluster-6959.0,Cluster-8553.12387,Cluster-8553.8117,Cluster-8553.1608,Cluster-7742.0,Cluster-1227.0,Cluster-8553.10801,Cluster-8553.7638,Cluster-8553.1785,Cluster-8671.0,Cluster-8553.1368,Cluster-8553.11158,Cluster-14600.0,Clust…
Organismal Systems	Immune system	Cytosolic DNA-sensing pathway	ko04623	21	Cluster-1691.0,Cluster-7306.1,Cluster-8553.11344,Cluster-835.0,Cluster-8553.7041,Cluster-11298.0,Cluster-9966.0,Cluster-8553.8535,Cluster-8553.12315,Cluster-8553.4485,Cluster-7741.0,Cluster-8553.13168,Cluster-8553.5713,Cluster-10057.0,Cluster-8553.5012,Cluster-4346.0,Cluster-8553.5475,Cluster-493.0,Cluster-8553.10341,Cluster-8553.11131,Cluster-13846.0
Organismal Systems	Immune system	Toll and Imd signaling pathway	ko04624	120	Cluster-4389.0,Cluster-8553.5567,Cluster-8553.8998,Cluster-8553.6009,Cluster-7247.0,Cluster-14319.0,Cluster-8553.4874,Cluster-1553.0,Cluster-8553.12521,Cluster-8553.7254,Cluster-8553.1376,Cluster-8553.8081,Cluster-13076.1,Cluster-8553.9625,Cluster-8553.954,Cluster-7099.0,Cluster-4760.0,Cluster-7040.0,Cluster-8553.11777,Cluster-8553.12260,Cluster-3528.0,Cluster-12574.0,Cluster-8553.10905,Cluster-8…
Organismal Systems	Environmental adaptation	Plant-pathogen interaction	ko04626	60	Cluster-8553.6992,Cluster-10180.0,Cluster-10881.0,Cluster-8553.13786,Cluster-7813.2,Cluster-8553.8677,Cluster-8553.10715,Cluster-13014.0,Cluster-8553.8049,Cluster-7602.0,Cluster-8553.5996,Cluster-4896.0,Cluster-7813.1,Cluster-13608.0,Cluster-991.0,Cluster-8553.6366,Cluster-8553.7846,Cluster-8238.0,Cluster-8553.12159,Cluster-11205.0,Cluster-4076.0,Cluster-8553.11994,Cluster-8792.0,Cluster-3462.0,C…
Environmental Information Processing	Signal transduction	Jak-STAT signaling pathway	ko04630	76	Cluster-8553.11021,Cluster-8553.7245,Cluster-8553.8026,Cluster-8553.12043,Cluster-8553.383,Cluster-8553.3960,Cluster-8553.4796,Cluster-8553.2738,Cluster-3967.0,Cluster-8553.6100,Cluster-8553.11141,Cluster-3797.0,Cluster-8553.3294,Cluster-8553.9960,Cluster-8553.7816,Cluster-7346.0,Cluster-10055.0,Cluster-8553.9882,Cluster-8553.9636,Cluster-8553.1424,Cluster-8553.1676,Cluster-5196.0,Cluster-8553.75…
Organismal Systems	Immune system	Hematopoietic cell lineage	ko04640	3	Cluster-12733.1,Cluster-8553.9803,Cluster-10268.0
Organismal Systems	Immune system	Natural killer cell mediated cytotoxicity	ko04650	173	Cluster-8553.10113,Cluster-8553.12691,Cluster-8553.10338,Cluster-8553.6976,Cluster-8553.12416,Cluster-11485.1,Cluster-8553.2450,Cluster-5584.0,Cluster-8553.1317,Cluster-8553.10658,Cluster-8553.5199,Cluster-8553.8591,Cluster-8049.0,Cluster-9836.0,Cluster-8553.202,Cluster-4359.0,Cluster-8553.5045,Cluster-8553.5818,Cluster-8553.13181,Cluster-8553.13489,Cluster-8553.10233,Cluster-8680.0,Cluster-8553.…
Organismal Systems	Immune system	IL-17 signaling pathway	ko04657	100	Cluster-8553.6366,Cluster-11485.1,Cluster-8553.1930,Cluster-8553.9338,Cluster-8553.8950,Cluster-11161.3,Cluster-7813.1,Cluster-8553.5432,Cluster-8553.8049,Cluster-4939.0,Cluster-9460.0,Cluster-8553.4268,Cluster-8553.4321,Cluster-7813.2,Cluster-8553.5922,Cluster-8553.14004,Cluster-8553.9633,Cluster-8553.8117,Cluster-8553.12387,Cluster-6959.0,Cluster-8553.13913,Cluster-10299.0,Cluster-8553.7638,Clu…
Organismal Systems	Immune system	Th1 and Th2 cell differentiation	ko04658	41	Cluster-8553.9704,Cluster-8553.4796,Cluster-8553.10083,Cluster-8553.383,Cluster-8553.5722,Cluster-8553.9036,Cluster-8553.8026,Cluster-11485.1,Cluster-8553.13168,Cluster-8553.8380,Cluster-233.0,Cluster-1493.0,Cluster-8553.7494,Cluster-8553.8765,Cluster-5505.0,Cluster-9569.0,Cluster-6150.0,Cluster-13195.0,Cluster-8553.2257,Cluster-8553.13119,Cluster-8553.5818,Cluster-8553.13900,Cluster-8553.6631,Cl…
Organismal Systems	Immune system	Th17 cell differentiation	ko04659	44	Cluster-11432.0,Cluster-10053.0,Cluster-8553.6631,Cluster-8553.10247,Cluster-8553.2146,Cluster-4211.0,Cluster-8553.8900,Cluster-8553.1937,Cluster-8553.6037,Cluster-8553.9717,Cluster-8553.9024,Cluster-12113.0,Cluster-8553.9939,Cluster-1656.0,Cluster-11265.0,Cluster-325.0,Cluster-13899.0,Cluster-8553.383,Cluster-8553.5722,Cluster-8553.10083,Cluster-7813.2,Cluster-8553.4796,Cluster-8553.12184,Cluste…
Organismal Systems	Immune system	T cell receptor signaling pathway	ko04660	232	Cluster-8553.6195,Cluster-8553.12043,Cluster-180.0,Cluster-8553.3960,Cluster-14628.0,Cluster-1389.0,Cluster-8553.981,Cluster-8553.6365,Cluster-8553.11021,Cluster-8553.13168,Cluster-8553.9036,Cluster-8553.2928,Cluster-1111.0,Cluster-8553.797,Cluster-8553.5604,Cluster-9921.0,Cluster-12981.0,Cluster-8553.5454,Cluster-8553.8416,Cluster-9569.0,Cluster-8553.9161,Cluster-8553.1854,Cluster-6150.0,Cluster…
Organismal Systems	Immune system	B cell receptor signaling pathway	ko04662	171	Cluster-8553.7280,Cluster-8553.7816,Cluster-233.0,Cluster-13195.0,Cluster-8553.4599,Cluster-925.0,Cluster-3797.0,Cluster-8553.13900,Cluster-8553.6100,Cluster-8553.2738,Cluster-3967.0,Cluster-8553.6483,Cluster-6492.1,Cluster-8553.6759,Cluster-8553.5722,Cluster-8553.6372,Cluster-6249.0,Cluster-8553.9939,Cluster-8553.4418,Cluster-8553.7397,Cluster-8553.6068,Cluster-8553.9346,Cluster-8553.5005,Cluste…
Organismal Systems	Immune system	Fc epsilon RI signaling pathway	ko04664	147	Cluster-8553.9636,Cluster-8553.9882,Cluster-8553.1676,Cluster-7346.0,Cluster-10055.0,Cluster-11192.0,Cluster-3598.0,Cluster-11375.0,Cluster-8553.4357,Cluster-8553.5474,Cluster-5225.0,Cluster-8553.1591,Cluster-8553.13673,Cluster-5299.0,Cluster-8553.83,Cluster-2603.0,Cluster-8553.3960,Cluster-8553.11358,Cluster-8553.6195,Cluster-8553.10130,Cluster-8553.12043,Cluster-8553.9799,Cluster-8553.4117,Clus…
Organismal Systems	Immune system	Fc gamma R-mediated phagocytosis	ko04666	187	Cluster-3395.0,Cluster-8553.9113,Cluster-8553.4481,Cluster-8553.10016,Cluster-11195.0,Cluster-8553.7170,Cluster-8553.6184,Cluster-12109.0,Cluster-8553.10044,Cluster-8553.11404,Cluster-6875.0,Cluster-8553.9004,Cluster-571.0,Cluster-3960.0,Cluster-8553.8414,Cluster-8553.5582,Cluster-8553.4711,Cluster-7844.0,Cluster-8553.7861,Cluster-8553.8133,Cluster-8843.0,Cluster-11375.1,Cluster-8553.3849,Cluster…
Environmental Information Processing	Signal transduction	TNF signaling pathway	ko04668	96	Cluster-8553.13028,Cluster-8553.13,Cluster-10205.0,Cluster-3331.0,Cluster-13216.0,Cluster-8553.2492,Cluster-8553.5557,Cluster-8553.12566,Cluster-8553.7816,Cluster-1705.0,Cluster-6150.0,Cluster-13195.0,Cluster-9569.0,Cluster-12981.0,Cluster-8553.5454,Cluster-7987.0,Cluster-8553.797,Cluster-8553.13168,Cluster-7699.0,Cluster-8553.981,Cluster-1341.0,Cluster-1608.0,Cluster-11265.0,Cluster-8553.492,Clu…
Organismal Systems	Immune system	Leukocyte transendothelial migration	ko04670	151	Cluster-8553.5856,Cluster-8553.10130,Cluster-8553.6569,Cluster-8553.9068,Cluster-8553.7058,Cluster-8553.10293,Cluster-8553.7584,Cluster-8553.3128,Cluster-8553.2928,Cluster-8553.8470,Cluster-8553.9150,Cluster-5337.0,Cluster-4619.0,Cluster-8553.6507,Cluster-13685.0,Cluster-8553.13695,Cluster-8553.9386,Cluster-8553.3103,Cluster-12132.0,Cluster-8553.6928,Cluster-6834.0,Cluster-8553.6612,Cluster-3177.…
Organismal Systems	Environmental adaptation	Circadian rhythm	ko04710	62	Cluster-705.0,Cluster-5249.0,Cluster-8553.865,Cluster-7860.0,Cluster-12194.0,Cluster-8553.6335,Cluster-8553.7661,Cluster-8553.982,Cluster-11062.0,Cluster-631.0,Cluster-8553.5289,Cluster-5219.0,Cluster-8553.12278,Cluster-8553.8318,Cluster-8553.6210,Cluster-4557.0,Cluster-8553.5952,Cluster-8553.685,Cluster-7138.0,Cluster-8553.4643,Cluster-5219.1,Cluster-8553.13064,Cluster-5427.0,Cluster-8553.2452,C…
Organismal Systems	Environmental adaptation	Circadian rhythm - fly	ko04711	6	Cluster-8553.6365,Cluster-8553.13788,Cluster-8553.9699,Cluster-8553.11745,Cluster-8553.685,Cluster-8553.7891
Organismal Systems	Environmental adaptation	Circadian rhythm - plant	ko04712	9	Cluster-8553.5862,Cluster-6297.0,Cluster-8982.0,Cluster-10972.0,Cluster-3204.0,Cluster-8553.13069,Cluster-8553.4005,Cluster-8553.7580,Cluster-6338.0
Organismal Systems	Environmental adaptation	Circadian entrainment	ko04713	114	Cluster-8553.5982,Cluster-8553.6052,Cluster-6993.0,Cluster-8553.3146,Cluster-2030.0,Cluster-12632.0,Cluster-12098.0,Cluster-10053.0,Cluster-8553.5905,Cluster-14097.0,Cluster-6955.0,Cluster-288.0,Cluster-8553.7264,Cluster-9449.0,Cluster-8553.5957,Cluster-8553.6560,Cluster-12632.1,Cluster-13453.0,Cluster-8553.10497,Cluster-7181.0,Cluster-12113.0,Cluster-6633.1,Cluster-8553.269,Cluster-9459.1,Cluste…
Organismal Systems	Nervous system	Long-term potentiation	ko04720	160	Cluster-13195.0,Cluster-8553.11994,Cluster-233.0,Cluster-11205.0,Cluster-8553.5036,Cluster-8553.13900,Cluster-6938.0,Cluster-8553.8397,Cluster-925.0,Cluster-6705.0,Cluster-8553.5442,Cluster-3797.0,Cluster-8553.5722,Cluster-7602.0,Cluster-8553.13786,Cluster-4896.0,Cluster-8553.5005,Cluster-8553.8900,Cluster-1895.0,Cluster-8553.6372,Cluster-8553.9939,Cluster-8553.7397,Cluster-11265.0,Cluster-8553.1…
Organismal Systems	Nervous system	Synaptic vesicle cycle	ko04721	108	Cluster-12757.0,Cluster-6385.0,Cluster-8553.9745,Cluster-2495.1,Cluster-2607.1,Cluster-12562.0,Cluster-12311.0,Cluster-8553.6668,Cluster-8553.6463,Cluster-8553.10859,Cluster-10551.0,Cluster-4821.0,Cluster-8553.9563,Cluster-1752.0,Cluster-8553.11370,Cluster-1957.0,Cluster-1351.0,Cluster-6577.0,Cluster-8553.7096,Cluster-11241.0,Cluster-11527.0,Cluster-2495.0,Cluster-4706.0,Cluster-1852.0,Cluster-85…
Organismal Systems	Nervous system	Neurotrophin signaling pathway	ko04722	307	Cluster-8553.2413,Cluster-8553.11141,Cluster-8553.2289,Cluster-8553.3294,Cluster-28.0,Cluster-8812.0,Cluster-1797.0,Cluster-8553.12159,Cluster-2124.0,Cluster-8553.13168,Cluster-8553.11021,Cluster-8553.6365,Cluster-9252.0,Cluster-8553.12043,Cluster-8553.10130,Cluster-8553.6195,Cluster-8553.3960,Cluster-2603.0,Cluster-8553.83,Cluster-8553.5607,Cluster-8553.548,Cluster-8553.13673,Cluster-8814.0,Clus…
Organismal Systems	Nervous system	Retrograde endocannabinoid signaling	ko04723	63	Cluster-7181.0,Cluster-6633.1,Cluster-12113.0,Cluster-8553.4357,Cluster-8553.11467,Cluster-3577.0,Cluster-8553.5684,Cluster-8553.10359,Cluster-8553.1855,Cluster-8553.2869,Cluster-14030.0,Cluster-8553.5315,Cluster-13627.0,Cluster-8553.5957,Cluster-141.0,Cluster-11265.0,Cluster-12632.1,Cluster-12632.0,Cluster-12098.0,Cluster-10053.0,Cluster-8553.3103,Cluster-8012.1,Cluster-8553.5905,Cluster-8553.41…
Organismal Systems	Nervous system	Glutamatergic synapse	ko04724	95	Cluster-4211.0,Cluster-8553.5982,Cluster-14277.1,Cluster-6993.0,Cluster-5369.0,Cluster-12632.0,Cluster-12098.0,Cluster-6955.0,Cluster-10053.0,Cluster-8553.5905,Cluster-8553.1064,Cluster-8553.5957,Cluster-8553.6445,Cluster-12632.1,Cluster-7181.0,Cluster-908.0,Cluster-8553.11052,Cluster-12113.0,Cluster-6633.1,Cluster-8553.6037,Cluster-8553.11470,Cluster-8553.7049,Cluster-8553.505,Cluster-6608.0,Clu…
Organismal Systems	Nervous system	Cholinergic synapse	ko04725	120	Cluster-14489.1,Cluster-6146.0,Cluster-2607.1,Cluster-8553.2236,Cluster-8553.6191,Cluster-3304.1,Cluster-2050.1,Cluster-11192.0,Cluster-8553.13400,Cluster-8553.7948,Cluster-8553.7625,Cluster-5196.0,Cluster-8553.7594,Cluster-8012.1,Cluster-8553.3103,Cluster-8553.4163,Cluster-8553.1855,Cluster-8553.5315,Cluster-13627.0,Cluster-14030.0,Cluster-141.0,Cluster-2603.0,Cluster-8553.492,Cluster-11265.0,Cl…
Organismal Systems	Nervous system	Serotonergic synapse	ko04726	90	Cluster-8553.5604,Cluster-8553.10293,Cluster-333.0,Cluster-8553.6569,Cluster-8553.6195,Cluster-3797.0,Cluster-6705.0,Cluster-946.0,Cluster-925.0,Cluster-5743.0,Cluster-6938.0,Cluster-8553.2289,Cluster-4522.0,Cluster-2124.0,Cluster-4619.0,Cluster-8553.5902,Cluster-8553.9216,Cluster-8553.4362,Cluster-2175.0,Cluster-9569.0,Cluster-13195.0,Cluster-6150.0,Cluster-6146.0,Cluster-2607.1,Cluster-8553.223…
Organismal Systems	Nervous system	GABAergic synapse	ko04727	83	Cluster-2131.0,Cluster-8553.10673,Cluster-6146.0,Cluster-2607.1,Cluster-8553.6191,Cluster-7694.0,Cluster-3304.1,Cluster-8553.12447,Cluster-8553.12133,Cluster-2050.1,Cluster-8553.13400,Cluster-6261.0,Cluster-8012.1,Cluster-8553.3103,Cluster-7843.0,Cluster-8553.4163,Cluster-8553.5315,Cluster-13627.0,Cluster-14030.0,Cluster-141.0,Cluster-11527.0,Cluster-5704.0,Cluster-8553.4357,Cluster-8553.11467,Cl…
Organismal Systems	Nervous system	Dopaminergic synapse	ko04728	151	Cluster-5489.0,Cluster-141.0,Cluster-523.0,Cluster-14220.1,Cluster-8553.7542,Cluster-325.0,Cluster-14030.0,Cluster-8553.5315,Cluster-8553.10359,Cluster-8553.5684,Cluster-8553.5362,Cluster-110.0,Cluster-11375.0,Cluster-8553.4357,Cluster-8553.13400,Cluster-2050.1,Cluster-8553.9435,Cluster-3024.0,Cluster-8553.3103,Cluster-1601.0,Cluster-8553.11499,Cluster-12996.0,Cluster-14220.0,Cluster-11377.0,Clus…
Organismal Systems	Nervous system	Long-term depression	ko04730	94	Cluster-6146.0,Cluster-2607.1,Cluster-8553.2236,Cluster-8553.6191,Cluster-2050.1,Cluster-12386.0,Cluster-11192.0,Cluster-8553.7948,Cluster-8553.13400,Cluster-1601.0,Cluster-1497.0,Cluster-8553.7625,Cluster-8553.3103,Cluster-8553.4163,Cluster-8553.1855,Cluster-8553.5315,Cluster-2603.0,Cluster-11265.0,Cluster-150.0,Cluster-8553.6372,Cluster-8553.7397,Cluster-8553.4357,Cluster-8553.11467,Cluster-855…
Organismal Systems	Sensory system	Olfactory transduction	ko04740	59	Cluster-1895.0,Cluster-8553.5362,Cluster-110.0,Cluster-13453.0,Cluster-7181.0,Cluster-8553.10497,Cluster-6633.1,Cluster-5489.0,Cluster-141.0,Cluster-523.0,Cluster-8553.6560,Cluster-12632.1,Cluster-288.0,Cluster-8553.7264,Cluster-14030.0,Cluster-13627.0,Cluster-9449.0,Cluster-2504.0,Cluster-3024.0,Cluster-8012.1,Cluster-14097.0,Cluster-8553.7531,Cluster-6955.0,Cluster-8553.11499,Cluster-3304.1,Clu…
Organismal Systems	Sensory system	Taste transduction	ko04742	27	Cluster-8553.6145,Cluster-6633.1,Cluster-8553.8703,Cluster-8553.10740,Cluster-2387.0,Cluster-8553.4141,Cluster-8553.12589,Cluster-13627.0,Cluster-14030.0,Cluster-5893.0,Cluster-8553.6492,Cluster-8553.1855,Cluster-6938.0,Cluster-8553.4085,Cluster-4522.0,Cluster-141.0,Cluster-8553.2587,Cluster-12632.0,Cluster-8553.9857,Cluster-6955.0,Cluster-8012.1,Cluster-2607.1,Cluster-8553.5344,Cluster-8553.6458…
Organismal Systems	Sensory system	Phototransduction	ko04744	43	Cluster-8553.8894,Cluster-8553.8397,Cluster-8553.10221,Cluster-5682.0,Cluster-8553.9766,Cluster-12246.0,Cluster-7027.0,Cluster-8812.0,Cluster-1797.0,Cluster-8553.3444,Cluster-9626.0,Cluster-8553.11994,Cluster-4076.0,Cluster-4396.0,Cluster-8553.12159,Cluster-11205.0,Cluster-991.0,Cluster-4896.0,Cluster-7602.0,Cluster-8553.10715,Cluster-8553.8677,Cluster-8553.13786,Cluster-10180.0,Cluster-13810.1,C…
Organismal Systems	Sensory system	Phototransduction - fly	ko04745	95	Cluster-8553.4357,Cluster-8553.5216,Cluster-8553.5362,Cluster-110.0,Cluster-8553.4074,Cluster-8553.5684,Cluster-1895.0,Cluster-3237.0,Cluster-523.0,Cluster-5489.0,Cluster-3177.0,Cluster-8553.11499,Cluster-8553.7531,Cluster-8553.6140,Cluster-2504.0,Cluster-3024.0,Cluster-8553.5929,Cluster-14489.1,Cluster-8553.9783,Cluster-8553.9184,Cluster-8553.12159,Cluster-12706.1,Cluster-11205.0,Cluster-8553.11…
Organismal Systems	Sensory system	Inflammatory mediator regulation of TRP channels	ko04750	83	Cluster-9864.1,Cluster-8553.10497,Cluster-6633.1,Cluster-13453.0,Cluster-8553.6560,Cluster-8553.4993,Cluster-742.0,Cluster-13595.0,Cluster-9449.0,Cluster-1847.0,Cluster-288.0,Cluster-8553.7264,Cluster-14097.0,Cluster-6955.0,Cluster-2030.0,Cluster-8553.10401,Cluster-6993.0,Cluster-8553.6052,Cluster-9864.0,Cluster-8553.5982,Cluster-9561.0,Cluster-2925.0,Cluster-2387.0,Cluster-8553.12589,Cluster-103…
Cellular Processes	Cell motility	Regulation of actin cytoskeleton	ko04810	383	Cluster-9217.0,Cluster-10053.0,Cluster-8553.6436,Cluster-8553.5514,Cluster-8553.6312,Cluster-13108.0,Cluster-8553.7630,Cluster-8553.10401,Cluster-12050.0,Cluster-8553.2889,Cluster-8553.5776,Cluster-2925.0,Cluster-8553.8727,Cluster-13285.0,Cluster-9864.0,Cluster-11125.1,Cluster-8553.7560,Cluster-8553.4688,Cluster-8553.8769,Cluster-8553.2240,Cluster-8553.5304,Cluster-8553.7853,Cluster-7263.0,Cluste…
Organismal Systems	Endocrine system	Insulin signaling pathway	ko04910	276	Cluster-4076.0,Cluster-8553.8329,Cluster-8553.1916,Cluster-9626.0,Cluster-8553.7434,Cluster-5965.0,Cluster-8553.10044,Cluster-14432.1,Cluster-8553.8677,Cluster-8553.6761,Cluster-8553.2822,Cluster-8553.680,Cluster-11356.0,Cluster-991.0,Cluster-8553.4942,Cluster-8553.7861,Cluster-13528.0,Cluster-8553.3849,Cluster-8553.13512,Cluster-8553.7592,Cluster-8553.7891,Cluster-8553.8883,Cluster-1847.0,Cluste…
Organismal Systems	Endocrine system	Insulin secretion	ko04911	38	Cluster-141.0,Cluster-8553.1855,Cluster-14030.0,Cluster-13627.0,Cluster-8553.9891,Cluster-8553.3816,Cluster-12937.1,Cluster-110.0,Cluster-6633.1,Cluster-8553.4357,Cluster-8553.1527,Cluster-3304.1,Cluster-8553.2045,Cluster-6993.0,Cluster-8553.6463,Cluster-8553.5728,Cluster-14489.1,Cluster-8553.126,Cluster-8012.1,Cluster-143.0,Cluster-6955.0,Cluster-9872.0,Cluster-8553.9563,Cluster-8553.621,Cluster…
Organismal Systems	Endocrine system	GnRH signaling pathway	ko04912	167	Cluster-8553.4172,Cluster-6955.0,Cluster-5430.0,Cluster-5369.0,Cluster-6993.0,Cluster-14277.1,Cluster-8553.5982,Cluster-8553.6052,Cluster-8553.1385,Cluster-8553.11470,Cluster-8553.4453,Cluster-8553.4082,Cluster-6222.0,Cluster-8553.6560,Cluster-8553.7264,Cluster-13595.0,Cluster-9449.0,Cluster-8553.1064,Cluster-8553.9392,Cluster-8553.10715,Cluster-8553.5199,Cluster-8553.7013,Cluster-8553.10658,Clus…
Organismal Systems	Endocrine system	Ovarian steroidogenesis	ko04913	42	Cluster-8553.3031,Cluster-507.0,Cluster-13528.0,Cluster-8553.10922,Cluster-8553.11072,Cluster-1329.0,Cluster-9825.1,Cluster-8553.12495,Cluster-3970.0,Cluster-6938.0,Cluster-3005.0,Cluster-8553.13821,Cluster-8553.10807,Cluster-8553.8989,Cluster-8553.3796,Cluster-6592.0,Cluster-8553.4246,Cluster-8332.0,Cluster-2387.0,Cluster-434.0,Cluster-8553.12470,Cluster-10362.0,Cluster-4773.0,Cluster-8553.9861,…
Organismal Systems	Endocrine system	Progesterone-mediated oocyte maturation	ko04914	126	Cluster-8553.6761,Cluster-11445.0,Cluster-8553.5628,Cluster-8553.11404,Cluster-8553.4286,Cluster-8553.13534,Cluster-7813.2,Cluster-9989.0,Cluster-14009.0,Cluster-8553.7861,Cluster-8553.5908,Cluster-5584.0,Cluster-8553.8931,Cluster-11485.1,Cluster-8553.12416,Cluster-8553.3849,Cluster-507.0,Cluster-11273.0,Cluster-2387.0,Cluster-8553.3078,Cluster-8553.8927,Cluster-8553.3796,Cluster-8553.13173,Clust…
Organismal Systems	Endocrine system	Estrogen signaling pathway	ko04915	237	Cluster-8553.12133,Cluster-7694.0,Cluster-8553.12447,Cluster-8553.13400,Cluster-11192.0,Cluster-2050.1,Cluster-10055.0,Cluster-7346.0,Cluster-8553.3103,Cluster-3024.0,Cluster-8553.9882,Cluster-8553.9636,Cluster-8553.1676,Cluster-8553.3792,Cluster-8553.11499,Cluster-5489.0,Cluster-8553.83,Cluster-141.0,Cluster-2603.0,Cluster-523.0,Cluster-5299.0,Cluster-8553.13673,Cluster-8553.6053,Cluster-8814.0,…
Organismal Systems	Endocrine system	Melanogenesis	ko04916	120	Cluster-11265.0,Cluster-523.0,Cluster-2603.0,Cluster-141.0,Cluster-5489.0,Cluster-13627.0,Cluster-14030.0,Cluster-8553.5315,Cluster-8553.10359,Cluster-1895.0,Cluster-8553.8336,Cluster-8553.5005,Cluster-8553.11467,Cluster-8553.7397,Cluster-8553.4357,Cluster-8553.1527,Cluster-110.0,Cluster-8553.5362,Cluster-8553.6372,Cluster-2050.1,Cluster-11192.0,Cluster-8553.13400,Cluster-8553.7948,Cluster-3304.1…
Organismal Systems	Endocrine system	Prolactin signaling pathway	ko04917	115	Cluster-8553.11262,Cluster-10105.0,Cluster-8553.7549,Cluster-8553.10401,Cluster-8553.7630,Cluster-13285.0,Cluster-8553.5514,Cluster-8553.5705,Cluster-10053.0,Cluster-8553.4172,Cluster-5430.0,Cluster-8553.6312,Cluster-8553.6631,Cluster-8553.4993,Cluster-13595.0,Cluster-5320.0,Cluster-8553.7891,Cluster-8553.9392,Cluster-8553.8883,Cluster-8553.9717,Cluster-8553.2240,Cluster-8553.4082,Cluster-8553.44…
Organismal Systems	Endocrine system	Thyroid hormone synthesis	ko04918	66	Cluster-8553.8358,Cluster-14247.0,Cluster-1801.0,Cluster-11464.0,Cluster-8553.12589,Cluster-296.0,Cluster-10818.1,Cluster-2387.0,Cluster-9459.1,Cluster-7813.1,Cluster-8553.13681,Cluster-3981.0,Cluster-8553.6366,Cluster-8553.1373,Cluster-5036.0,Cluster-8553.10160,Cluster-1934.0,Cluster-8553.8049,Cluster-8553.5636,Cluster-6848.0,Cluster-8553.4735,Cluster-6633.1,Cluster-8553.13531,Cluster-8553.11503…
Organismal Systems	Endocrine system	Thyroid hormone signaling pathway	ko04919	140	Cluster-8553.492,Cluster-3237.0,Cluster-11265.0,Cluster-13627.0,Cluster-8553.5005,Cluster-8553.7397,Cluster-8553.6372,Cluster-8553.1238,Cluster-8553.7948,Cluster-3304.1,Cluster-8553.2236,Cluster-8553.5728,Cluster-8553.2673,Cluster-8553.9699,Cluster-8012.1,Cluster-8553.6140,Cluster-8553.7625,Cluster-8553.7594,Cluster-5196.0,Cluster-6255.1,Cluster-8553.5200,Cluster-8553.12600,Cluster-6938.0,Cluster…
Organismal Systems	Endocrine system	Adipocytokine signaling pathway	ko04920	71	Cluster-8553.4643,Cluster-5094.0,Cluster-8553.8318,Cluster-3459.0,Cluster-14192.1,Cluster-8553.8927,Cluster-5249.0,Cluster-8553.8931,Cluster-8553.7861,Cluster-8553.3849,Cluster-8553.5150,Cluster-8553.10113,Cluster-8553.6335,Cluster-8553.11404,Cluster-1429.0,Cluster-7860.0,Cluster-8553.982,Cluster-7056.0,Cluster-8553.12184,Cluster-3799.0,Cluster-7693.0,Cluster-8553.865,Cluster-8553.9975,Cluster-85…
Organismal Systems	Endocrine system	Oxytocin signaling pathway	ko04921	290	Cluster-12653.0,Cluster-8553.9536,Cluster-7925.0,Cluster-8553.3444,Cluster-8553.4157,Cluster-8553.5734,Cluster-6608.0,Cluster-7860.0,Cluster-8553.982,Cluster-8553.13065,Cluster-8553.7156,Cluster-8553.7810,Cluster-8553.7013,Cluster-8553.12056,Cluster-1642.0,Cluster-12207.0,Cluster-8553.7264,Cluster-8553.7377,Cluster-8553.1943,Cluster-8553.9944,Cluster-8553.10769,Cluster-6993.0,Cluster-8553.9451,Cl…
Organismal Systems	Endocrine system	Glucagon signaling pathway	ko04922	173	Cluster-8553.8927,Cluster-8553.3444,Cluster-1493.0,Cluster-2387.0,Cluster-8553.10221,Cluster-8553.5818,Cluster-8553.4643,Cluster-3651.0,Cluster-8553.7013,Cluster-8553.865,Cluster-1934.0,Cluster-7860.0,Cluster-8553.4976,Cluster-8553.13880,Cluster-8553.982,Cluster-7592.0,Cluster-8553.10715,Cluster-8553.9186,Cluster-5249.0,Cluster-8553.8931,Cluster-8553.3816,Cluster-8553.9944,Cluster-6129.0,Cluster-…
Organismal Systems	Endocrine system	Regulation of lipolysis in adipocytes	ko04923	60	Cluster-8553.7594,Cluster-5196.0,Cluster-8012.1,Cluster-8553.3103,Cluster-6955.0,Cluster-8553.2530,Cluster-12098.0,Cluster-3953.0,Cluster-3304.1,Cluster-12386.0,Cluster-7352.0,Cluster-6146.0,Cluster-4773.0,Cluster-8553.11467,Cluster-8553.10359,Cluster-8553.7533,Cluster-7670.0,Cluster-6633.1,Cluster-11375.0,Cluster-141.0,Cluster-8553.492,Cluster-8553.7592,Cluster-8553.5957,Cluster-14030.0,Cluster-…
Organismal Systems	Endocrine system	Renin secretion	ko04924	88	Cluster-8553.8900,Cluster-1895.0,Cluster-8553.11467,Cluster-8553.5684,Cluster-12937.1,Cluster-8553.10359,Cluster-8553.5362,Cluster-8553.9939,Cluster-523.0,Cluster-141.0,Cluster-5489.0,Cluster-1656.0,Cluster-8553.1855,Cluster-325.0,Cluster-8553.5315,Cluster-14030.0,Cluster-13899.0,Cluster-13627.0,Cluster-8012.1,Cluster-8553.3103,Cluster-11432.0,Cluster-3024.0,Cluster-2504.0,Cluster-8553.7531,Clust…
Organismal Systems	Endocrine system	Aldosterone synthesis and secretion	ko04925	120	Cluster-8553.4357,Cluster-12643.0,Cluster-8553.1527,Cluster-8553.5362,Cluster-110.0,Cluster-8553.5684,Cluster-1895.0,Cluster-8553.7318,Cluster-4100.0,Cluster-8553.8863,Cluster-8553.1523,Cluster-8553.4666,Cluster-13627.0,Cluster-14030.0,Cluster-8553.1855,Cluster-7043.0,Cluster-141.0,Cluster-523.0,Cluster-5489.0,Cluster-8553.11499,Cluster-8553.13604,Cluster-8553.7531,Cluster-8012.1,Cluster-3024.0,C…
Organismal Systems	Excretory system	Aldosterone-regulated sodium reabsorption	ko04960	63	Cluster-8553.2236,Cluster-4773.0,Cluster-8553.5728,Cluster-13285.0,Cluster-11192.0,Cluster-8553.7948,Cluster-3598.0,Cluster-6993.0,Cluster-8553.621,Cluster-3953.0,Cluster-8553.2530,Cluster-8553.5514,Cluster-8553.7625,Cluster-10053.0,Cluster-143.0,Cluster-8553.9100,Cluster-8553.2658,Cluster-8553.8883,Cluster-8553.7592,Cluster-8553.492,Cluster-11265.0,Cluster-2603.0,Cluster-8553.4357,Cluster-7670.0…
Organismal Systems	Excretory system	Endocrine and other factor-regulated calcium reabsorption	ko04961	44	Cluster-8553.5728,Cluster-8553.3547,Cluster-6385.0,Cluster-8553.9745,Cluster-2495.1,Cluster-12311.0,Cluster-3304.1,Cluster-6993.0,Cluster-8553.10859,Cluster-8553.621,Cluster-8553.13690,Cluster-8553.8185,Cluster-8012.1,Cluster-8553.3112,Cluster-8553.365,Cluster-143.0,Cluster-6955.0,Cluster-8553.4319,Cluster-8553.7096,Cluster-8553.5900,Cluster-12187.0,Cluster-1351.0,Cluster-13627.0,Cluster-14030.0,…
Organismal Systems	Excretory system	Vasopressin-regulated water reabsorption	ko04962	65	Cluster-52.0,Cluster-2482.0,Cluster-1934.0,Cluster-13338.0,Cluster-8553.9293,Cluster-1945.0,Cluster-8553.8123,Cluster-8553.7845,Cluster-12382.0,Cluster-8553.2209,Cluster-8553.5759,Cluster-13777.1,Cluster-8553.7424,Cluster-2387.0,Cluster-8553.4408,Cluster-8553.8229,Cluster-8553.6490,Cluster-10183.0,Cluster-7068.0,Cluster-8553.10132,Cluster-4135.0,Cluster-9872.0,Cluster-6955.0,Cluster-8553.3112,Clu…
Organismal Systems	Excretory system	Proximal tubule bicarbonate reclamation	ko04964	21	Cluster-8553.5775,Cluster-8553.6445,Cluster-8553.3415,Cluster-13544.0,Cluster-5094.0,Cluster-8553.13899,Cluster-8553.10232,Cluster-4732.0,Cluster-143.0,Cluster-8553.621,Cluster-13311.0,Cluster-1218.0,Cluster-8553.6182,Cluster-6261.0,Cluster-8553.4057,Cluster-7952.0,Cluster-3126.0,Cluster-8553.12578,Cluster-8553.13846,Cluster-8553.5728,Cluster-12543.0
Organismal Systems	Excretory system	Collecting duct acid secretion	ko04966	62	Cluster-12851.0,Cluster-8553.12284,Cluster-12827.0,Cluster-2666.0,Cluster-8553.4452,Cluster-8553.12177,Cluster-8553.160,Cluster-5171.0,Cluster-7025.0,Cluster-4656.0,Cluster-8727.0,Cluster-2014.0,Cluster-12532.0,Cluster-10284.0,Cluster-8553.7387,Cluster-1849.0,Cluster-3029.0,Cluster-363.0,Cluster-13704.0,Cluster-8553.7558,Cluster-8553.5556,Cluster-4888.0,Cluster-13534.0,Cluster-1711.0,Cluster-1607…
Organismal Systems	Digestive system	Salivary secretion	ko04970	88	Cluster-8553.621,Cluster-1497.0,Cluster-8553.13990,Cluster-8553.11499,Cluster-8012.1,Cluster-8553.12870,Cluster-3024.0,Cluster-143.0,Cluster-2504.0,Cluster-8553.7531,Cluster-8553.5728,Cluster-11589.0,Cluster-3304.1,Cluster-3854.0,Cluster-12386.0,Cluster-14327.1,Cluster-6358.0,Cluster-8553.5362,Cluster-8553.4357,Cluster-8553.10929,Cluster-1895.0,Cluster-8553.3813,Cluster-8190.0,Cluster-12937.1,Clu…
Organismal Systems	Digestive system	Gastric acid secretion	ko04971	79	Cluster-8553.8397,Cluster-8553.13899,Cluster-6938.0,Cluster-1797.0,Cluster-8553.11994,Cluster-8553.12159,Cluster-11205.0,Cluster-8553.5775,Cluster-8812.0,Cluster-4896.0,Cluster-8553.11398,Cluster-8553.4136,Cluster-8553.10293,Cluster-8553.13786,Cluster-8553.7316,Cluster-7602.0,Cluster-8553.6569,Cluster-8553.1855,Cluster-8553.5315,Cluster-13627.0,Cluster-14030.0,Cluster-5489.0,Cluster-141.0,Cluster…
Organismal Systems	Digestive system	Pancreatic secretion	ko04972	124	Cluster-8553.7952,Cluster-9749.0,Cluster-5875.0,Cluster-8553.7557,Cluster-3606.0,Cluster-3034.0,Cluster-5368.0,Cluster-12187.0,Cluster-8553.4638,Cluster-8553.5796,Cluster-8553.5227,Cluster-8553.3441,Cluster-14327.0,Cluster-4110.0,Cluster-8553.4884,Cluster-8553.11844,Cluster-9637.0,Cluster-8553.5776,Cluster-8553.6676,Cluster-6993.0,Cluster-8553.3547,Cluster-8553.3324,Cluster-8553.5982,Cluster-8553…
Organismal Systems	Digestive system	Carbohydrate digestion and absorption	ko04973	24	Cluster-8553.8931,Cluster-8553.7861,Cluster-8553.5728,Cluster-8553.3849,Cluster-5196.0,Cluster-8553.7594,Cluster-8553.11404,Cluster-143.0,Cluster-3187.1,Cluster-8553.4707,Cluster-3187.0,Cluster-8553.621,Cluster-8553.492,Cluster-8553.13899,Cluster-8553.6492,Cluster-8553.7125,Cluster-912.0,Cluster-5320.0,Cluster-8553.5775,Cluster-8553.7816,Cluster-8553.9829,Cluster-8553.10926,Cluster-8553.8927,Clus…
Organismal Systems	Digestive system	Protein digestion and absorption	ko04974	20	Cluster-1491.0,Cluster-12454.0,Cluster-8553.7099,Cluster-143.0,Cluster-8553.621,Cluster-8553.7505,Cluster-8876.0,Cluster-8553.12578,Cluster-8468.0,Cluster-8553.7104,Cluster-8553.5728,Cluster-1769.0,Cluster-8553.2047,Cluster-8553.4502,Cluster-8553.5775,Cluster-8553.6753,Cluster-8553.7272,Cluster-10039.0,Cluster-8553.13899,Cluster-4603.0
Organismal Systems	Digestive system	Fat digestion and absorption	ko04975	24	Cluster-1997.0,Cluster-7483.0,Cluster-14434.1,Cluster-1350.0,Cluster-8553.7328,Cluster-8553.5978,Cluster-8553.9861,Cluster-14254.1,Cluster-8553.12024,Cluster-8553.6699,Cluster-8553.1889,Cluster-8553.4627,Cluster-4695.0,Cluster-4110.0,Cluster-8553.8989,Cluster-8553.3145,Cluster-8553.13769,Cluster-8553.4031,Cluster-724.0,Cluster-8553.5901,Cluster-2170.1,Cluster-7543.0,Cluster-8553.5501,Cluster-633.0
Organismal Systems	Digestive system	Bile secretion	ko04976	62	Cluster-827.0,Cluster-8553.3754,Cluster-8553.1299,Cluster-8553.6893,Cluster-8553.227,Cluster-2482.0,Cluster-8553.2895,Cluster-8553.876,Cluster-8553.9103,Cluster-8553.12578,Cluster-10134.0,Cluster-8553.12024,Cluster-14527.0,Cluster-14233.0,Cluster-8553.8989,Cluster-2655.0,Cluster-6377.0,Cluster-8553.13769,Cluster-2387.0,Cluster-824.0,Cluster-8553.7129,Cluster-4862.0,Cluster-8553.5775,Cluster-8553.…
Organismal Systems	Digestive system	Vitamin digestion and absorption	ko04977	9	Cluster-8553.6238,Cluster-7367.0,Cluster-8553.9861,Cluster-8553.1300,Cluster-8553.8989,Cluster-13280.0,Cluster-8553.9396,Cluster-4288.0,Cluster-8553.4031
Organismal Systems	Digestive system	Mineral absorption	ko04978	25	Cluster-8553.13899,Cluster-8165.0,Cluster-5794.0,Cluster-8553.5775,Cluster-8553.5851,Cluster-8553.351,Cluster-8553.1518,Cluster-6358.0,Cluster-8553.352,Cluster-12566.0,Cluster-8553.11334,Cluster-2418.1,Cluster-8553.10686,Cluster-8553.5207,Cluster-8553.9498,Cluster-8553.3633,Cluster-8553.5728,Cluster-994.0,Cluster-8553.12578,Cluster-143.0,Cluster-2732.0,Cluster-8553.9984,Cluster-8553.12411,Cluster…
