# Supplementary material for: De novo transcriptome dataset of a Mayorella species isolated from deep sea
Source: Data Brief. 2025 Jul 9;61:111864. doi: 10.1016/j.dib.2025.111864 (PMC12296473; doi:10.1016/j.dib.2025.111864)
Supplement: Supplementary file 7 [file mmc7.xlsx]

## Sheet: Table S7
Table S7：Ummary of SSR in Unigene fasta file
Total number of sequences examined	30436
Total size of examined sequences (bp)	32949799
Total number of identified SSRs	26464
Number of SSR containing sequences	12445
Number of sequences containing more than 1 SSR	6883
Number of SSRs present in compound formation	5284
