# Supplementary material for: De novo transcriptome dataset of a Mayorella species isolated from deep sea
Source: Data Brief. 2025 Jul 9;61:111864. doi: 10.1016/j.dib.2025.111864 (PMC12296473; doi:10.1016/j.dib.2025.111864)
Supplement: Supplementary file 8 [file mmc8.xlsx]

## Sheet: Table S8
Table S8: Positions of SSR in Unigene Sequences
ID	SSR nr.	SSR type	SSR	size	start	end	ssr_position
Cluster-8553.13300	1	p4	(TCTT)5	20	1150	1169	undetermined
Cluster-8553.13300	2	c	(TAAA)7c(CAAT)12	77	1561	1637	undetermined
Cluster-8553.13303	1	p3	(AAT)10	30	13	42	utr5
Cluster-8553.13302	1	p3	(ATA)16	48	2613	2660	cds
Cluster-8553.13306	1	c	(ATA)5acacaaataataatgaa(AAT)6	50	93	142	undetermined
Cluster-8671.0	1	p3	(TCT)12	36	1	36	undetermined
Cluster-4711.0	1	c	(ATTC)5atccaa(ATTC)5atccaaattcattcatttcattcattccaattcattcattcaacaataattgac(T)11	111	19	129	utr3
Cluster-12711.0	1	p1	(T)11	11	817	827	utr5
Cluster-6905.0	1	p1	(T)19	19	73	91	undetermined
Cluster-6905.0	2	p1	(A)11	11	240	250	undetermined
Cluster-8553.11530	1	p2	(TA)6	12	427	438	cds
Cluster-8553.11530	2	c	(CAT)7cactc(TCA)10	56	731	786	utr3
Cluster-8553.836	1	p1	(A)11	11	2013	2023	utr3
Cluster-8553.359	1	p1	(T)10	10	417	426	utr3
Cluster-12677.0	1	p3	(AGA)9	27	98	124	undetermined
Cluster-2263.0	1	c	(TTG)5ataaatttgataaca(ATG)15	75	278	352	undetermined
Cluster-8553.350	1	p6	(AACACC)5	30	25	54	undetermined
Cluster-6407.0	1	p3	(CTT)6	18	1642	1659	cds
Cluster-6407.0	2	p3	(TCT)6	18	1980	1997	cds
Cluster-6407.0	3	p3	(CAA)13	39	2142	2180	cds
Cluster-6407.0	4	p3	(TCT)9	27	2373	2399	cds
Cluster-8218.0	1	p1	(T)10	10	28	37	undetermined
Cluster-8218.0	2	p1	(A)10	10	351	360	undetermined
Cluster-4354.0	1	p1	(T)11	11	956	966	undetermined
Cluster-8553.5454	1	p3	(AAC)8	24	59	82	utr5
Cluster-8553.5457	1	p3	(ACT)5	15	141	155	undetermined
Cluster-8553.5456	1	p1	(T)11	11	620	630	cds
Cluster-8553.5456	2	p3	(GAA)5	15	1016	1030	cds
Cluster-8553.5456	3	p3	(TTC)5	15	1156	1170	cds
Cluster-8553.5453	1	p2	(AG)6	12	1594	1605	utr5
Cluster-8553.5452	1	c	(A)11gtacaacaaataagtgaggttctagcaccttactatgtgaatattgataacacaaatgaacaataatctactactaattaaacctaaaaactg(A)17	121	27	147	utr3
Cluster-8553.5458	1	p3	(TTG)9	27	702	728	utr3
Cluster-8553.5458	2	p3	(ATA)8	24	1531	1554	utr3
Cluster-8553.3858	1	c	(TTG)5taatatttttcttggagataacgggccac(TAT)5	59	649	707	cds
Cluster-8553.3858	2	c	(AGA)6aggagaaatagtagtagaagtagtagatgatgaagttattgtagaggtagtattggatgtagtagcagtaga(AGT)5	105	1756	1860	utr5
Cluster-8553.3853	1	p1	(A)11	11	1458	1468	utr3
Cluster-8553.3851	1	p3	(TCT)5	15	2436	2450	cds
Cluster-8553.3857	1	p1	(T)10	10	72	81	undetermined
Cluster-8553.3857	2	p3	(ATT)9	27	759	785	undetermined
Cluster-8553.3857	3	p2	(AG)7	14	957	970	undetermined
Cluster-8553.3857	4	p2	(CT)6	12	1086	1097	undetermined
Cluster-8553.3856	1	p3	(AAT)10	30	76	105	undetermined
Cluster-8553.3855	1	p3	(AAT)5	15	6	20	utr3
Cluster-8553.3854	1	p2	(GA)6	12	155	166	utr5
Cluster-8553.3854	2	p1	(T)12	12	1539	1550	utr3
Cluster-8553.3854	3	p1	(T)29	29	2083	2111	utr3
Cluster-8553.7349	1	p3	(TTC)9	27	525	551	utr5
Cluster-8553.7349	2	c	(CATA)7ctacacaccatctttag(ATA)13	84	2878	2961	utr3
Cluster-8553.7349	3	c	(TTC)5tgtctctaaaaatgatagagatatgggtactgttgtccctggttctgtcaacgattgattagacagtatttgta(T)10	99	3132	3230	utr3
Cluster-6532.0	1	p3	(ATG)5	15	563	577	undetermined
Cluster-8553.7342	1	p4	(AAGA)5	20	1376	1395	utr5
Cluster-8553.7340	1	p1	(A)20	20	1	20	undetermined
Cluster-8553.7340	2	c	(CTTGTG)5cgtttgttttgcc(TTTCAT)5	73	2295	2367	undetermined
Cluster-8553.7340	3	p4	(ATGA)14	56	2499	2554	undetermined
Cluster-8553.7347	1	p1	(A)13	13	1	13	utr3
Cluster-8553.7345	1	p6	(ACTATT)5	30	154	183	cds
Cluster-8553.7344	1	p6	(AAAAAT)7	42	244	285	utr3
Cluster-13564.0	1	p1	(T)12	12	90	101	undetermined
Cluster-8553.6438	1	c	(T)14aataaaaaagcaaaatttttaatttttttataattttccgatttttttttcaaaagattttgtgtgtttttttttcaataaaaat(A)11gtta(T)15ggtttttggttttg(T)10	153	1	153	utr3
Cluster-8553.6432	1	p1	(T)10	10	1	10	utr3
Cluster-8553.6433	1	c	(TTC)6ggtgccaattagtacctcagatttgtgtcccgacgatcctccttctaaact(TTC)5	84	1784	1867	utr5
Cluster-8553.6430	1	p3	(TCG)5	15	490	504	utr5
Cluster-8553.6436	1	p1	(A)16	16	1	16	utr5
Cluster-8553.6436	2	p1	(T)10	10	1018	1027	utr3
Cluster-8553.6437	1	p3	(TAT)8	24	729	752	utr3
Cluster-8553.6437	2	p1	(T)10	10	1483	1492	cds
Cluster-13650.0	1	p1	(A)10	10	49	58	utr5
Cluster-13650.0	2	p1	(A)13	13	720	732	utr5
Cluster-13650.0	3	p2	(AC)6	12	3916	3927	utr3
Cluster-8553.4498	1	c	(CAA)5cag(CAA)7atacaacagctacaagaaacaaaaagtatggaagaagaagc(A)12	92	37	128	utr3
Cluster-8553.4499	1	p4	(ATAA)5	20	42	61	utr3
Cluster-8553.4492	1	c	(T)12g(T)10	23	2241	2263	undetermined
Cluster-8553.4493	1	p3	(AAC)13	39	1322	1360	undetermined
Cluster-8553.4493	2	c	(CAA)5tctcatcaacatccaccaataatacaaaactcaaagagaaatcgtttgtatcattcttctcttgcac(CTT)9	109	1553	1661	undetermined
Cluster-8553.4490	1	p1	(A)10	10	64	73	undetermined
Cluster-8553.4491	1	p1	(A)10	10	988	997	utr5
Cluster-8553.4491	2	p3	(CTT)5	15	2661	2675	cds
Cluster-8553.4497	1	p1	(A)10	10	810	819	utr5
Cluster-8553.4494	1	c	(AGAC)5agatagacagacagacag(CAGA)5	58	6	63	undetermined
Cluster-8553.4495	1	c	(T)12gtttaaataataaattttaaaagcttataaatttttgggtaatacaaca(AAT)7	82	13	94	utr3
Cluster-8553.4495	2	p3	(TTC)6	18	3141	3158	cds
Cluster-8553.4495	3	p3	(TCC)6	18	3765	3782	cds
Cluster-2622.0	1	p1	(T)12	12	1	12	undetermined
Cluster-8553.3144	1	c	(ACG)5at(AAC)9	44	1289	1332	undetermined
Cluster-8553.3146	1	p1	(A)10	10	423	432	utr5
Cluster-8553.3146	2	p3	(CAT)18	54	3359	3412	cds
Cluster-8553.3146	3	c	(CAA)7(CTA)9	48	4142	4189	cds
Cluster-8553.3146	4	p3	(AAC)5	15	4368	4382	cds
Cluster-8553.3146	5	p3	(AAT)5	15	4975	4989	cds
Cluster-8553.3146	6	p3	(TCA)7	21	6181	6201	cds
Cluster-8553.3141	1	p1	(T)12	12	286	297	utr5
Cluster-8553.3141	2	c	(A)10g(A)10gat(A)11	35	5333	5367	utr3
Cluster-8553.3143	1	p1	(A)13	13	1240	1252	undetermined
Cluster-8553.9019	1	p1	(T)14	14	5	18	utr3
Cluster-8553.9019	2	p1	(T)13	13	767	779	utr5
Cluster-8553.9015	1	p2	(TG)6	12	166	177	undetermined
Cluster-8553.9014	1	p3	(TGT)8	24	921	944	utr5
Cluster-8553.9016	1	p2	(AC)7	14	72	85	undetermined
Cluster-8553.6641	1	p1	(T)12	12	1026	1037	undetermined
Cluster-8553.8949	1	p1	(T)15	15	14	28	undetermined
Cluster-8553.8949	2	c	(AG)7aaaagagaagacaagagagagagaaacaaagagagaaagaagaaagagaagaaagagagaaacaaagagagaaaga(AG)6acaagaaagagagaaggaaaaaggaaaagaagaaagagagaaacaaagagagaaaga(AG)6	171	981	1151	undetermined
Cluster-8553.8946	1	p1	(A)22	22	284	305	undetermined
Cluster-8553.8946	2	p3	(TCT)8	24	2059	2082	undetermined
Cluster-8553.8940	1	p3	(CTT)6	18	67	84	undetermined
Cluster-8553.8940	2	p3	(GTA)5	15	217	231	undetermined
Cluster-8553.8940	3	p3	(GAT)7	21	354	374	undetermined
Cluster-8553.8940	4	c	(GAT)5agtcaatataatgataatgac(AAT)7	57	483	539	undetermined
Cluster-8553.8941	1	p3	(GAG)8	24	440	463	cds
Cluster-8553.8942	1	p5	(TTTTA)14	70	1341	1410	utr3
Cluster-8553.8943	1	p3	(ATT)17	51	579	629	cds
Cluster-8553.8943	2	p1	(T)10	10	2053	2062	utr5
Cluster-8553.8943	3	p1	(T)14	14	2531	2544	utr5
Cluster-5034.0	1	p3	(AGA)10	30	1	30	undetermined
Cluster-5034.0	2	c	(TAC)5tttcactacaggttttgttactactgatgttaacattattatttgttgttatatttacattttttatagtttgacgaatatcaatttcttcttcatcttc(ATT)6	133	264	396	undetermined
Cluster-10444.0	1	p1	(T)10	10	446	455	utr5
Cluster-8553.10301	1	p3	(CAA)7	21	453	473	utr5
Cluster-8553.10301	2	p3	(ACA)10	30	2928	2957	cds
Cluster-8553.10301	3	p3	(ACA)5	15	3075	3089	cds
Cluster-8553.10301	4	p1	(T)17	17	4115	4131	utr3
Cluster-8553.10305	1	c	(AAG)8(A)11	35	923	957	undetermined
Cluster-8553.10305	2	p5	(TTATT)5	25	1868	1892	undetermined
Cluster-8553.10306	1	p3	(TGT)9	27	1	27	utr3
Cluster-8553.10308	1	p3	(AAT)7	21	72	92	utr3
Cluster-8553.10308	2	p3	(TTA)6	18	333	350	cds
Cluster-8553.2437	1	c	(A)11tcatttcaggaattgaaaaaaataaatatagaacaaacaaattgaaagtcaaatgggttgtaacaagagagtggaatcgtgattggaatgaatatta(AAAT)6	132	652	783	undetermined
Cluster-8553.2434	1	p5	(TGAAT)11	55	1	55	utr3
Cluster-8553.2434	2	p3	(TCT)7	21	2112	2132	cds
Cluster-8553.2434	3	p1	(T)10	10	5944	5953	utr5
Cluster-8553.2435	1	p1	(T)10	10	1333	1342	utr3
Cluster-8553.2433	1	p5	(ATTAT)6	30	271	300	undetermined
Cluster-8553.2431	1	p3	(ACA)6	18	1092	1109	undetermined
Cluster-10592.0	1	c	(TCA)7(TCT)10	51	484	534	utr5
Cluster-6115.0	1	p1	(G)10	10	83	92	utr3
Cluster-6115.0	2	p3	(CGG)7	21	1038	1058	utr5
Cluster-1830.0	1	p3	(GAA)9	27	1	27	undetermined
Cluster-5544.0	1	p3	(TTA)6	18	135	152	undetermined
Cluster-8553.6394	1	p3	(GAA)9	27	4751	4777	utr5
Cluster-8553.6391	1	c	(A)14c(A)10	25	2	26	utr3
Cluster-8553.1161	1	p3	(GGA)6	18	1	18	undetermined
Cluster-8553.1161	2	p3	(AAT)6	18	1139	1156	undetermined
Cluster-8553.1160	1	p6	(TCAAAC)5	30	477	506	undetermined
Cluster-8553.1160	2	p3	(GAT)6	18	1282	1299	undetermined
Cluster-8553.1163	1	p3	(AAG)10	30	1	30	undetermined
Cluster-8553.1163	2	c	(TTA)6ttctgagttggggc(TGT)10	62	492	553	undetermined
Cluster-8553.1163	3	c	(TGA)5ggaagacgacgttgtaaagtcacctataatattttttgaaattggttgattcattgttgatggagtcg(GTT)10	113	671	783	undetermined
Cluster-8553.1162	1	p3	(TAA)5	15	375	389	undetermined
Cluster-8553.1162	2	p6	(TTCCTG)5	30	598	627	undetermined
Cluster-8553.1162	3	p3	(GAA)10	30	789	818	undetermined
Cluster-8553.1167	1	p3	(TAT)8	24	60	83	utr5
Cluster-8553.1167	2	p3	(TCT)6	18	551	568	utr3
Cluster-8553.1166	1	p1	(T)14	14	442	455	undetermined
Cluster-8553.8059	1	p4	(ATGG)7	28	1	28	undetermined
Cluster-8553.8059	2	p1	(T)10	10	463	472	undetermined
Cluster-8553.8054	1	p2	(AT)6	12	124	135	utr3
Cluster-8553.8054	2	p5	(TTAAA)7	35	540	574	utr5
Cluster-8553.8052	1	c	(AAG)5agaag(AGA)10	50	53	102	utr3
Cluster-8553.8050	1	p1	(A)11	11	1	11	undetermined
Cluster-8553.8050	2	p3	(TTA)7	21	438	458	undetermined
Cluster-8553.8051	1	p1	(A)20	20	1	20	utr3
Cluster-8553.8051	2	p1	(A)10	10	370	379	cds
Cluster-148.0	1	p3	(AAT)5	15	770	784	undetermined
Cluster-3203.0	1	c	(TGA)5aatagaagaaaaagatgaaat(AGA)5	51	832	882	undetermined
Cluster-8553.12276	1	p3	(GAT)8	24	1	24	undetermined
Cluster-8553.12277	1	p3	(TGT)9	27	1	27	undetermined
Cluster-8553.12277	2	p3	(CTT)6	18	218	235	undetermined
Cluster-8553.12277	3	p1	(A)10	10	2014	2023	undetermined
Cluster-8553.12274	1	p3	(TTC)14	42	294	335	undetermined
Cluster-8553.12272	1	p2	(GA)9	18	1198	1215	undetermined
Cluster-8553.12270	1	p1	(T)10	10	166	175	utr5
Cluster-8553.12271	1	p1	(A)11	11	286	296	undetermined
Cluster-8553.12278	1	p3	(TCC)5	15	115	129	cds
Cluster-9915.0	1	p3	(GAA)5	15	357	371	utr5
Cluster-8553.12142	1	p1	(T)12	12	3025	3036	utr5
Cluster-5179.0	1	p1	(T)11	11	512	522	undetermined
Cluster-8553.1648	1	p3	(TGT)7	21	334	354	undetermined
Cluster-6865.0	1	p3	(TTG)8	24	106	129	undetermined
Cluster-6865.0	2	p1	(T)10	10	427	436	undetermined
Cluster-6865.1	1	c	(CTACTT)5(CTA)5	45	294	338	undetermined
Cluster-14017.0	1	p1	(A)10	10	90	99	utr3
Cluster-4319.0	1	p3	(ATT)10	30	1	30	undetermined
Cluster-4319.0	2	c	(GTT)5gattttgttgattttgttgttgaggtggttgatgttaaattctttttgggagttgaaacagattt(TGA)7	101	233	333	undetermined
Cluster-4319.0	3	c	(TTC)5tc(CTT)5	32	544	575	undetermined
Cluster-4319.0	4	p3	(TGT)10	30	1172	1201	undetermined
Cluster-7419.0	1	p3	(GAA)5	15	728	742	utr5
Cluster-7419.0	2	p3	(TTA)10	30	983	1012	utr5
Cluster-7419.1	1	p3	(GTT)10	30	1	30	undetermined
Cluster-7419.1	2	p3	(AGT)6	18	199	216	undetermined
Cluster-7419.1	3	p3	(GAT)10	30	965	994	undetermined
Cluster-7504.0	1	p3	(TCT)7	21	692	712	undetermined
Cluster-8553.2371	1	p3	(TCT)5	15	817	831	undetermined
Cluster-8553.2373	1	p1	(A)12	12	635	646	cds
Cluster-8553.2375	1	c	(A)10catagaaagagagaaagaactcattcaacgacagagagaaacactaaataaagatataaaattatttgaagatgag(A)10	96	1634	1729	cds
Cluster-8553.2375	2	p2	(AG)6	12	1862	1873	cds
Cluster-8553.2375	3	p3	(AAT)15	45	2305	2349	cds
Cluster-8553.2377	1	p5	(CTTCA)6	30	1	30	undetermined
Cluster-8553.2377	2	p6	(AAGATG)5	30	269	298	undetermined
Cluster-8553.2377	3	c	(TAT)5(CAT)5ca(CAT)6	50	421	470	undetermined
Cluster-8553.2377	4	p3	(TTA)14	42	1085	1126	undetermined
Cluster-8553.2376	1	p3	(AAC)5	15	1364	1378	utr5
Cluster-8553.2376	2	p1	(T)11	11	3845	3855	utr3
Cluster-8553.2379	1	p1	(A)11	11	151	161	utr3
Cluster-13833.1	1	p5	(GATAG)12	60	483	542	undetermined
Cluster-8553.798	1	p3	(AGT)5	15	473	487	undetermined
Cluster-8553.798	2	c	(ATG)8(TTG)12taggtgatgactttggagagtgaagtgaatccctttcattgtcgttaatttttgatttatcttcattttttatatcttcatgattataa(TTTTCT)5	179	733	911	undetermined
Cluster-8553.794	1	p2	(AG)8	16	491	506	undetermined
Cluster-8553.796	1	p6	(TAAAGA)5	30	1	30	undetermined
Cluster-8553.797	1	p1	(T)52	52	3036	3087	utr3
Cluster-8553.791	1	p4	(TTAA)7	28	2	29	utr5
Cluster-8553.791	2	p3	(GAA)5	15	322	336	utr5
Cluster-8553.792	1	p6	(GATGAA)7	42	962	1003	utr5
Cluster-8553.793	1	p6	(TCTTCA)8	48	1891	1938	undetermined
Cluster-8553.13914	1	p3	(GGA)6	18	613	630	utr5
Cluster-8553.13914	2	p3	(AAT)7	21	1501	1521	cds
Cluster-8553.13915	1	p3	(TCT)5	15	14	28	undetermined
Cluster-8553.13915	2	c	(TAT)9(CAT)6	45	168	212	undetermined
Cluster-8553.13915	3	p1	(T)12	12	474	485	undetermined
Cluster-8553.13915	4	c	(A)11cagtaaaatattattagaaaaaagaaaaggaacaaagtaaaatattattagaaaaatt(A)14	83	1358	1440	undetermined
Cluster-8553.13910	1	p1	(A)10	10	110	119	cds
Cluster-8553.13910	2	p1	(A)10	10	364	373	cds
Cluster-8553.13918	1	p1	(A)11	11	274	284	undetermined
Cluster-8553.13919	1	c	(TGT)9tgagaaggttgttggtggtggcgatgatgagaatgttgttgttgttgatgattaagttgtttttgagcg(TGT)5tc(TTG)6	131	1	131	undetermined
Cluster-8553.13919	2	p3	(AGA)10	30	525	554	undetermined
Cluster-8553.13919	3	c	(GAA)15gat(TGA)6ttatgagtaggataggatgaatagggaggaaag(TTA)5	114	658	771	undetermined
Cluster-8553.13919	4	p3	(TTG)9	27	903	929	undetermined
Cluster-8553.12716	1	p5	(TTCTC)5	25	237	261	undetermined
Cluster-9505.0	1	p1	(T)11	11	114	124	undetermined
Cluster-8553.11208	1	p1	(T)14	14	142	155	undetermined
Cluster-8553.11207	1	p2	(AT)6	12	40	51	undetermined
Cluster-8553.11204	1	p2	(TG)8	16	5848	5863	utr3
Cluster-8553.11205	1	p1	(T)11	11	675	685	utr5
Cluster-8553.11202	1	p4	(TGAT)21	84	1	84	utr3
Cluster-8553.11202	2	p3	(TTA)6	18	222	239	utr3
Cluster-8553.11202	3	p3	(GAT)5	15	717	731	cds
Cluster-8553.11201	1	p3	(CTT)5	15	305	319	undetermined
Cluster-8553.11201	2	p5	(TTCTC)20	100	705	804	undetermined
Cluster-8553.422	1	p3	(GAA)8	24	11	34	utr5
Cluster-8553.422	2	p3	(AAT)5	15	605	619	utr5
Cluster-8553.422	3	c	(AAC)7aaaaaag(TTC)5	43	972	1014	cds
Cluster-8553.426	1	p5	(ATATC)5	25	1	25	utr3
Cluster-8553.426	2	p3	(TGT)15	45	207	251	cds
Cluster-8553.426	3	p3	(GTT)9	27	490	516	utr5
Cluster-8553.427	1	p3	(TTG)14	42	495	536	undetermined
Cluster-8553.425	1	p1	(A)12	12	611	622	utr5
Cluster-8553.425	2	c	(GGA)7(TGA)7	42	1062	1103	utr5
Cluster-8553.425	3	p3	(ATC)5	15	1349	1363	utr5
Cluster-8553.425	4	c	(TTA)5tttgacta(T)10	33	2614	2646	utr3
Cluster-8553.425	5	p5	(CATAT)11	55	2775	2829	utr3
Cluster-8553.428	1	p4	(AGAT)5	20	202	221	undetermined
Cluster-8553.429	1	p3	(GAA)5	15	65	79	undetermined
Cluster-8553.429	2	p3	(TCT)8	24	827	850	undetermined
Cluster-8553.429	3	p3	(AGT)6	18	1043	1060	undetermined
Cluster-11440.0	1	p3	(TAT)6	18	500	517	utr5
Cluster-7155.0	1	p1	(A)10	10	347	356	undetermined
Cluster-8553.12988	1	p3	(CTA)6	18	125	142	undetermined
Cluster-8553.12988	2	c	(GTT)14gatgtccgattgaatttttttcaatcttttttctattctttttttttg(TAT)9	117	255	371	undetermined
Cluster-8553.12988	3	p3	(AAG)5	15	582	596	undetermined
Cluster-8553.12988	4	c	(ATG)6attggctctctgtattattgt(TAC)7ta(TGT)8	86	831	916	undetermined
Cluster-12500.0	1	p1	(A)12	12	469	480	utr5
Cluster-4510.0	1	p1	(T)11	11	67	77	undetermined
Cluster-12312.0	1	c	(TGAA)5cgaatgaac(GAAT)7(AATA)6	81	12	92	utr3
Cluster-9795.0	1	p1	(T)10	10	1939	1948	undetermined
Cluster-8553.12985	1	p1	(T)11	11	7	17	undetermined
Cluster-8553.12986	1	p3	(TTC)9	27	316	342	undetermined
Cluster-8553.4860	1	p4	(ATAG)5	20	844	863	undetermined
Cluster-442.0	1	p1	(T)18	18	452	469	utr5
Cluster-442.0	2	p3	(TTC)5	15	1608	1622	utr3
Cluster-442.0	3	p1	(T)15	15	1753	1767	utr3
Cluster-9968.0	1	c	(CAT)10cagcacaacaacaac(CAA)7	66	27	92	undetermined
Cluster-9968.0	2	c	(ACA)6tcaacaacaacatcaacatcaacatcaacatcaacaacatcatcaccatcaatttccattcattgggtctattggttcatttggttcaataggacctagt(TCA)8	142	442	583	undetermined
Cluster-2742.0	1	p3	(TTC)9	27	26	52	undetermined
Cluster-11760.0	1	p1	(A)15	15	58	72	undetermined
Cluster-11760.0	2	p3	(TTG)16	48	1177	1224	undetermined
Cluster-8168.0	1	p3	(CTT)7	21	196	216	undetermined
Cluster-8168.0	2	p3	(TAA)15	45	488	532	undetermined
Cluster-11907.0	1	p3	(TGA)6	18	57	74	undetermined
Cluster-11907.0	2	p1	(T)15	15	695	709	undetermined
Cluster-8553.7938	1	p1	(A)10	10	72	81	utr5
Cluster-8553.7938	2	p1	(T)16	16	2135	2150	utr3
Cluster-8553.7935	1	p1	(A)10	10	684	693	utr3
Cluster-8553.7935	2	p1	(T)43	43	1180	1222	utr3
Cluster-8553.7935	3	p4	(AAAG)7	28	1618	1645	utr3
Cluster-8553.7930	1	p4	(TTTA)9	36	209	244	undetermined
Cluster-8553.7930	2	p3	(ATC)11	33	417	449	cds
Cluster-8553.7932	1	p3	(TCT)15	45	392	436	undetermined
Cluster-8553.7932	2	p1	(A)12	12	1397	1408	undetermined
Cluster-8553.7933	1	p1	(T)10	10	472	481	cds
Cluster-8553.11480	1	c	(AG)7(GA)7gtattatgtgaatgagcgagtcagtgtgtggtgtatgggggagcatatgtgtgttcgtgttggtgagtgggatgtggagagaga(GT)6tgagtgagtgag(GA)15	166	694	859	utr3
Cluster-8553.11480	2	c	(TTG)5aattct(TTG)8	45	1660	1704	utr5
Cluster-8553.11480	3	c	(T)15gataat(GAA)15(GAT)5	81	2120	2200	utr5
Cluster-8553.11480	4	p3	(TGT)27	81	2970	3050	utr5
Cluster-12761.0	1	p3	(ATT)5	15	22	36	utr5
Cluster-8553.11488	1	p3	(GAA)5	15	1038	1052	cds
Cluster-8553.11488	2	p3	(TAC)5	15	1624	1638	utr5
Cluster-9940.0	1	p2	(CA)10	20	85	104	undetermined
Cluster-8553.262	1	p3	(ATG)9	27	1	27	undetermined
Cluster-6033.0	1	c	(T)12aattccccaaattacttttttaatttaaatggacaatattttcaacctttttaaataa(T)11(A)11	92	990	1081	utr3
Cluster-8553.267	1	p2	(TC)7	14	254	267	cds
Cluster-8553.267	2	p3	(TGT)7	21	1186	1206	utr5
Cluster-3175.0	1	p3	(AAT)7	21	82	102	undetermined
Cluster-8553.10723	1	p3	(AGA)9	27	922	948	cds
Cluster-8553.10723	2	p3	(ATT)10	30	1399	1428	cds
Cluster-8553.10723	3	p3	(TGT)5	15	1631	1645	cds
Cluster-8553.10723	4	p1	(T)10	10	2718	2727	utr5
Cluster-8553.5398	1	p3	(GTA)7	21	1	21	utr3
Cluster-8553.5398	2	p6	(TGAAGA)5	30	272	301	cds
Cluster-8553.5398	3	p3	(ATT)14	42	785	826	cds
Cluster-8553.5399	1	c	(CAA)5cagtctcaacaacagtcc(CAA)9cagtcacaacaacagcaacagcaacagcaacaacatcaacagcag(CAA)12	141	737	877	utr5
Cluster-8553.5399	2	c	(TTAA)5ttatggtctcctacaacattttaaaactcgaaatataaaatctgggcaccaaaaaaaaatcatatatatttgaatcaattt(A)14gg(A)11gattaaaaaaataattttaaaaac(A)17	169	4115	4283	utr3
Cluster-8553.5399	3	p1	(A)17	17	5021	5037	utr3
Cluster-8553.5397	1	p3	(AAT)6	18	2007	2024	utr3
Cluster-8553.5394	1	p1	(A)18	18	1	18	utr3
Cluster-8553.5394	2	p1	(T)29	29	3371	3399	utr5
Cluster-8553.5395	1	p2	(CT)7	14	522	535	undetermined
Cluster-8553.5390	1	p1	(A)10	10	1706	1715	cds
Cluster-8553.5390	2	p3	(TAA)9	27	2349	2375	cds
Cluster-8553.5390	3	p3	(TAG)14	42	3015	3056	cds
Cluster-8553.5390	4	p3	(GAA)8	24	3214	3237	cds
Cluster-8553.5390	5	p1	(A)28	28	4160	4187	undetermined
Cluster-8553.5390	6	p1	(T)12	12	4295	4306	utr3
Cluster-8553.5391	1	p3	(AGG)7	21	1455	1475	cds
Cluster-8553.5391	2	p3	(TAG)5	15	1644	1658	cds
Cluster-8553.5391	3	p3	(TAT)5	15	2008	2022	utr3
Cluster-1207.0	1	c	(T)11ctattttgattctgt(TTTTTG)5	56	24	79	undetermined
Cluster-9080.0	1	p6	(TAATGA)5	30	150	179	undetermined
Cluster-9080.0	2	p6	(TAATGA)5	30	303	332	undetermined
Cluster-4870.0	1	p3	(TCA)10	30	90	119	undetermined
Cluster-8553.5644	1	p1	(T)13	13	111	123	undetermined
Cluster-8553.5647	1	c	(T)11g(T)11	23	10	32	utr3
Cluster-8553.5648	1	p2	(AG)7	14	912	925	utr3
Cluster-8553.4517	1	p3	(CTC)6	18	1221	1238	cds
Cluster-8553.4514	1	p4	(AATG)8	32	46	77	undetermined
Cluster-8553.4514	2	c	(T)11ctctacttttctttctctctctttttttttcttttatcattattatttttttttcccaattttttaattacttcgttattgttatttaa(T)11ctttttttttaatctttc(T)16	145	222	366	undetermined
Cluster-8553.4514	3	c	(TTATT)5tgttttgatttaatttgataataatatattaatttaatttataataaaatg(ATTAT)9	121	738	858	undetermined
Cluster-6199.0	1	p1	(A)10	10	44	53	undetermined
Cluster-8553.4519	1	p1	(A)11	11	61	71	undetermined
Cluster-8553.5977	1	p4	(GATT)5	20	1577	1596	utr3
Cluster-8553.5977	2	p3	(TTA)14	42	1725	1766	utr3
Cluster-8553.5977	3	c	(TGT)5tgctgttgttgagacatggcaaatgatgaaagagggagatcatttgtagtgtaattgtaattctgatattgtgatgaatttgagggtgaaa(AAG)19	163	2238	2400	utr3
Cluster-1699.0	1	p3	(TAT)6	18	259	276	undetermined
Cluster-1699.0	2	p3	(AAG)9	27	730	756	undetermined
Cluster-8553.5972	1	p1	(T)13	13	2965	2977	utr5
Cluster-8553.5971	1	p1	(A)12	12	1255	1266	undetermined
Cluster-540.0	1	c	(TTG)5(TTC)5agatagat(TAG)6	56	101	156	undetermined
Cluster-540.0	2	p3	(AAG)9	27	334	360	undetermined
Cluster-8553.9936	1	p1	(T)46	46	2113	2158	undetermined
Cluster-7959.0	1	p1	(A)12	12	140	151	undetermined
Cluster-7959.0	2	p1	(A)10	10	329	338	undetermined
Cluster-8553.9933	1	c	(T)10aaacaaaaaaattttggggttttgt(A)13	48	1101	1148	utr3
Cluster-8553.9938	1	c	(GAGTGA)5gaaatgaaaaaaggaaaggaatcgggtagtttcatag(AAAAAT)5	97	54	150	utr3
Cluster-8553.9939	1	p1	(A)10	10	601	610	utr5
Cluster-8553.9939	2	p3	(AAG)5	15	985	999	utr5
Cluster-8553.9939	3	c	(A)10g(A)10gaaaaaaaaagaaaaaaattttttatgtattctacc(T)25	82	3333	3414	utr3
Cluster-6746.0	1	c	(GAT)8ggtgatgagatttgaagagttaatgaatgaatgattcatagtaaatgattcaataataaagggattatttcttttg(T)13	113	1	113	undetermined
Cluster-2908.0	1	p1	(A)13	13	5	17	utr5
Cluster-2908.0	2	p2	(AT)7	14	573	586	utr3
Cluster-8553.10803	1	p1	(A)12	12	1043	1054	undetermined
Cluster-8553.10802	1	p3	(CGC)6	18	2503	2520	utr5
Cluster-8553.10805	1	p6	(TTGAGG)9	54	1244	1297	utr5
Cluster-8553.10805	2	p3	(GAT)10	30	1651	1680	utr5
Cluster-8553.10804	1	p1	(T)10	10	866	875	undetermined
Cluster-8553.10809	1	p3	(GTT)6	18	43	60	undetermined
Cluster-8553.10808	1	p2	(AG)7	14	272	285	cds
Cluster-8553.10808	2	p3	(TTC)11	33	1363	1395	cds
Cluster-8553.10808	3	p3	(TCA)7	21	1711	1731	cds
Cluster-8553.6609	1	p1	(T)11	11	4	14	undetermined
Cluster-8553.6609	2	p1	(A)10	10	994	1003	undetermined
Cluster-8553.6608	1	p1	(A)13	13	138	150	utr3
Cluster-1090.0	1	p3	(GAT)6	18	1	18	undetermined
Cluster-8553.6604	1	p1	(A)35	35	1279	1313	undetermined
Cluster-8553.6607	1	p3	(AAT)9	27	51	77	utr3
Cluster-8553.6607	2	p3	(TTG)5	15	695	709	cds
Cluster-8553.6607	3	c	(GTG)6gta(TTG)6	39	1209	1247	utr5
Cluster-8553.6607	4	p3	(GAT)16	48	2280	2327	utr5
Cluster-8553.6607	5	p3	(AGA)5	15	3143	3157	utr5
Cluster-8553.6607	6	p3	(TCA)7	21	3261	3281	utr5
Cluster-8553.6606	1	c	(T)17ctttttcctccaaatttattata(CTT)5	55	2	56	undetermined
Cluster-8553.6606	2	c	(T)10ccctccctttaaacgaatattattacttttttttat(A)11	57	364	420	undetermined
Cluster-8553.6606	3	c	(T)14aaaac(A)13	32	762	793	utr3
Cluster-8553.6606	4	p1	(T)15	15	2542	2556	utr3
Cluster-8553.6606	5	p1	(T)14	14	2687	2700	utr3
Cluster-8553.6606	6	c	(T)10attaatttt(A)13	32	2892	2923	utr3
Cluster-8553.6600	1	p1	(A)28	28	498	525	utr3
Cluster-8553.6602	1	c	(A)17tcaaaaaagtgatttattaattgattcttttttttaaaaatataat(A)11	74	1	74	utr3
Cluster-11025.1	1	p1	(A)12	12	116	127	utr5
Cluster-11025.1	2	p1	(A)10	10	493	502	utr5
Cluster-11025.1	3	c	(CAA)8cac(CAA)8cac(CAA)6	72	1358	1429	utr3
Cluster-11025.0	1	p3	(TGT)9	27	342	368	undetermined
Cluster-8553.13968	1	p1	(A)11	11	44	54	undetermined
Cluster-8553.13968	2	c	(GA)6tagagatagagatagatagat(TAGA)6	57	237	293	undetermined
Cluster-8553.1558	1	p2	(TC)6	12	162	173	cds
Cluster-8553.1558	2	p3	(TCA)5	15	1795	1809	cds
Cluster-8553.1555	1	p3	(AAT)5	15	56	70	utr3
Cluster-8553.1550	1	p2	(AG)6	12	317	328	undetermined
Cluster-8553.1550	2	p3	(AAT)15	45	852	896	undetermined
Cluster-8553.1553	1	p1	(T)11	11	1777	1787	cds
Cluster-8553.1553	2	p2	(AC)6	12	2542	2553	utr3
Cluster-11368.0	1	p3	(CCT)6	18	68	85	undetermined
Cluster-7573.1	1	p3	(ATA)10	30	1	30	undetermined
Cluster-7573.1	2	p3	(TTC)6	18	884	901	undetermined
Cluster-7573.1	3	c	(AAC)5(ATC)5	30	1699	1728	undetermined
Cluster-7573.0	1	c	(AAC)5(ATC)5	30	43	72	undetermined
Cluster-7573.0	2	p6	(TTCTCC)6	36	305	340	undetermined
Cluster-8553.9208	1	p3	(TGT)5	15	725	739	undetermined
Cluster-8553.9208	2	p3	(TGT)12	36	1166	1201	undetermined
Cluster-8553.9208	3	c	(TGT)5ttttggtatttctgttgatattgatgtgctggactatttgtttttgatgattgatgttgatttggttgctgttgtacttgtggtggttgg(TGTGGT)5	135	1772	1906	undetermined
Cluster-8553.9209	1	p3	(TGT)12	36	31	66	cds
Cluster-8553.9200	1	p3	(CTG)5	15	2830	2844	undetermined
Cluster-8553.9201	1	p3	(TTA)13	39	230	268	undetermined
Cluster-8553.9201	2	p2	(TC)6	12	877	888	undetermined
Cluster-8553.9201	3	p3	(GTT)13	39	1424	1462	undetermined
Cluster-8553.9202	1	p3	(TCT)15	45	1082	1126	utr5
Cluster-8553.9202	2	c	(AAG)7gagaaggaggaaaac(AAG)5	51	1794	1844	utr5
Cluster-8553.9202	3	p2	(TG)22	44	3364	3407	utr3
Cluster-8553.9204	1	p1	(T)13	13	13	25	utr3
Cluster-8553.9205	1	p3	(TGT)12	36	330	365	undetermined
Cluster-8553.9205	2	p3	(ACT)10	30	629	658	undetermined
Cluster-8553.9205	3	p3	(GAT)5	15	1279	1293	undetermined
Cluster-8553.9205	4	c	(TGT)7(AGA)6g(GAA)17	91	1400	1490	undetermined
Cluster-8553.9206	1	p1	(A)12	12	1990	2001	cds
Cluster-8553.9206	2	p3	(CTT)7	21	2772	2792	cds
Cluster-8553.9206	3	p2	(AT)6	12	3448	3459	utr3
Cluster-8553.9206	4	p3	(AAT)13	39	3950	3988	utr3
Cluster-8553.9207	1	p1	(T)16	16	1	16	utr5
Cluster-10489.1	1	c	(TAAT)5taacaacaaaat(ACAAA)6(CAAAA)5	87	6	92	undetermined
Cluster-10489.1	2	p3	(AAT)5	15	462	476	undetermined
Cluster-10489.1	3	p3	(ATA)5	15	658	672	undetermined
Cluster-8553.12682	1	p3	(TAT)7	21	717	737	cds
Cluster-8553.12682	2	c	(TCT)5tcaagctgttgatcttgatcaagaa(AAG)5	55	1169	1223	cds
Cluster-8553.12682	3	p3	(ATA)7	21	2841	2861	utr5
Cluster-8553.2608	1	p1	(T)16	16	109	124	undetermined
Cluster-8553.2601	1	c	(TAA)9tattgatgaatatgaaagtgaaaatgaaacagaaggaattgaaattgatgaacaagttc(AAG)17agggagatgaggaagtggatgaattagataatgaagaaggagagatgaatgaaaatgaaaatgagagt(GAA)5ggagaaggagg(AGA)6aaaagt(AGA)8	279	1	279	undetermined
Cluster-8553.2601	2	p3	(CTA)9	27	465	491	undetermined
Cluster-8553.2601	3	p3	(AAT)15	45	605	649	undetermined
Cluster-8553.2600	1	p3	(TTG)6	18	40	57	cds
Cluster-8553.2600	2	c	(AGT)10aggaggggaagtaggaggaggaagaaggggatctttgttgaaaagtttttgctgagactcaacagagggagcattccatgatttcaatttttct(TTA)16	172	832	1003	utr5
Cluster-8553.2605	1	p1	(A)31	31	1452	1482	undetermined
Cluster-8553.2604	1	p3	(GTT)9	27	1	27	undetermined
Cluster-8553.2607	1	p1	(T)12	12	389	400	utr5
Cluster-8553.10113	1	p3	(TCC)7	21	938	958	utr5
Cluster-8553.10113	2	p6	(GTTGTG)7	42	1531	1572	utr5
Cluster-8553.10112	1	p6	(TGAAGT)9	54	296	349	undetermined
Cluster-8553.10115	1	p3	(TTG)12	36	1494	1529	cds
Cluster-8553.10114	1	p2	(GA)9	18	1	18	undetermined
Cluster-8553.10114	2	p3	(CTT)14	42	168	209	undetermined
Cluster-8553.10114	3	c	(ATT)6(ACT)8	42	484	525	undetermined
Cluster-8553.10117	1	p6	(AAGAGA)5	30	1	30	utr3
Cluster-8553.10117	2	p4	(AATG)7	28	220	247	utr3
Cluster-8553.10116	1	p3	(CAG)5	15	110	124	utr5
Cluster-8553.10119	1	p3	(CAA)13	39	1	39	undetermined
Cluster-8553.10119	2	p6	(AAGAGA)6	36	224	259	undetermined
Cluster-8553.10118	1	c	(GAA)8ataaataataatatcaaacgccaaaaaagtaaaatcaatagtaatagtaataa(TAG)6	95	1776	1870	undetermined
Cluster-8553.11448	1	p3	(AAT)8	24	1934	1957	cds
Cluster-8553.11448	2	c	(AAT)7t(ATA)5	37	2171	2207	cds
Cluster-8553.11448	3	c	(AAT)16ggg(TCA)5	66	3167	3232	cds
Cluster-8553.11449	1	p3	(TGA)5	15	468	482	undetermined
Cluster-8553.11444	1	p1	(T)17	17	668	684	undetermined
Cluster-8553.11445	1	p2	(AC)6	12	20	31	utr3
Cluster-8553.11445	2	p3	(ATT)17	51	2148	2198	cds
Cluster-8553.11440	1	c	(A)10tgatgtaatgaaaatt(A)23	49	780	828	undetermined
Cluster-8553.11441	1	c	(A)11tgaagaggaagaagaaagaagaa(AAG)5agaaaagaagaa(AAG)5	76	898	973	undetermined
Cluster-8553.224	1	p3	(AAT)6	18	72	89	undetermined
Cluster-8553.225	1	p3	(GAG)8	24	8	31	undetermined
Cluster-8553.225	2	p1	(T)10	10	1263	1272	undetermined
Cluster-8553.220	1	p3	(ATT)5	15	566	580	undetermined
Cluster-8553.220	2	p3	(TCA)13	39	1191	1229	undetermined
Cluster-8553.222	1	p3	(TCA)10	30	672	701	undetermined
Cluster-8553.222	2	p3	(TTC)8	24	1352	1375	undetermined
Cluster-8553.222	3	p3	(TTC)6	18	2018	2035	undetermined
Cluster-8553.222	4	p3	(TCT)9	27	3066	3092	undetermined
Cluster-8553.222	5	p3	(AAT)5	15	3744	3758	undetermined
Cluster-8553.223	1	c	(CTC)7tccctcctccatttgtttcccaaccttatctcttccgtcaagaaaagtttcagtctgtacgag(A)10gagagaaaaagaaaaggaaaagactaaatcagaattagaagataaagataaagataaaggaaaagaaaagagtaaaggaaagagcggag(GAA)5	198	23	220	undetermined
Cluster-8553.229	1	p2	(TA)8	16	63	78	undetermined
Cluster-8553.229	2	p3	(AAT)5	15	422	436	undetermined
Cluster-6582.0	1	c	(TAT)16tcattaatacttctaccactacctctgatatgttatggatattataatgatgatgagaag(AAT)5	123	607	729	utr3
Cluster-6582.1	1	p5	(GGGAA)5	25	1	25	undetermined
Cluster-8553.11996	1	p3	(TGA)9	27	1	27	undetermined
Cluster-8553.11997	1	p3	(AAT)5	15	495	509	cds
Cluster-8553.11997	2	p3	(CTT)18	54	658	711	cds
Cluster-8553.11995	1	p1	(A)15	15	1	15	utr3
Cluster-8553.11990	1	p3	(ATT)16	48	1865	1912	utr3
Cluster-8553.11998	1	p3	(CTA)6	18	2076	2093	cds
Cluster-8553.11998	2	c	(ATC)15aa(CAT)5	62	3042	3103	cds
Cluster-8553.7755	1	p1	(A)20	20	1	20	utr3
Cluster-1154.0	1	p1	(A)10	10	637	646	undetermined
Cluster-4931.0	1	c	(GA)12aagagaaac(AG)9(GA)16	83	32	114	utr3
Cluster-9093.0	1	p3	(GAA)6	18	322	339	cds
Cluster-4903.0	1	p6	(AGAAAA)6	36	204	239	undetermined
Cluster-4903.0	2	p3	(CTT)9	27	425	451	undetermined
Cluster-1762.0	1	p3	(ACT)8	24	1	24	undetermined
Cluster-8553.13598	1	p3	(TGA)8	24	132	155	undetermined
Cluster-8553.13598	2	p3	(TAG)13	39	267	305	undetermined
Cluster-8553.13598	3	p3	(CAA)10	30	766	795	undetermined
Cluster-8553.13591	1	p3	(AAC)9	27	207	233	utr5
Cluster-8553.13592	1	c	(ATTTT)6taataataaaaataaaaatagagtatgaaatattagcccta(T)11	82	6	87	undetermined
Cluster-8553.13593	1	p3	(GTT)9	27	1	27	undetermined
Cluster-8553.13595	1	p4	(TTGA)7	28	428	455	undetermined
Cluster-8553.13595	2	p6	(TTTGGT)5	30	732	761	undetermined
Cluster-8553.13597	1	p3	(AAC)7	21	1	21	undetermined
Cluster-8553.13597	2	p6	(TCTTCC)7	42	168	209	undetermined
Cluster-8553.13597	3	p3	(AAC)8	24	348	371	undetermined
Cluster-8508.0	1	p1	(T)10	10	110	119	undetermined
Cluster-8142.0	1	p1	(T)12	12	712	723	undetermined
Cluster-10783.0	1	p1	(A)10	10	1039	1048	undetermined
Cluster-13278.1	1	p3	(TCA)19	57	1253	1309	undetermined
Cluster-13278.0	1	p4	(AATA)6	24	105	128	utr3
Cluster-13278.0	2	c	(GAT)8(GAA)6(GAT)7	63	1097	1159	utr5
Cluster-8532.0	1	p3	(GAA)5	15	225	239	undetermined
Cluster-8532.0	2	p3	(AGA)7	21	1083	1103	undetermined
Cluster-8280.0	1	p3	(TCT)5	15	270	284	undetermined
Cluster-11833.0	1	p1	(T)13	13	377	389	undetermined
Cluster-8553.6912	1	p1	(A)12	12	274	285	cds
Cluster-8553.6912	2	c	(GAA)6ggaacaccttcaagccaaaagaaaaagaaaaagaaagataatgatgctccagagacaccaacaagtgaaaag(A)23	113	1579	1691	cds
Cluster-4468.0	1	p3	(GAA)5	15	138	152	undetermined
Cluster-4468.0	2	p1	(A)11	11	551	561	undetermined
Cluster-6274.0	1	p3	(TTA)5	15	126	140	cds
Cluster-6274.1	1	p3	(TTG)9	27	1	27	undetermined
Cluster-6274.1	2	p3	(GAG)5	15	480	494	undetermined
Cluster-6274.1	3	p3	(TTG)6	18	796	813	undetermined
Cluster-6274.1	4	p6	(TGCTGT)6	36	1124	1159	undetermined
Cluster-5629.0	1	p1	(T)11	11	138	148	undetermined
Cluster-4412.0	1	c	(AAG)5agcaaaaacaaaaacaacaaaaagagcaagaagaaaattcaaaagaaatgagttcaaaaaaacaaattgaagattaattaattaataattacaaatg(T)10	122	939	1060	undetermined
Cluster-3997.0	1	p4	(TTTA)16	64	1300	1363	undetermined
Cluster-8553.6435	1	p1	(A)13	13	25	37	utr5
Cluster-8553.12962	1	p3	(ATG)5	15	649	663	cds
Cluster-8446.0	1	p3	(ACA)13	39	103	141	undetermined
Cluster-8553.12960	1	p6	(TGAAGA)9	54	52	105	undetermined
Cluster-8553.12960	2	c	(ACT)5at(TAC)7	38	217	254	undetermined
Cluster-8553.12960	3	p3	(ATT)10	30	490	519	undetermined
Cluster-8553.12965	1	c	(A)11caatagtttttt(A)10	33	29	61	undetermined
Cluster-8266.0	1	c	(AAGCA)5aagccacaatcattattcgatcaataattttgaa(ATT)6	77	1	77	undetermined
Cluster-6076.0	1	c	(TTAT)7(TATT)5	48	1	48	utr5
Cluster-6076.0	2	p3	(AAT)6	18	457	474	cds
Cluster-6076.0	3	p3	(AAT)6	18	723	740	utr3
Cluster-5637.0	1	p6	(ACTCCT)5	30	1	30	undetermined
Cluster-14452.0	1	p4	(TTCC)17	68	438	505	undetermined
Cluster-1368.0	1	p1	(A)17	17	921	937	utr3
Cluster-1368.0	2	p1	(A)14	14	1062	1075	utr3
Cluster-5627.1	1	p5	(TGAGA)7	35	76	110	undetermined
Cluster-5627.1	2	c	(TTA)9(TTG)10	57	221	277	undetermined
Cluster-8553.6305	1	p4	(AATA)5	20	48	67	utr5
Cluster-8553.3408	1	p3	(TTG)9	27	1	27	undetermined
Cluster-8553.3408	2	p3	(TTC)7	21	178	198	undetermined
Cluster-8553.3408	3	c	(TTG)10aatactttgaccttcaatatatgtcggtaactcaattgtattatta(TGT)9	103	553	655	undetermined
Cluster-8553.3406	1	p5	(TTTAC)10	50	1	50	undetermined
Cluster-8553.3406	2	p4	(TTAG)8	32	1421	1452	utr3
Cluster-8553.3407	1	p3	(ACA)7	21	773	793	undetermined
Cluster-8553.3407	2	p4	(AGAT)5	20	971	990	undetermined
Cluster-8553.3400	1	p2	(CT)6	12	1157	1168	utr3
Cluster-8553.3402	1	p3	(TAA)5	15	1547	1561	cds
Cluster-8553.3402	2	p3	(ATA)5	15	1792	1806	cds
Cluster-8553.3402	3	c*	(A)10ttcaaaatcaaaaagaatcttttatctctctcattaagtcggtgtttatttactattttttaaatttttgtgcgtcttttgtttgtgttg(T)11agattctttttttgtttttttcttttttgtagtttggtaaaataatatcttttttg(GT)6(T)10*gtgtgttgtgttgagttgtgtcgcgttgtgttgc(GTTGT)15	297	1916	2212	utr3
Cluster-8553.3403	1	p4	(TCTA)11	44	3792	3835	undetermined
Cluster-27.0	1	p1	(T)12	12	593	604	undetermined
Cluster-14296.0	1	p2	(AG)6	12	11	22	utr5
Cluster-14296.0	2	p1	(A)10	10	583	592	utr3
Cluster-14296.1	1	p1	(A)11	11	15	25	undetermined
Cluster-14296.1	2	p1	(A)10	10	387	396	undetermined
Cluster-10800.0	1	p3	(ATA)7	21	420	440	undetermined
Cluster-7683.0	1	p3	(TAA)5	15	190	204	undetermined
Cluster-9263.0	1	p1	(A)11	11	944	954	undetermined
Cluster-9769.0	1	p2	(TG)25	50	1	50	undetermined
Cluster-6676.0	1	p1	(T)11	11	547	557	undetermined
Cluster-8553.4999	1	p1	(T)13	13	3002	3014	undetermined
Cluster-8553.4998	1	c	(T)14c(T)11	26	35	60	undetermined
Cluster-8553.4998	2	p1	(A)17	17	944	960	undetermined
Cluster-8553.4991	1	p6	(TTTTTG)5	30	1784	1813	undetermined
Cluster-8553.4991	2	p1	(A)10	10	1945	1954	undetermined
Cluster-8553.4991	3	c	(T)13(A)13	26	2232	2257	undetermined
Cluster-8553.4990	1	p3	(TGA)10	30	609	638	cds
Cluster-8553.4990	2	p3	(TGA)5	15	876	890	cds
Cluster-8553.4997	1	c	(GAA)10(GAT)6	48	631	678	undetermined
Cluster-8553.4994	1	p3	(GAA)5	15	2510	2524	utr3
Cluster-8553.4994	2	p1	(A)18	18	4023	4040	utr3
Cluster-390.0	1	p3	(CCT)5	15	361	375	undetermined
Cluster-6640.0	1	p3	(ATA)9	27	1	27	undetermined
Cluster-6640.0	2	p3	(TAA)10	30	419	448	undetermined
Cluster-6640.0	3	p3	(TAA)6	18	815	832	undetermined
Cluster-6640.0	4	p2	(TC)7	14	1621	1634	undetermined
Cluster-6640.0	5	p3	(AAT)5	15	2030	2044	undetermined
Cluster-8553.7879	1	p3	(TTA)5	15	1359	1373	undetermined
Cluster-8553.7879	2	p1	(T)11	11	2396	2406	undetermined
Cluster-8553.7878	1	p1	(T)22	22	1619	1640	undetermined
Cluster-8553.7878	2	p1	(T)10	10	2142	2151	undetermined
Cluster-14102.0	1	p3	(ATA)5	15	48	62	undetermined
Cluster-14102.0	2	p3	(ATC)12	36	1104	1139	undetermined
Cluster-14102.0	3	p3	(TTC)6	18	1482	1499	undetermined
Cluster-8553.7871	1	c	(GAA)5gaggaagatgaaggggaagaggag(GAA)5	54	311	364	undetermined
Cluster-8553.7871	2	p3	(AGT)11	33	532	564	undetermined
Cluster-8553.7870	1	p4	(TTTG)13	52	3077	3128	utr3
Cluster-8553.7872	1	p3	(ACT)7	21	851	871	utr5
Cluster-8553.7876	1	c*	(GAA)10(A)15*	43	1	43	utr5
Cluster-9819.0	1	p4	(TCTT)16	64	1478	1541	undetermined
Cluster-10397.0	1	p3	(TTA)14	42	71	112	cds
Cluster-10397.0	2	p3	(TTA)14	42	866	907	utr5
Cluster-8553.5757	1	p3	(ACA)6	18	580	597	utr5
Cluster-8553.5757	2	p3	(ATG)5	15	1253	1267	cds
Cluster-8553.5757	3	p4	(TATT)18	72	2371	2442	utr3
Cluster-8553.5757	4	p1	(A)15	15	2587	2601	utr3
Cluster-4012.0	1	p1	(T)12	12	195	206	undetermined
Cluster-8553.6839	1	p5	(GAATT)5	25	14	38	utr3
Cluster-8553.6839	2	p3	(TGT)10	30	188	217	utr3
Cluster-8553.6837	1	p1	(A)17	17	1077	1093	utr3
Cluster-8553.6834	1	p3	(ACC)5	15	775	789	cds
Cluster-8553.6834	2	c	(GAA)5(GAT)6	33	1046	1078	cds
Cluster-8553.6834	3	p1	(A)10	10	1205	1214	utr3
Cluster-8553.6835	1	c	(A)10gttaaatttgag(A)11	33	101	133	utr5
Cluster-8553.6833	1	p1	(A)12	12	736	747	utr5
Cluster-8553.6830	1	p1	(T)10	10	79	88	utr3
Cluster-8553.6830	2	p1	(A)11	11	883	893	utr3
Cluster-8553.6831	1	p3	(TAA)6	18	59	76	utr3
Cluster-8553.6831	2	p3	(TTA)5	15	820	834	utr5
Cluster-8553.6831	3	p5	(GGTTA)6	30	1967	1996	utr5
Cluster-3445.0	1	p3	(TAA)7	21	1	21	undetermined
Cluster-3445.0	2	p1	(A)10	10	193	202	undetermined
Cluster-3445.0	3	p3	(TTA)9	27	747	773	undetermined
Cluster-6209.0	1	p3	(AAC)11	33	1121	1153	utr5
Cluster-6209.0	2	p3	(TTC)5	15	3009	3023	cds
Cluster-1962.0	1	p5	(AATCA)5	25	1	25	utr3
Cluster-8553.1821	1	p6	(ATAATG)7	42	255	296	undetermined
Cluster-8553.1821	2	p3	(AGG)6	18	508	525	undetermined
Cluster-8553.1821	3	p3	(CTT)6	18	657	674	undetermined
Cluster-8553.1821	4	c	(CAA)5(TAA)8	39	880	918	undetermined
Cluster-8553.1821	5	p3	(CTT)9	27	1107	1133	undetermined
Cluster-8553.1822	1	p1	(A)10	10	517	526	undetermined
Cluster-8553.1826	1	p4	(CAAT)7	28	1	28	undetermined
Cluster-8553.1826	2	p3	(TGA)5	15	600	614	undetermined
Cluster-8553.1826	3	p3	(AGA)14	42	720	761	undetermined
Cluster-8553.1827	1	p2	(GA)6	12	31	42	utr3
Cluster-8553.1827	2	p2	(TC)6	12	807	818	undetermined
Cluster-8553.5561	1	p1	(T)15	15	2930	2944	utr3
Cluster-8553.5560	1	c	(A)21gagaattcagcaacaaatattagaaaatgtcgttagccgaggttgaaagttg(A)12tg(A)10tg(A)10	109	1	109	utr3
Cluster-8553.5563	1	p4	(TGAG)7	28	204	231	undetermined
Cluster-8553.5562	1	p1	(A)10	10	339	348	undetermined
Cluster-8553.5562	2	p2	(AG)9	18	518	535	undetermined
Cluster-8553.5567	1	p3	(AGA)7	21	636	656	utr5
Cluster-8553.5567	2	p3	(AAG)11	33	2729	2761	utr5
Cluster-8553.5567	3	p1	(T)17	17	6063	6079	utr3
Cluster-8553.5566	1	p3	(GAA)6	18	543	560	utr5
Cluster-8553.5566	2	p3	(AAG)5	15	844	858	utr5
Cluster-8553.5566	3	p3	(GAA)5	15	2622	2636	utr3
Cluster-8553.5568	1	p1	(A)36	36	1	36	undetermined
Cluster-8553.5568	2	p1	(A)11	11	495	505	undetermined
Cluster-11390.0	1	c	(TTG)5ttttgcagcgacagaagaggagcattt(TTG)5	57	88	144	undetermined
Cluster-12454.0	1	p3	(ATT)5	15	102	116	utr5
Cluster-12454.0	2	p1	(A)12	12	442	453	utr5
Cluster-14229.0	1	p3	(ATG)5	15	1553	1567	utr3
Cluster-8091.0	1	c	(T)12(A)17	29	550	578	undetermined
Cluster-8553.7056	1	p6	(AAAGAA)5	30	4282	4311	cds
Cluster-8553.7056	2	p3	(AGC)5	15	6927	6941	cds
Cluster-8553.7056	3	p4	(AATA)11	44	7771	7814	utr3
Cluster-8553.7054	1	p1	(A)11	11	47	57	utr3
Cluster-8553.7052	1	p1	(T)21	21	3	23	undetermined
Cluster-8553.7051	1	c	(TA)8gtttatcaatgattttgtgaatattgaataagtgtaagag(T)60	116	2278	2393	utr3
Cluster-6692.0	1	p3	(TTC)6	18	42	59	undetermined
Cluster-8553.2106	1	c	(AGA)9agg(TGA)7	51	1	51	undetermined
Cluster-8553.2107	1	p3	(CTA)6	18	19	36	undetermined
Cluster-8553.2107	2	p3	(TAA)7	21	371	391	undetermined
Cluster-8553.2107	3	p3	(TTC)10	30	572	601	undetermined
Cluster-8553.2107	4	p3	(CTT)6	18	1009	1026	undetermined
Cluster-8553.2104	1	p4	(TTTA)5	20	17	36	undetermined
Cluster-8553.2104	2	p3	(CTT)7	21	713	733	undetermined
Cluster-8553.2104	3	p6	(CATCAA)9	54	932	985	undetermined
Cluster-8553.2104	4	p4	(TTTC)7	28	1300	1327	undetermined
Cluster-8553.2105	1	p1	(A)11	11	945	955	utr5
Cluster-8553.2103	1	p3	(TAT)6	18	413	430	utr5
Cluster-8553.2103	2	c	(CTT)7cgttaccg(TCA)6	47	1509	1555	cds
Cluster-8553.2103	3	p3	(AAC)10	30	1676	1705	cds
Cluster-8553.2101	1	p1	(T)32	32	2560	2591	utr3
Cluster-8553.2108	1	p3	(CAA)9	27	216	242	undetermined
Cluster-8553.2108	2	c	(TCA)6aagaagtaaaagtcatgcaattaatcaatttcaattaaaaaaaggaaatagaacattatctaatcatcaattc(AAT)7	112	820	931	undetermined
Cluster-8553.2109	1	p3	(AAC)14	42	811	852	utr5
Cluster-8553.2109	2	p3	(CAA)5	15	1005	1019	utr5
Cluster-8553.2109	3	p3	(TGA)5	15	1326	1340	utr5
Cluster-8553.2109	4	p3	(AAC)8	24	2150	2173	cds
Cluster-8553.10633	1	p3	(TAG)6	18	1231	1248	undetermined
Cluster-8553.10634	1	p3	(CTT)9	27	1	27	undetermined
Cluster-8553.10634	2	p1	(T)10	10	464	473	undetermined
Cluster-8553.10634	3	p3	(AAC)5	15	1192	1206	undetermined
Cluster-8553.10635	1	p6	(TATTAC)5	30	464	493	utr3
Cluster-8553.10636	1	c	(TTCTC)5(TCTTC)8	65	591	655	utr3
Cluster-6800.0	1	c	(T)10g(GTT)16	59	1994	2052	utr3
Cluster-9483.0	1	p3	(TCT)10	30	657	686	undetermined
Cluster-9483.0	2	p3	(GAT)17	51	1104	1154	undetermined
Cluster-5703.0	1	p1	(T)13	13	40	52	undetermined
Cluster-5703.0	2	p1	(A)10	10	1121	1130	undetermined
Cluster-3185.0	1	p3	(ACA)9	27	1474	1500	undetermined
Cluster-2438.0	1	p2	(TC)7	14	708	721	utr5
Cluster-2438.0	2	p1	(T)11	11	904	914	utr5
Cluster-8553.1459	1	p3	(AGA)6	18	1547	1564	undetermined
Cluster-8553.1458	1	c	(CAA)12cac(CAA)5	54	1015	1068	cds
Cluster-8553.1458	2	p3	(TCA)16	48	1206	1253	cds
Cluster-8553.1453	1	p1	(T)11	11	99	109	utr3
Cluster-8553.1453	2	p2	(AT)6	12	335	346	cds
Cluster-8553.1453	3	p3	(TTA)7	21	1877	1897	cds
Cluster-8553.1453	4	p3	(ATT)7	21	2791	2811	cds
Cluster-8553.1453	5	p3	(GAA)14	42	3311	3352	utr5
Cluster-8553.1452	1	p6	(TGATTC)5	30	1143	1172	cds
Cluster-8553.1455	1	c	(TCT)14tc(ACA)6	62	1	62	undetermined
Cluster-8553.1455	2	p3	(TAA)13	39	189	227	undetermined
Cluster-8553.1456	1	p1	(T)24	24	1	24	undetermined
Cluster-8553.7664	1	p1	(A)11	11	23	33	undetermined
Cluster-8895.0	1	p1	(A)10	10	226	235	undetermined
Cluster-8553.2818	1	p3	(GAA)5	15	982	996	undetermined
Cluster-8553.2818	2	c	(ATA)6gtaataatgataataatgataataatgata(ATG)5	63	1226	1288	undetermined
Cluster-8553.2819	1	c	(ATT)13tgatatattttgaaatgaactataaggtgatgttggtgtagacaaggatgttgatgatgt(TGA)5agga(GTT)5	133	45	177	cds
Cluster-8553.2819	2	p3	(GAC)5	15	400	414	cds
Cluster-8553.2811	1	c*	(AG)6(AGAGAA)5*	38	1	38	undetermined
Cluster-8553.2811	2	p3	(TAC)5	15	521	535	undetermined
Cluster-8553.2811	3	p3	(TTA)15	45	658	702	undetermined
Cluster-8553.2812	1	p3	(ATT)10	30	1	30	cds
Cluster-8553.2814	1	p1	(A)24	24	1	24	undetermined
Cluster-8553.2814	2	p1	(A)10	10	1402	1411	undetermined
Cluster-8553.2815	1	p3	(TGA)5	15	105	119	cds
Cluster-8553.2815	2	p2	(AT)6	12	1234	1245	utr5
Cluster-7434.0	1	c	(AT)6gttaagaaaaagattgaatataataatttgaaaatactagtagtcatagctatctaattcaattagaggtttaatattaccattggatgtttg(T)10	115	446	560	undetermined
Cluster-9548.2	1	p6	(AGAAGG)5	30	39	68	undetermined
Cluster-9548.2	2	p3	(TGA)10	30	444	473	undetermined
Cluster-9548.2	3	p3	(GAA)5	15	652	666	undetermined
Cluster-9548.2	4	p3	(TGA)5	15	805	819	undetermined
Cluster-9303.0	1	p3	(TTC)7	21	212	232	undetermined
Cluster-9303.0	2	c	(ACT)15ttcactatttctactatttgtattttcattatctaaaatatcatattcttcattattattattgtcaaa(ATT)5	129	497	625	undetermined
Cluster-9303.0	3	c	(TTC)5gtcttcttcttgttcaatgttatattcttgttcttgttctat(TTG)8	81	1304	1384	undetermined
Cluster-1403.2	1	p3	(AAG)5	15	565	579	undetermined
Cluster-1403.1	1	p3	(TGA)9	27	174	200	cds
Cluster-1403.1	2	p3	(GAT)5	15	997	1011	utr5
Cluster-1403.0	1	p3	(AAC)7	21	599	619	undetermined
Cluster-13417.1	1	p3	(CTG)5	15	41	55	undetermined
Cluster-12847.0	1	p2	(AG)7	14	752	765	undetermined
Cluster-8553.735	1	c	(T)15atgttcgttttgtgtttttttgttttgtttttctactttaccaaattt(GAAA)6	87	853	939	undetermined
Cluster-8553.538	1	p3	(TCT)8	24	334	357	utr5
Cluster-8553.538	2	p1	(A)10	10	1814	1823	cds
Cluster-8553.538	3	p1	(A)11	11	3186	3196	utr3
Cluster-8553.539	1	p3	(GAG)7	21	1	21	undetermined
Cluster-8553.539	2	p1	(T)11	11	472	482	undetermined
Cluster-8553.539	3	p3	(TCT)9	27	1201	1227	undetermined
Cluster-8553.12567	1	p2	(AT)6	12	157	168	utr5
Cluster-8553.12567	2	p4	(TGAC)14	56	1517	1572	utr3
Cluster-8553.12564	1	p3	(TAG)5	15	503	517	undetermined
Cluster-8553.12564	2	c	(AAG)6ggtcactatctttatcattatctttatcgttatctccatcattatcattatcattatcattattat(CATTAC)5c(ATT)5	130	977	1106	undetermined
Cluster-8553.12562	1	p3	(GAG)10	30	23	52	undetermined
Cluster-8553.12562	2	p4	(TTCC)19	76	454	529	undetermined
Cluster-8553.12560	1	p3	(AAT)13	39	914	952	utr3
Cluster-8553.12560	2	p3	(AAT)6	18	1754	1771	utr3
Cluster-8553.12560	3	c	(TGT)5tt(TTG)11tgttgaa(T)11	68	4597	4664	utr5
Cluster-8553.12561	1	p3	(TCC)8	24	9	32	undetermined
Cluster-8553.12561	2	p3	(TGA)5	15	255	269	undetermined
Cluster-8553.12561	3	p3	(GAA)13	39	529	567	undetermined
Cluster-14101.0	1	p1	(A)11	11	47	57	undetermined
Cluster-14101.0	2	p1	(A)13	13	618	630	undetermined
Cluster-8553.12569	1	c	(AAT)5gaa(AAT)5gaaaataataatagtgccaataatgataatacaaataatat(TAA)7	95	2	96	utr5
Cluster-8553.12569	2	p4	(AAAT)5	20	746	765	undetermined
Cluster-8553.11358	1	c	(TAT)9(TGT)5	42	392	433	cds
Cluster-8553.531	1	c	(TGTT)9(TTTG)6	60	1	60	undetermined
Cluster-10233.0	1	p3	(GCG)5	15	346	360	undetermined
Cluster-8553.13380	1	p1	(T)10	10	2420	2429	utr3
Cluster-5550.0	1	p1	(T)29	29	3943	3971	utr3
Cluster-8553.13382	1	p3	(ATT)6	18	452	469	cds
Cluster-8553.13382	2	p3	(TGT)5	15	577	591	cds
Cluster-8553.12382	1	p1	(A)16	16	652	667	undetermined
Cluster-8553.12383	1	p4	(CTAT)17	68	957	1024	utr3
Cluster-8553.12386	1	p1	(T)24	24	597	620	undetermined
Cluster-8553.12388	1	p3	(TTG)6	18	253	270	cds
Cluster-12323.1	1	p3	(CTA)7	21	169	189	undetermined
Cluster-12323.1	2	p3	(CAA)6	18	477	494	undetermined
Cluster-12323.0	1	p3	(AAG)5	15	1	15	undetermined
Cluster-12323.0	2	c	(CTT)5t(TTC)7	37	367	403	utr5
Cluster-4154.0	1	p3	(TCG)5	15	411	425	undetermined
Cluster-4609.0	1	c	(AGG)9(ATG)5	42	17	58	undetermined
Cluster-9246.0	1	p3	(TCT)9	27	1	27	undetermined
Cluster-9246.0	2	p3	(AAT)5	15	244	258	undetermined
Cluster-6586.0	1	c	(TCC)5tcatcatcatcac(CAT)7	49	49	97	undetermined
Cluster-6586.0	2	p3	(GAA)8	24	385	408	undetermined
Cluster-6586.0	3	p3	(GAA)6	18	1024	1041	undetermined
Cluster-6586.0	4	p3	(TCA)11	33	2501	2533	undetermined
Cluster-6586.0	5	p1	(T)10	10	2736	2745	undetermined
Cluster-8956.1	1	p1	(A)13	13	40	52	undetermined
Cluster-8956.1	2	p1	(T)35	35	1382	1416	undetermined
Cluster-2514.0	1	p1	(A)10	10	318	327	undetermined
Cluster-316.0	1	c	(TAA)7cataacatctactacttctg(CGA)5	56	409	464	cds
Cluster-8553.824	1	p3	(GAA)8	24	1308	1331	undetermined
Cluster-8553.822	1	p3	(GAA)15	45	333	377	undetermined
Cluster-8553.821	1	p3	(ACT)5	15	98	112	undetermined
Cluster-8553.821	2	p3	(CTA)8	24	795	818	undetermined
Cluster-8553.828	1	p1	(T)10	10	533	542	utr5
Cluster-5062.0	1	p3	(TTA)6	18	331	348	undetermined
Cluster-7086.0	1	p1	(T)12	12	114	125	undetermined
Cluster-7086.0	2	p1	(A)10	10	1838	1847	undetermined
Cluster-1243.0	1	c	(GGT)5agtaccagtagtggtcaaatagggataggaggggatgaaagtc(CAA)7atacaagagtaatagtggtgagtggtagtccaccaaattcaaatagat(ATA)13	166	1163	1328	cds
Cluster-1243.0	2	p4	(TTTC)7	28	1585	1612	utr3
Cluster-8553.4768	1	c	(ATG)5ataatgatgaaaagaatgacgttggtgatgaaattgaaatagaaaccaatgaagacgatgac(GAA)5ggagaagaagaaggaggagaagaagaagagtctgtagttataataattgaattattgttatttgtattattaaaactaatttgaat(AGA)7	199	828	1026	undetermined
Cluster-8553.4769	1	p3	(TAT)5	15	303	317	undetermined
Cluster-8553.4769	2	p6	(TTTCAG)5	30	438	467	undetermined
Cluster-8553.4769	3	p3	(TTG)13	39	617	655	undetermined
Cluster-8553.4764	1	p3	(GAA)8	24	5	28	cds
Cluster-8553.4764	2	p6	(GTGGTT)5	30	1010	1039	utr5
Cluster-8553.4764	3	c	(TGA)6tggtggtggtgg(TGA)6	48	1165	1212	utr5
Cluster-8553.4766	1	p3	(CTT)5	15	113	127	undetermined
Cluster-8553.4762	1	p1	(T)11	11	383	393	undetermined
Cluster-4841.0	1	p3	(ATT)5	15	94	108	undetermined
Cluster-8553.6397	1	p4	(ATTT)7	28	1	28	utr3
Cluster-8553.6397	2	p3	(TCT)6	18	4152	4169	utr5
Cluster-8553.1168	1	p3	(GAA)6	18	58	75	undetermined
Cluster-168.0	1	c	(GAA)6(GAT)6	36	382	417	utr5
Cluster-8553.3238	1	p1	(T)12	12	284	295	undetermined
Cluster-8553.3238	2	c	(A)17tttcccacggctctaccccatgattttgttattctttatgagtatatccatacaaaatttagaacacggattctctaagaattttagtgaata(AATT)5	130	896	1025	undetermined
Cluster-8553.3238	3	p1	(A)10	10	1265	1274	undetermined
Cluster-8553.3235	1	p1	(A)10	10	910	919	undetermined
Cluster-8553.3234	1	p3	(GTT)9	27	31	57	cds
Cluster-8553.3233	1	p3	(AAC)6	18	1439	1456	cds
Cluster-8553.3233	2	p3	(ACA)5	15	1639	1653	cds
Cluster-8553.3232	1	p3	(CAA)8	24	3114	3137	cds
Cluster-8553.3232	2	p3	(TAG)10	30	3983	4012	undetermined
Cluster-8553.3231	1	c	(CTT)9ctactactag(TAC)7	58	1	58	undetermined
Cluster-8553.3231	2	p3	(CAA)15	45	600	644	undetermined
Cluster-8553.3231	3	p3	(CTC)7	21	829	849	undetermined
Cluster-8553.3231	4	c	(TAAATA)6taaa(TTAT)9	76	1008	1083	undetermined
Cluster-11938.1	1	p5	(TCAAT)6	30	55	84	undetermined
Cluster-8553.5965	1	p1	(A)10	10	94	103	undetermined
Cluster-8553.5961	1	p3	(TCC)9	27	1354	1380	undetermined
Cluster-8553.5960	1	p2	(AT)8	16	225	240	undetermined
Cluster-8553.5960	2	p4	(TCAT)6	24	561	584	undetermined
Cluster-8553.5963	1	p2	(TC)6	12	1004	1015	cds
Cluster-8553.5963	2	p3	(ATT)9	27	2199	2225	cds
Cluster-8553.5962	1	p3	(CAA)5	15	401	415	utr3
Cluster-8553.5962	2	p3	(GGA)5	15	2828	2842	utr3
Cluster-8553.6398	1	p4	(AATA)5	20	376	395	undetermined
Cluster-8553.5969	1	p1	(A)12	12	1158	1169	utr3
Cluster-8553.5968	1	p3	(GAA)9	27	1378	1404	utr5
Cluster-8553.10438	1	p1	(T)10	10	889	898	utr3
Cluster-8553.10438	2	c	(A)15gtgattattaatggcaagactgttgtattgttacag(T)11gaaaagctttatggatcttaagttatagctcatataatgtccaaaac(T)16	125	1006	1130	utr3
Cluster-8553.10439	1	p1	(A)10	10	2373	2382	undetermined
Cluster-8553.10439	2	p1	(A)12	12	2498	2509	utr3
Cluster-8553.7448	1	p1	(T)11	11	2640	2650	utr3
Cluster-8553.7444	1	p3	(CAA)12	36	51	86	utr5
Cluster-8553.7444	2	p6	(ATAACC)9	54	1520	1573	cds
Cluster-8553.7444	3	p3	(ACT)5	15	1930	1944	cds
Cluster-6174.0	1	p3	(GAG)5	15	1	15	utr5
Cluster-8553.7446	1	p1	(T)11	11	154	164	utr5
Cluster-8553.7446	2	p1	(A)17	17	1110	1126	utr3
Cluster-8553.7440	1	p1	(A)12	12	16	27	utr3
Cluster-8553.7440	2	p1	(T)10	10	611	620	utr3
Cluster-8553.7440	3	p1	(T)10	10	1599	1608	utr3
Cluster-8553.7441	1	p1	(A)16	16	62	77	utr3
Cluster-8553.7442	1	p1	(A)14	14	8	21	utr5
Cluster-8553.7443	1	p6	(CATCAC)7	42	1327	1368	undetermined
Cluster-8553.7443	2	p4	(TTTA)14	56	3003	3058	undetermined
Cluster-8553.10389	1	p1	(T)21	21	349	369	undetermined
Cluster-8553.10389	2	c	(CCT)5agtggagctccc(CCT)7	48	941	988	undetermined
Cluster-8553.10389	3	p1	(A)10	10	1279	1288	undetermined
Cluster-7479.0	1	p3	(GAA)5	15	620	634	cds
Cluster-8553.10382	1	p3	(TGA)5	15	299	313	utr5
Cluster-8553.10384	1	p3	(CAA)12	36	211	246	undetermined
Cluster-8553.10384	2	p3	(CAA)5	15	366	380	undetermined
Cluster-8553.10385	1	c	(A)18cgaacaatcgtgaacaaggacaagaataagaacaaaat(TAAAAA)6	92	88	179	utr3
Cluster-8553.10386	1	p3	(AAT)6	18	17	34	undetermined
Cluster-8553.10386	2	c	(TCTAT)6ttctat(TTCTA)6tttctat(TTCTA)6	103	835	937	undetermined
Cluster-8553.10387	1	p6	(GAGAAA)5	30	70	99	utr5
Cluster-8553.10387	2	p5	(ATAGA)6	30	1003	1032	utr3
Cluster-8553.10387	3	p3	(TAA)9	27	1194	1220	utr3
Cluster-8246.1	1	p1	(A)14	14	1	14	undetermined
Cluster-8246.0	1	p1	(T)13	13	1	13	utr3
Cluster-8553.8320	1	p1	(T)23	23	1	23	undetermined
Cluster-8553.8320	2	p1	(A)19	19	164	182	undetermined
Cluster-8553.8322	1	c*	(GAA)8(A)11*	33	117	149	undetermined
Cluster-8553.8325	1	p1	(A)26	26	1	26	utr3
Cluster-8553.8325	2	c	(A)12taaagaaagagagttccaaaactaaggt(A)15	55	627	681	utr5
Cluster-8553.8326	1	p4	(TTCT)6	24	134	157	utr3
Cluster-8553.8326	2	p3	(ATG)6	18	1009	1026	cds
Cluster-8553.8326	3	p3	(TCT)8	24	1364	1387	cds
Cluster-8553.8326	4	p3	(GAA)6	18	1805	1822	cds
Cluster-8553.8326	5	p3	(TGT)9	27	2218	2244	cds
Cluster-8553.8326	6	c	(AGA)10(TGA)6agaggacgaaggagatgag(GAA)8acctatgacacatttgaaaaacacaacgaaagaatttttcaagaattaggagaagatgatagtag(TGA)7	177	2737	2913	utr5
Cluster-8553.8329	1	p3	(AAT)8	24	126	149	utr3
Cluster-8553.8329	2	p3	(TTC)6	18	1379	1396	utr5
Cluster-8553.8329	3	c	(GAA)5gatgatgatgatgag(GAA)6gatgaagaa(GAT)6	75	1725	1799	utr5
Cluster-531.0	1	p1	(A)12	12	1830	1841	utr5
Cluster-8553.6319	1	c	(TTC)9tc(CTT)5	44	4662	4705	cds
Cluster-8553.6316	1	p1	(A)13	13	197	209	undetermined
Cluster-8553.6315	1	p1	(A)11	11	264	274	utr5
Cluster-8553.6313	1	p2	(TA)6	12	949	960	utr3
Cluster-8553.6310	1	p6	(CAACCC)5	30	50	79	undetermined
Cluster-8553.6310	2	c	(CAA)12cttctacaactacaacagtt(ACA)6	74	413	486	undetermined
Cluster-8553.6310	3	c	(CAA)6ccgcaacc(ACA)6acc(ACA)5acc(ACA)5	80	836	915	undetermined
Cluster-8553.4215	1	p1	(A)10	10	486	495	undetermined
Cluster-8553.4215	2	p5	(TTTGG)6	30	1423	1452	undetermined
Cluster-8553.4215	3	c	(ATT)5(ACT)5(TTTTGA)5(T)10	70	1645	1714	undetermined
Cluster-8553.4215	4	c	(T)13gattgaggctgagtttcttcttccagtttctcttcattccctatga(CTTTTT)6	95	3808	3902	undetermined
Cluster-11000.0	1	p3	(CAA)5	15	965	979	undetermined
Cluster-11000.0	2	p3	(TTC)10	30	1162	1191	undetermined
Cluster-11000.0	3	p3	(GAA)5	15	2000	2014	undetermined
Cluster-4796.0	1	p1	(A)13	13	19	31	undetermined
Cluster-4796.0	2	p6	(AGAAAG)5	30	526	555	undetermined
Cluster-7062.0	1	p6	(AAAGAG)5	30	66	95	undetermined
Cluster-7894.1	1	c	(GAA)8aagaatgaagacgaggaagaaagaaaagg(TGT)15	98	1	98	undetermined
Cluster-7894.1	2	p3	(TCT)10	30	244	273	undetermined
Cluster-7894.0	1	p3	(TCT)13	39	344	382	undetermined
Cluster-7894.2	1	p6	(TTTCTC)5	30	112	141	undetermined
Cluster-7894.2	2	c	(GAA)8aagaatgaagacgaggaagaaagaaaagg(TGT)11	86	276	361	undetermined
Cluster-6813.0	1	p1	(A)10	10	380	389	undetermined
Cluster-6970.0	1	p2	(GC)6	12	293	304	cds
Cluster-8553.5154	1	p1	(T)18	18	1	18	undetermined
Cluster-8553.5154	2	c*	(T)11(TCTTC)16*	90	1565	1654	undetermined
Cluster-8553.5155	1	p1	(T)13	13	11	23	undetermined
Cluster-8553.5150	1	c	(T)12aaatt(A)21	38	1566	1603	utr3
Cluster-8553.5151	1	p1	(A)10	10	1915	1924	undetermined
Cluster-8553.5152	1	c	(T)12aaaaaataataaataaaaaataaattaaaataaat(A)10	57	987	1043	utr5
Cluster-10349.0	1	p1	(T)11	11	1	11	utr5
Cluster-8553.13146	1	c	(T)10aaaaaatgtaattgaacatgtttttggtactttaatatatt(TTTC)7	79	917	995	utr3
Cluster-8553.13144	1	p3	(CAT)5	15	985	999	undetermined
Cluster-8553.13144	2	p3	(GAA)9	27	1263	1289	undetermined
Cluster-8553.13143	1	c	(AGA)5acaagaagaagaacaagaagaacaagtagtagt(AGA)7	69	1	69	undetermined
Cluster-8553.13143	2	p3	(AAT)15	45	182	226	undetermined
Cluster-8553.13143	3	c	(ACA)6(TCA)5	33	481	513	undetermined
Cluster-8553.13142	1	p3	(TAG)6	18	162	179	undetermined
Cluster-8553.13142	2	p3	(AGT)10	30	409	438	undetermined
Cluster-8553.13141	1	p3	(ACT)5	15	566	580	undetermined
Cluster-8553.13141	2	c	(GAT)8gagacaactccaagtgatgaactgggtgctgatgatgatgtaggtat(TGA)6	89	921	1009	undetermined
Cluster-8553.13140	1	c	(AGT)10tctataacttcgacagccaataaagcagttgtgagtagaagaaaaaataaaaatacgattcaactcaaaagatcagttgtctcctcc(TCTTCA)5tcttctacaacaacaactacatctattaa(TTC)5	191	38	228	undetermined
Cluster-8553.13140	2	c	(TCAAGT)5tcttcatcg(TCA)8	63	362	424	undetermined
Cluster-14140.0	1	c	(AAG)6aattaggtgt(AGA)5	43	451	493	undetermined
Cluster-14140.0	2	p3	(ACC)5	15	911	925	undetermined
Cluster-3133.0	1	p3	(TTG)5	15	512	526	undetermined
Cluster-2035.0	1	p6	(ACAAGA)5	30	325	354	undetermined
Cluster-10312.0	1	p3	(GCG)5	15	187	201	undetermined
Cluster-8553.4206	1	p3	(TTC)20	60	39	98	undetermined
Cluster-8553.4206	2	p2	(TC)26	52	655	706	undetermined
Cluster-8553.4205	1	p3	(TTC)7	21	52	72	utr3
Cluster-8553.4205	2	p2	(CA)11	22	423	444	utr3
Cluster-8553.4205	3	p3	(AGA)6	18	2276	2293	utr5
Cluster-8553.4204	1	p3	(AAG)14	42	1	42	undetermined
Cluster-8553.4204	2	c	(GTT)6(GAA)6	36	201	236	cds
Cluster-5484.0	1	p3	(GAG)6	18	289	306	undetermined
Cluster-8553.4202	1	p1	(T)10	10	345	354	cds
Cluster-8553.4201	1	p1	(A)17	17	544	560	undetermined
Cluster-3218.0	1	c	(TGA)6(TGT)10	48	80	127	cds
Cluster-8553.4209	1	c	(GAT)5gaataagatatttcttttttatttgtggttgttgtttgcgtttctttataattga(TAT)8	94	2904	2997	utr5
Cluster-8553.4208	1	p6	(AGAAAA)5	30	55	84	undetermined
Cluster-8553.4208	2	p3	(TTC)6	18	1530	1547	undetermined
Cluster-1171.0	1	p1	(A)10	10	28	37	utr5
Cluster-9331.0	1	p3	(AGA)10	30	108	137	undetermined
Cluster-9331.0	2	c	(GAA)9(GAT)6	45	298	342	undetermined
Cluster-10368.0	1	p3	(ATC)12	36	206	241	undetermined
Cluster-10368.0	2	p4	(ATTT)5	20	852	871	undetermined
Cluster-12376.0	1	p3	(TTG)7	21	180	200	undetermined
Cluster-8344.0	1	p3	(ATA)5	15	1332	1346	undetermined
Cluster-10154.1	1	p3	(ACT)6	18	2989	3006	undetermined
Cluster-8553.9518	1	p3	(TTG)7	21	688	708	cds
Cluster-8553.9519	1	c	(CAA)7(CAC)7	42	794	835	undetermined
Cluster-8553.9519	2	p5	(TTCTA)8	40	1904	1943	undetermined
Cluster-6231.0	1	p3	(TGC)8	24	209	232	undetermined
Cluster-8553.9510	1	p3	(GAA)9	27	4	30	undetermined
Cluster-8553.9510	2	p3	(TCA)5	15	1135	1149	undetermined
Cluster-8553.9511	1	p1	(A)10	10	80	89	undetermined
Cluster-8553.9511	2	p3	(TGG)5	15	588	602	undetermined
Cluster-8553.9512	1	p3	(TTC)5	15	1220	1234	utr5
Cluster-8553.9512	2	p1	(T)12	12	2304	2315	utr5
Cluster-8553.9513	1	p3	(AAT)5	15	459	473	utr3
Cluster-8553.9516	1	c	(TCT)5ccttctccttcttcttgttgttgttc(TTG)5	56	23	78	undetermined
Cluster-8553.9516	2	p3	(ATT)9	27	313	339	undetermined
Cluster-8553.9516	3	p3	(TGA)5	15	829	843	undetermined
Cluster-8553.9516	4	p3	(CTC)7	21	1083	1103	undetermined
Cluster-8553.9516	5	p1	(A)11	11	2147	2157	undetermined
Cluster-12013.0	1	p6	(CTCCTT)5	30	1230	1259	utr5
Cluster-12013.0	2	p3	(AGA)5	15	1525	1539	utr5
Cluster-1206.0	1	p1	(A)10	10	302	311	undetermined
Cluster-8553.11176	1	p3	(ATT)6	18	53	70	undetermined
Cluster-8553.11176	2	p1	(T)14	14	655	668	undetermined
Cluster-8553.11176	3	p1	(T)10	10	1218	1227	undetermined
Cluster-8553.11176	4	p3	(TGA)8	24	1345	1368	undetermined
Cluster-8553.11170	1	p3	(AAT)8	24	25	48	utr5
Cluster-8553.11170	2	c	(T)10(A)11	21	1062	1082	utr3
Cluster-8553.11170	3	c*	(AACAA)5(A)10*	33	1214	1246	utr3
Cluster-8553.11171	1	c	(ATG)10gtggtggtggtt(TTG)9	69	1	69	undetermined
Cluster-8553.11171	2	c	(ATC)6ttcttcttcttctgaagtgaaaattggagataattttggactacctaaatcatcatttgaagatgattgtggtgaaggaggaggtgaaggaaat(GAA)5aatgaagaactaggtttattaattgaattagatcttatattagaattagaagaaggaaagaatgatggtggtgaaggaggaggagagat(TGG)6	234	209	442	undetermined
Cluster-8553.11172	1	p6	(ATAGTA)6	36	1085	1120	cds
Cluster-8553.11173	1	c	(A)30ct(A)28	60	1	60	undetermined
Cluster-8553.11173	2	p1	(A)10	10	551	560	undetermined
Cluster-8553.11173	3	p5	(AAACA)15	75	1095	1169	undetermined
Cluster-8553.13994	1	p3	(AAC)5	15	589	603	cds
Cluster-8553.13994	2	p3	(ATA)7	21	1396	1416	cds
Cluster-8553.13994	3	p3	(AAT)5	15	1569	1583	cds
Cluster-8553.13995	1	c	(T)20gttt(A)11	35	1954	1988	undetermined
Cluster-8553.13993	1	p1	(A)11	11	1442	1452	utr3
Cluster-12737.0	1	p3	(AAC)10	30	3	32	utr5
Cluster-11793.0	1	p3	(TCT)9	27	1	27	undetermined
Cluster-8553.714	1	p1	(T)10	10	1	10	undetermined
Cluster-8553.714	2	p1	(A)10	10	990	999	undetermined
Cluster-8553.714	3	p3	(CTT)6	18	1666	1683	undetermined
Cluster-8553.715	1	p1	(T)18	18	472	489	undetermined
Cluster-8553.716	1	c	(AGG)7atgatgatgatgaggaga(AGG)5(ATG)8(AGG)5	93	1376	1468	cds
Cluster-8553.716	2	p6	(TTTTTC)5	30	2015	2044	utr5
Cluster-8553.710	1	p1	(T)10	10	165	174	utr3
Cluster-8553.710	2	p1	(T)11	11	353	363	cds
Cluster-8553.710	3	p1	(T)10	10	781	790	cds
Cluster-8553.712	1	p1	(A)25	25	1	25	undetermined
Cluster-8553.1640	1	c	(T)11g(T)15	27	261	287	undetermined
Cluster-8553.1640	2	p3	(GTT)16	48	848	895	undetermined
Cluster-8553.1641	1	p1	(T)11	11	26	36	utr3
Cluster-8553.1641	2	c	(TC)7tttccttttctttt(TC)7	42	371	412	cds
Cluster-8553.1641	3	p1	(T)10	10	1280	1289	utr5
Cluster-8553.1641	4	p3	(TCT)5	15	1871	1885	utr5
Cluster-8553.1642	1	p3	(ACA)5	15	360	374	undetermined
Cluster-8553.1643	1	p3	(CAA)6	18	26	43	utr5
Cluster-8553.1643	2	p1	(A)10	10	1287	1296	cds
Cluster-8553.718	1	p3	(ACC)5	15	1176	1190	undetermined
Cluster-8553.1645	1	p3	(GTT)10	30	141	170	undetermined
Cluster-8553.1646	1	p3	(TAA)5	15	25	39	undetermined
Cluster-8553.1646	2	c	(TTC)7tttgttcaccattctttgattcatcatcatca(TCT)5	68	893	960	undetermined
Cluster-8553.1647	1	p2	(CA)21	42	23	64	undetermined
Cluster-12727.1	1	c	(TC)10ctccttgataacctttccatc(A)12	53	9	61	utr3
Cluster-9218.0	1	p1	(A)18	18	513	530	undetermined
Cluster-8553.12489	1	p1	(A)11	11	623	633	undetermined
Cluster-8553.12489	2	p1	(A)13	13	1067	1079	undetermined
Cluster-8553.12487	1	p1	(G)10	10	7	16	utr3
Cluster-8553.12486	1	p4	(GATA)7	28	572	599	undetermined
Cluster-8553.12483	1	p3	(TTC)14	42	674	715	undetermined
Cluster-8553.12482	1	p3	(TTA)8	24	44	67	undetermined
Cluster-8553.12482	2	p3	(GTT)7	21	257	277	undetermined
Cluster-13614.0	1	p1	(T)11	11	457	467	undetermined
Cluster-8553.11287	1	p3	(GTA)6	18	1329	1346	utr3
Cluster-8553.11284	1	p3	(GAA)18	54	1	54	undetermined
Cluster-8553.11284	2	p3	(AGA)9	27	702	728	undetermined
Cluster-8553.11282	1	p1	(A)10	10	14	23	utr3
Cluster-8553.11283	1	p1	(T)10	10	31	40	utr3
Cluster-8553.11283	2	p3	(TTC)10	30	616	645	utr5
Cluster-8553.11283	3	p1	(T)16	16	1193	1208	utr5
Cluster-8553.11280	1	p3	(TGT)12	36	280	315	undetermined
Cluster-8553.11289	1	p1	(A)10	10	534	543	undetermined
Cluster-8553.12736	1	c	(GAA)14gttgagattgcaattgaaagaggtgaactatgtgttggtgatgatgtcattaaagatgatctttgtggtgaagtggagtg(AGA)6atgatg(AGT)12	182	156	337	undetermined
Cluster-8553.12736	2	p3	(TTG)9	27	659	685	undetermined
Cluster-8553.12736	3	c	(ATT)6gttgttga(TAT)14	68	830	897	undetermined
Cluster-8553.12735	1	p3	(TCA)5	15	1836	1850	cds
Cluster-8553.12733	1	p2	(AG)17	34	1	34	undetermined
Cluster-8553.12733	2	p1	(T)10	10	486	495	undetermined
Cluster-8553.12732	1	p1	(A)26	26	3	28	undetermined
Cluster-8553.12732	2	p3	(TTG)6	18	232	249	undetermined
Cluster-8553.12739	1	p1	(A)10	10	2587	2596	undetermined
Cluster-8553.12739	2	p3	(CAA)6	18	3355	3372	undetermined
Cluster-8553.12739	3	p3	(GAT)7	21	3769	3789	undetermined
Cluster-6722.2	1	p3	(CAA)9	27	677	703	cds
Cluster-6722.3	1	p6	(AGTAAT)5	30	2	31	undetermined
Cluster-6722.0	1	p6	(CTATTA)5	30	48	77	undetermined
Cluster-6722.0	2	p3	(ATT)14	42	179	220	undetermined
Cluster-6722.0	3	c	(ATG)6(ATT)7	39	362	400	undetermined
Cluster-6722.0	4	p3	(TTG)5	15	563	577	undetermined
Cluster-6722.1	1	c	(ACA)9ac(GAT)5	44	1	44	undetermined
Cluster-6722.1	2	p3	(TCT)8	24	295	318	undetermined
Cluster-6722.1	3	c	(GAA)7(TAA)7	42	449	490	undetermined
Cluster-6722.1	4	c*	(T)13(TTC)6*ttt(CTC)5	47	623	669	undetermined
Cluster-640.0	1	p3	(AGA)5	15	594	608	undetermined
Cluster-8553.11823	1	p1	(A)12	12	2	13	utr5
Cluster-8553.11820	1	p3	(TTG)12	36	35	70	undetermined
Cluster-8553.11820	2	p3	(TTG)6	18	287	304	undetermined
Cluster-3315.0	1	p3	(CTA)5	15	342	356	undetermined
Cluster-8553.11826	1	p3	(TGT)12	36	2068	2103	utr5
Cluster-8553.11826	2	p6	(TCTCTT)5	30	2852	2881	utr5
Cluster-8553.11827	1	p3	(TCT)7	21	150	170	undetermined
Cluster-8553.11824	1	p3	(CAA)13	39	542	580	undetermined
Cluster-8553.11824	2	p3	(TCT)5	15	1324	1338	undetermined
Cluster-8553.11825	1	c	(GTT)6gaaattgttgaaattgatgaaat(TGA)9	68	1171	1238	utr3
Cluster-8553.11828	1	c	(AAT)5ggaacactttttaaaaaaattaatc(A)16	56	1131	1186	utr3
Cluster-8553.11829	1	p3	(CTT)9	27	820	846	cds
Cluster-8553.13467	1	p3	(GAT)5	15	462	476	cds
Cluster-8553.13461	1	p1	(A)13	13	759	771	undetermined
Cluster-8553.13468	1	p3	(AGA)8	24	205	228	cds
Cluster-8553.13468	2	p3	(ACT)18	54	844	897	utr5
Cluster-8553.13469	1	p3	(ATT)9	27	5	31	cds
Cluster-8553.13469	2	p3	(ATC)5	15	494	508	cds
Cluster-8553.13469	3	p3	(AGA)10	30	884	913	utr5
Cluster-8553.13469	4	p6	(TTTTCA)5	30	1401	1430	utr5
Cluster-6977.0	1	p1	(T)13	13	1020	1032	utr5
Cluster-8553.10987	1	p3	(TCT)5	15	565	579	undetermined
Cluster-8553.10987	2	p3	(CTT)10	30	1247	1276	undetermined
Cluster-8553.10987	3	p3	(TGA)5	15	1992	2006	undetermined
Cluster-8553.10987	4	p3	(TTA)6	18	2191	2208	undetermined
Cluster-8553.3442	1	p3	(GAA)6	18	552	569	undetermined
Cluster-8553.10988	1	p6	(TCTTCC)5	30	7	36	undetermined
Cluster-8553.10989	1	p3	(TCA)9	27	494	520	undetermined
Cluster-8553.10989	2	p3	(TAG)7	21	703	723	undetermined
Cluster-8553.10989	3	p3	(TCT)5	15	974	988	undetermined
Cluster-1298.0	1	p3	(AGA)8	24	4	27	undetermined
Cluster-1298.0	2	p3	(GAA)7	21	485	505	undetermined
Cluster-1298.0	3	p3	(AAG)9	27	768	794	undetermined
Cluster-13280.1	1	c	(CTC)5ttcttcctagtgttataaattctcaaacggtagtaacaacaacaa(CAT)5cttcttct(TCTTCC)7	125	476	600	cds
Cluster-1840.0	1	p3	(ATG)5	15	345	359	undetermined
Cluster-421.0	1	p3	(TGA)6	18	62	79	undetermined
Cluster-421.0	2	p3	(ATT)5	15	202	216	undetermined
Cluster-12235.0	1	p3	(GTG)5	15	87	101	undetermined
Cluster-11384.0	1	p3	(ACT)5	15	240	254	undetermined
Cluster-11384.0	2	p1	(A)10	10	403	412	undetermined
Cluster-13819.0	1	p6	(TGTGAA)5	30	46	75	undetermined
Cluster-13819.0	2	c	(GAA)5gttggggaggag(GAA)5	42	1108	1149	undetermined
Cluster-13819.0	3	p1	(T)10	10	1354	1363	undetermined
Cluster-12087.0	1	p3	(ATC)5	15	1700	1714	utr5
Cluster-12087.1	1	p3	(ATC)5	15	59	73	cds
Cluster-8553.11733	1	p3	(TCA)14	42	30	71	undetermined
Cluster-8553.11733	2	p6	(CTCCAA)6	36	226	261	undetermined
Cluster-8553.11733	3	p3	(TCT)10	30	981	1010	undetermined
Cluster-8553.11733	4	p3	(ATA)7	21	1120	1140	undetermined
Cluster-4573.0	1	c	(ATC)5acaatcatcaca(ATC)5	42	686	727	cds
Cluster-8553.11736	1	p1	(T)11	11	149	159	undetermined
Cluster-8553.11737	1	p4	(TGAA)8	32	19	50	utr3
Cluster-8553.111	1	c	(AAT)16agtaatgataatgatgatagaagaaggggatctttttcatcatctacatcttctacatatacgtcttcttcaatt(CAA)6	141	65	205	undetermined
Cluster-8553.111	2	c*	(T)10(TTTC)6*	31	714	744	undetermined
Cluster-10674.3	1	c	(AAT)5gatgatgaggaaac(TGA)5	44	175	218	undetermined
Cluster-10674.0	1	p3	(TTG)13	39	214	252	undetermined
Cluster-8553.5316	1	c	(CTA)5catctacccctactactattttatagatgtatttaaagaagtcatatcttattcaacaataatttact(A)19	102	1675	1776	undetermined
Cluster-8553.5314	1	c	(T)11atttaattgaaatagaagtattttaataataatctttcaattaaatttaaaat(A)10	74	866	939	undetermined
Cluster-8553.5315	1	p1	(T)13	13	7	19	utr5
Cluster-8553.5315	2	c	(A)35gataaatatttcattttattatttgggtgggataacggtgattggatttttattcaaaaaattttatttttaattaaaag(A)10ttg(A)26	154	1233	1386	utr3
Cluster-8553.5312	1	p2	(TC)37	74	1676	1749	utr3
Cluster-8553.5310	1	c	(ATT)5aacatcataatgata(TTG)5attgaagtgcatctgagttggaacaggta(TAT)6	92	18	109	undetermined
Cluster-8553.5310	2	c	(TGA)5tgttgttgttgttgatgatgatcttttgaaaaatcaaaatattggtatgggtgattatggtcatgttgaccaaaaatagaatt(ATG)7	119	274	392	undetermined
Cluster-8553.5310	3	p3	(GAT)5	15	505	519	undetermined
Cluster-8553.5310	4	c	(GAA)6ggaaaagaatgaagagaagaagaataagaacaaggttgtgatgattgatttatcagttcactattattttgattattattttg(ATT)14	143	631	773	undetermined
Cluster-7924.0	1	p4	(AAGA)16	64	1	64	undetermined
Cluster-8553.7229	1	p3	(AAC)13	39	3411	3449	undetermined
Cluster-8553.7225	1	p1	(T)11	11	1674	1684	utr3
Cluster-8553.7227	1	p1	(T)28	28	15	42	undetermined
Cluster-8553.7227	2	c	(TTA)14(TTG)7	63	612	674	undetermined
Cluster-8553.7220	1	p1	(A)10	10	13	22	utr3
Cluster-8553.7220	2	p1	(A)11	11	300	310	utr3
Cluster-8553.7220	3	p3	(AAG)6	18	1965	1982	utr3
Cluster-8553.7220	4	p3	(CAC)16	48	2158	2205	utr3
Cluster-8553.7221	1	p3	(GTT)14	42	629	670	undetermined
Cluster-8553.4049	1	p3	(GTT)6	18	838	855	utr3
Cluster-8553.4048	1	c	(A)11ttaatcatattttcaactctatgttgttg(TTA)6(TTC)6	76	202	277	utr3
Cluster-8553.4048	2	p3	(TGT)6	18	628	645	cds
Cluster-8553.4048	3	p3	(GAA)6	18	748	765	cds
Cluster-8553.4048	4	p1	(T)10	10	3406	3415	utr5
Cluster-5176.0	1	p1	(A)22	22	407	428	undetermined
Cluster-8553.4043	1	p3	(CAA)13	39	723	761	utr5
Cluster-8553.4042	1	p3	(TGA)9	27	1	27	undetermined
Cluster-8553.4045	1	c	(AC)6atatatttattattttttttgttatttgtgttgaaatggtgtcaaccagacagatttgtttcac(T)10	86	1491	1576	utr3
Cluster-5566.0	1	p2	(CA)9	18	25	42	utr3
Cluster-8553.4047	1	p3	(CTT)5	15	1961	1975	cds
Cluster-8553.6579	1	p1	(A)19	19	1	19	utr3
Cluster-8553.6578	1	c	(T)11ctc(T)14cattattttttgcttttaattgaaattttaaaacaaacaaatgtccaaacttccaaactttcaaacttccaaacttccaaatttt(CAAA)7	141	225	365	utr3
Cluster-8553.6577	1	p4	(AAAG)5	20	626	645	undetermined
Cluster-8553.6575	1	p3	(GGA)8	24	562	585	cds
Cluster-8553.6574	1	c	(A)14ttaaaaaaatttaggaattttaattaatatttactaaaaaataattttaatttctt(A)15	85	11	95	utr3
Cluster-8553.6574	2	p2	(TA)11	22	527	548	utr3
Cluster-8553.6574	3	p3	(CTT)7	21	978	998	cds
Cluster-8553.6574	4	p1	(T)10	10	2180	2189	utr5
Cluster-8553.6573	1	c	(AAG)9aattattagaagaagaggag(GAGGAA)6	83	1	83	undetermined
Cluster-8553.6573	2	p4	(TTTC)15	60	809	868	undetermined
Cluster-8553.6572	1	p1	(T)15	15	104	118	undetermined
Cluster-8553.6572	2	p3	(ATT)5	15	2580	2594	utr5
Cluster-8553.4598	1	c	(TC)8tgaatcaaatggttggttttgtaattctttttgaatttttttttcaattttctggtgcatttc(TCTT)5	99	1231	1329	cds
Cluster-8553.4597	1	p1	(T)12	12	787	798	utr3
Cluster-8553.4596	1	p1	(A)10	10	3416	3425	utr3
Cluster-8553.4595	1	p1	(A)19	19	2936	2954	utr3
Cluster-8553.4593	1	p3	(GTT)7	21	555	575	undetermined
Cluster-8553.4591	1	c	(ATG)8att(ATG)5	42	9	50	utr3
Cluster-8553.4591	2	p5	(ATTTT)5	25	1629	1653	utr5
Cluster-8553.6685	1	p1	(A)17	17	118	134	undetermined
Cluster-8553.6684	1	c	(TCT)5tcaaatccatcaatcagattatcttcaaatactattaattcaaaatatcaacataataatattaatat(TAA)6	101	2893	2993	cds
Cluster-8553.6684	2	p2	(AG)12	24	3133	3156	utr3
Cluster-8553.6684	3	p2	(GA)7	14	3441	3454	utr3
Cluster-8553.6684	4	p1	(T)11	11	3691	3701	utr3
Cluster-8553.6681	1	p1	(A)18	18	49	66	undetermined
Cluster-8553.6681	2	p6	(TTGTTT)5	30	1407	1436	undetermined
Cluster-8553.6681	3	p1	(T)10	10	1976	1985	undetermined
Cluster-8553.6680	1	p3	(TTG)6	18	1570	1587	cds
Cluster-8553.3068	1	p1	(A)21	21	8	28	utr5
Cluster-8553.6682	1	p3	(ATC)5	15	1177	1191	cds
Cluster-8553.3066	1	c	(TCA)5(TCT)11	48	1226	1273	undetermined
Cluster-8553.3067	1	p1	(A)11	11	42	52	utr3
Cluster-8553.3067	2	p3	(AGA)17	51	1050	1100	cds
Cluster-8553.3067	3	p3	(ATT)6	18	1593	1610	utr5
Cluster-8553.3067	4	p6	(ATTTTG)6	36	1824	1859	utr5
Cluster-8553.3064	1	c	(GATT)5gactgaac(GATT)5gactgactgattgattgaaattcaatagaaatagaac(A)19	104	99	202	utr3
Cluster-8553.3064	2	c	(GAT)8(AAT)14	66	1712	1777	utr5
Cluster-8553.6689	1	c	(CAT)9(CAC)5	42	1	42	undetermined
Cluster-8553.6689	2	p6	(AATTCT)5	30	856	885	undetermined
Cluster-8553.6689	3	p1	(A)11	11	1629	1639	undetermined
Cluster-8553.6689	4	p1	(T)12	12	2124	2135	undetermined
Cluster-8553.3060	1	p4	(AAAG)6	24	69	92	undetermined
Cluster-8553.3060	2	p1	(T)10	10	636	645	undetermined
Cluster-8553.3061	1	p4	(CCAT)7	28	73	100	utr5
Cluster-8553.3061	2	c	(AAT)7atctcaaataactcaaatgaacaagaaacaataatgggattttttaagaaaaagaatccatctataaaatctaaatctagaatttcct(CTA)7cttcttctcaaaaaaaagagagtcgtatcgttggattcccaaaaagaaaataaaaatgaacagaaataacat(CAA)5catctt(CAA)6cat(CAA)5	259	2474	2732	undetermined
Cluster-8553.3061	3	p1	(A)10	10	3026	3035	utr3
Cluster-8172.0	1	p3	(ATA)7	21	539	559	undetermined
Cluster-11882.1	1	c	(T)10(A)11	21	83	103	utr5
Cluster-11882.1	2	p3	(CTA)5	15	1367	1381	utr5
Cluster-11882.1	3	p3	(AAT)6	18	2038	2055	utr5
Cluster-11882.1	4	p4	(TTAA)5	20	2874	2893	utr3
Cluster-8991.0	1	c	(TTG)9tttttctttttccttttctttttctttttctattttttgacaataaggacatttattttgattttgaataagatcactattatcatttcccctat(TAC)6	140	612	751	undetermined
Cluster-8553.9752	1	p4	(TTAA)5	20	15	34	utr3
Cluster-8553.9753	1	p3	(TAA)10	30	1	30	undetermined
Cluster-8553.9750	1	c	(T)10atttattatttcttcttacatattctttttcaaaatttattgtgtgttg(T)13	72	105	176	undetermined
Cluster-8553.9751	1	p1	(A)12	12	15	26	undetermined
Cluster-8553.9756	1	p3	(GAA)6	18	26	43	undetermined
Cluster-8553.9756	2	p3	(AAT)5	15	695	709	undetermined
Cluster-8553.9757	1	p3	(TCT)6	18	211	228	undetermined
Cluster-8553.9757	2	p3	(ATC)14	42	594	635	undetermined
Cluster-312.0	1	p3	(CAA)6	18	248	265	undetermined
Cluster-312.0	2	c	(ATG)5aggtcaatt(ATG)5aggtcaatt(ATG)5aggtcaatt(ATG)5aggtcaatt(ATG)5	111	792	902	undetermined
Cluster-7776.0	1	p3	(ATC)6	18	824	841	undetermined
Cluster-7776.0	2	c	(AAC)5aaaaagaaggag(AAC)8	51	1087	1137	undetermined
Cluster-7776.1	1	c	(AAC)5aaaaagaaggag(AAC)6	45	46	90	undetermined
Cluster-4063.0	1	p3	(GAA)7	21	147	167	cds
Cluster-8553.5882	1	c	(TTA)5gatgttgttaatgtggttttcaaggaaggagaagaattagatggaattaaggcag(TAC)5	85	12	96	cds
Cluster-8553.5882	2	p3	(TTG)9	27	332	358	cds
Cluster-8553.5883	1	p1	(A)14	14	30	43	utr5
Cluster-8553.5880	1	p3	(TAC)5	15	251	265	utr3
Cluster-8553.5880	2	c	(ATT)6ac(TAT)7	41	468	508	utr3
Cluster-8553.9280	1	p1	(T)12	12	1	12	undetermined
Cluster-8553.9281	1	p1	(A)17	17	26	42	utr5
Cluster-8553.9281	2	p6	(ATCACC)6	36	1673	1708	cds
Cluster-8553.9284	1	c	(CTT)7ctcctcttcctccttctccttttttcttc(TTA)5	65	1243	1307	utr5
Cluster-8553.9287	1	p3	(TTC)5	15	805	819	cds
Cluster-8553.9287	2	p3	(TGG)6	18	1891	1908	cds
Cluster-8553.9288	1	p3	(TAT)14	42	3494	3535	utr3
Cluster-8006.0	1	p3	(ACA)12	36	227	262	undetermined
Cluster-4406.0	1	p1	(T)16	16	938	953	utr3
Cluster-8553.7769	1	p1	(A)10	10	460	469	utr5
Cluster-8553.7769	2	p3	(ACA)10	30	2660	2689	cds
Cluster-8553.7769	3	p1	(A)12	12	4805	4816	utr3
Cluster-8553.7769	4	p3	(ATA)8	24	4954	4977	utr3
Cluster-8553.7768	1	c	(A)14gacattaaaactcttatgtacatccatcataaaccacaaaaagtagagaaaaggaatttttgatcaaaa(TTGGTT)6	119	9	127	undetermined
Cluster-8553.7762	1	p6	(CAACAC)7	42	904	945	cds
Cluster-8553.7762	2	p1	(A)15	15	1528	1542	utr3
Cluster-8553.7762	3	p1	(A)15	15	1648	1662	utr3
Cluster-8553.7767	1	p3	(GAA)5	15	1746	1760	cds
Cluster-8553.7767	2	p3	(AGA)9	27	1937	1963	cds
Cluster-8553.7766	1	p5	(GAGTA)12	60	1	60	undetermined
Cluster-8553.10199	1	c	(GGT)6agagtatttggaagatctaaaaggc(TGT)14	85	487	571	undetermined
Cluster-8553.10199	2	c	(TTG)6ttaggagtggtattagttgtagtaatagactggtttgatgttttaagacctactccgaatgct(TTG)5ttattgt(TAG)9	130	685	814	undetermined
Cluster-8553.10199	3	p6	(TTGTTA)5	30	997	1026	undetermined
Cluster-8553.10198	1	p3	(GAA)9	27	1	27	undetermined
Cluster-8553.10198	2	p3	(GAG)7	21	235	255	undetermined
Cluster-8553.10198	3	p3	(AGT)5	15	384	398	undetermined
Cluster-8553.10198	4	c	(AGA)6aggtgatggagggaaagaagaaggtttagaaacgataggagaggaaggta(AAG)6	86	588	673	undetermined
Cluster-8553.10198	5	p6	(GTAGAA)6	36	1000	1035	undetermined
Cluster-8798.0	1	p3	(TTA)6	18	45	62	utr3
Cluster-8553.10191	1	c	(T)10gttaataa(AAT)5	33	146	178	utr3
Cluster-8553.10193	1	p3	(CCT)6	18	1615	1632	utr5
Cluster-8553.10192	1	p3	(AGA)5	15	503	517	undetermined
Cluster-8553.10192	2	c	(TTG)13aagtcgttgttgaagtcgttgttgttgacgttgtgatagagatgaagattgttgttgaagttgttgaagttgaaattgttgtagtagttgtattttt(GATTGA)5tgttgatgttgattgttttgttgatgttgttgttgttga(TGT)5	220	1091	1310	undetermined
Cluster-8553.10195	1	p6	(GAAAGA)5	30	1	30	undetermined
Cluster-8553.10194	1	p6	(AAGAGA)6	36	465	500	undetermined
Cluster-8553.10197	1	p4	(AAAG)7	28	1108	1135	undetermined
Cluster-8553.10197	2	p3	(TTG)10	30	1693	1722	undetermined
Cluster-8553.10196	1	c	(A)25tataattaaataaaaaataaaagtgatttaatattgaacgttttttagtttgttggttgattggttggtggttggtggttggttggttgg(TTA)5	130	8	137	undetermined
Cluster-8553.10196	2	c	(A)11g(A)20	32	1619	1650	utr5
Cluster-6567.0	1	p1	(A)25	25	1	25	undetermined
Cluster-6567.0	2	c	(ATG)5acaataataataataag(AAT)9	59	620	678	undetermined
Cluster-8553.8489	1	p3	(AAC)13	39	1618	1656	utr3
Cluster-8553.8485	1	p4	(AATA)14	56	2235	2290	utr3
Cluster-8553.8484	1	p3	(TCA)5	15	1849	1863	cds
Cluster-8553.8484	2	p1	(T)18	18	4738	4755	utr3
Cluster-8553.8484	3	p5	(TTCTC)9	45	5072	5116	utr3
Cluster-8553.8486	1	p6	(GAGAAG)8	48	428	475	cds
Cluster-8553.8486	2	p1	(A)11	11	1897	1907	utr5
Cluster-8553.8480	1	c	(AAAG)7aattctaaattgatacaataaaatattaataataata(ATT)5	80	127	206	undetermined
Cluster-8553.8480	2	p3	(CAT)7	21	372	392	undetermined
Cluster-8553.8480	3	p3	(TTC)14	42	982	1023	undetermined
Cluster-8553.8483	1	c	(AG)7aagaaaagaagagaga(AG)7aagaaaagcggagaga(AG)7a(AG)7a(AG)7a(AG)7a(AG)7	134	2427	2560	cds
Cluster-8553.8482	1	c	(AAT)7tccataaaagcaaaaatacattcaaaattaaaaaagaaaaataaattaagaaaaaatagaaaagaaaattaaattaaaaaataaatttaaagttaat(ATA)12	154	224	377	undetermined
Cluster-8553.8151	1	c	(A)12gaaaatctgagaaatgtgagttgttaagttagattaactctttttggatgat(A)10	74	1330	1403	utr3
Cluster-8553.8150	1	p1	(A)13	13	16	28	utr3
Cluster-8553.8150	2	p1	(A)14	14	1068	1081	utr5
Cluster-8553.8157	1	p1	(T)11	11	601	611	undetermined
Cluster-8553.8156	1	p1	(T)10	10	218	227	undetermined
Cluster-8553.8155	1	p1	(C)13	13	824	836	utr3
Cluster-8553.8154	1	p3	(AAT)6	18	12	29	undetermined
Cluster-8553.8154	2	p3	(CAA)7	21	198	218	undetermined
Cluster-8553.8159	1	c	(ATG)10gc(GAT)5	47	11	57	undetermined
Cluster-8553.8159	2	p6	(AAGAAA)5	30	185	214	undetermined
Cluster-8553.8159	3	p6	(CCTACT)7	42	454	495	undetermined
Cluster-8553.8159	4	p3	(GTA)6	18	647	664	undetermined
Cluster-5962.0	1	p3	(GAA)9	27	1	27	undetermined
Cluster-225.0	1	p3	(ATC)5	15	116	130	undetermined
Cluster-8553.4866	1	c	(GAA)5(TAA)5	30	666	695	utr3
Cluster-8553.4866	2	c	(GTT)8gatttatttggttcgattgaagaaccatttatttctttaggttcaattgaagaagactttgaggaattgattagagaagtagtagttgt(AGA)5	128	1203	1330	cds
Cluster-8553.4866	3	p3	(TCA)9	27	2844	2870	utr5
Cluster-8553.4865	1	c	(AATT)6attattattaattattattatcattattatcattattattgaccataaaaagatctaaatactttcaagaag(A)14g(A)10	121	175	295	utr5
Cluster-7094.0	1	p3	(GCG)5	15	238	252	undetermined
Cluster-8036.0	1	p2	(TA)6	12	51	62	utr5
Cluster-7805.0	1	p1	(A)10	10	519	528	utr5
Cluster-3817.0	1	c	(A)11ttcattctttaaataataataataac(AAT)5	52	432	483	utr3
Cluster-8553.1331	1	p1	(A)12	12	1313	1324	undetermined
Cluster-8553.1333	1	p5	(GGAAA)7	35	3	37	utr3
Cluster-8553.1336	1	c	(CAC)6tactacttccactactactgctactga(TAC)6	63	3227	3289	undetermined
Cluster-8553.1338	1	p2	(AG)8	16	1038	1053	cds
Cluster-8553.12136	1	p3	(AAC)11	33	160	192	undetermined
Cluster-8553.12131	1	p3	(TCG)5	15	400	414	undetermined
Cluster-8553.12130	1	p3	(TAA)5	15	31	45	utr3
Cluster-8553.12138	1	c	(TTTAA)6ttttttaattgatttttgattaaatattgaagacattgataaagaacatcttgaattgattattccaaatgaactaagtaaaagttcttgtct(TTG)6	141	12	152	utr3
Cluster-8553.12138	2	p3	(TTG)8	24	1480	1503	utr5
Cluster-8553.12138	3	p3	(ATT)16	48	1858	1905	utr5
Cluster-5788.0	1	p3	(CTC)6	18	107	124	undetermined
Cluster-5788.0	2	c	(ACT)17cttattatcattaatataggtatttggtgaaagatgaactggtgatcgagttttgttgttgtta(TTG)8	139	273	411	undetermined
Cluster-5714.0	1	c	(GTT)8tttggagttggtgcgaaaacaa(AGG)5	61	26	86	undetermined
Cluster-5714.0	2	p1	(T)15	15	396	410	undetermined
Cluster-7441.0	1	p3	(ATA)9	27	1	27	utr5
Cluster-7441.0	2	p3	(TTC)7	21	131	151	utr5
Cluster-7441.0	3	p3	(CAA)5	15	1625	1639	utr3
Cluster-8553.5050	1	p3	(TTA)5	15	190	204	undetermined
Cluster-8553.5053	1	p1	(T)14	14	857	870	undetermined
Cluster-8553.5053	2	p5	(CTCTT)17	85	1524	1608	undetermined
Cluster-6190.0	1	p2	(TG)6	12	100	111	undetermined
Cluster-8553.5055	1	c	(T)11ct(A)29	42	63	104	undetermined
Cluster-8553.5054	1	c	(T)10ctctttg(T)14	31	87	117	utr5
Cluster-8553.5056	1	p3	(AAT)6	18	192	209	utr3
Cluster-8553.5056	2	p1	(A)12	12	1560	1571	utr5
Cluster-8553.5059	1	p3	(AGA)9	27	1	27	undetermined
Cluster-8553.5059	2	p3	(AAG)8	24	252	275	undetermined
Cluster-8553.5059	3	p6	(TTCTCT)5	30	587	616	undetermined
Cluster-2305.0	1	p3	(GGT)5	15	162	176	undetermined
Cluster-8553.13262	1	p3	(ATT)5	15	52	66	undetermined
Cluster-8553.13262	2	c	(TTG)15gagatggtgctgatgagaagggtggttttgtttagtttgattttgatggtgatac(TGT)5	115	298	412	undetermined
Cluster-8553.13262	3	p6	(ATTATC)5	30	559	588	undetermined
Cluster-8553.13263	1	p3	(TCA)5	15	538	552	undetermined
Cluster-8553.13263	2	p6	(CTTCAT)5	30	809	838	undetermined
Cluster-8553.13261	1	p2	(GA)6	12	204	215	undetermined
Cluster-8553.13261	2	p3	(GAA)9	27	330	356	undetermined
Cluster-8553.13266	1	p1	(A)11	11	226	236	undetermined
Cluster-549.0	1	p2	(CT)7	14	33	46	undetermined
Cluster-2266.0	1	p1	(A)29	29	7	35	undetermined
Cluster-13775.0	1	p4	(AAAC)5	20	67	86	undetermined
Cluster-13775.0	2	p3	(TTG)6	18	275	292	undetermined
Cluster-7429.0	1	p3	(AAG)8	24	416	439	cds
Cluster-7429.0	2	p3	(AAG)5	15	608	622	cds
Cluster-2826.0	1	c	(TAA)5a(AAT)6agt(TTA)5	52	38	89	utr5
Cluster-2826.0	2	c	(ATA)8attcagaacaatcagaa(AAT)5	56	1327	1382	utr5
Cluster-2826.0	3	c	(CAA)9cagtctgatgacttttatgcatttgatgatgagaatagtcctttattgggataaacgtcaataga(ATT)6	110	2208	2317	undetermined
Cluster-11004.0	1	p3	(GCG)7	21	277	297	undetermined
Cluster-612.0	1	p3	(CAT)8	24	99	122	undetermined
Cluster-612.0	2	c	(AAT)5catcatcaccatcatcatcatacctctcaaactccatcct(CAA)6	73	539	611	undetermined
Cluster-8553.11162	1	p3	(AGA)9	27	1	27	undetermined
Cluster-8553.11162	2	p3	(GTT)9	27	385	411	undetermined
Cluster-8553.705	1	p3	(AAT)14	42	379	420	utr5
Cluster-8553.11160	1	p1	(T)11	11	36	46	undetermined
Cluster-8553.11167	1	c	(TAT)9taatactaatactactactccaaaatccaccataacttcttccaatactccctcctccattccctgaagatg(GTT)5	114	1	114	undetermined
Cluster-8553.11167	2	p3	(AGT)5	15	929	943	utr5
Cluster-8553.11167	3	p3	(AGA)5	15	1874	1888	utr5
Cluster-8553.702	1	p3	(CTA)5	15	1321	1335	undetermined
Cluster-8553.702	2	p3	(AAC)12	36	1548	1583	undetermined
Cluster-8553.702	3	p3	(TTA)7	21	1685	1705	undetermined
Cluster-8553.700	1	p3	(TCT)9	27	448	474	undetermined
Cluster-8553.1637	1	p3	(AAC)8	24	1926	1949	cds
Cluster-8553.11168	1	p3	(CTC)9	27	726	752	cds
Cluster-10862.0	1	p1	(A)16	16	69	84	undetermined
Cluster-9418.1	1	p3	(TAC)7	21	947	967	cds
Cluster-13974.0	1	p3	(TAA)9	27	1	27	undetermined
Cluster-13974.0	2	p1	(A)10	10	1229	1238	undetermined
Cluster-1169.0	1	p3	(ATC)6	18	171	188	cds
Cluster-8553.2528	1	p3	(GTT)10	30	1	30	undetermined
Cluster-8553.2529	1	p3	(ATT)9	27	521	547	undetermined
Cluster-8553.2521	1	p3	(AAG)9	27	916	942	undetermined
Cluster-8553.2522	1	c	(ATT)5(GTT)5	30	69	98	undetermined
Cluster-8553.2522	2	p3	(TGT)11	33	370	402	undetermined
Cluster-8553.2523	1	p3	(TAT)5	15	1211	1225	utr5
Cluster-8553.2524	1	p1	(T)10	10	376	385	undetermined
Cluster-8553.2524	2	p1	(T)24	24	766	789	undetermined
Cluster-8553.2525	1	c	(T)12gtttttgaataagactaaaaaccatataataaatttga(AG)13	76	171	246	utr3
Cluster-8553.2525	2	p1	(A)10	10	1460	1469	utr5
Cluster-8553.2526	1	p3	(TAA)9	27	11	37	undetermined
Cluster-8553.2526	2	c	(TAA)7(TCA)6ttgtcatttattat(TTA)8tatttt(TTA)5	98	1236	1333	undetermined
Cluster-8553.2527	1	p3	(AGA)13	39	1432	1470	undetermined
Cluster-10371.0	1	p3	(GTA)17	51	441	491	undetermined
Cluster-7767.0	1	p3	(CAC)5	15	287	301	undetermined
Cluster-8553.11329	1	p2	(TC)6	12	1499	1510	utr5
Cluster-8553.11328	1	c	(T)13aatttt(A)13	32	9	40	undetermined
Cluster-8553.11328	2	p3	(TTG)5	15	910	924	undetermined
Cluster-8553.11328	3	p4	(AATA)5	20	2231	2250	undetermined
Cluster-8553.11324	1	p3	(GAG)5	15	1197	1211	cds
Cluster-8553.11327	1	p1	(T)11	11	44	54	undetermined
Cluster-8553.11327	2	p5	(TTCTT)16	80	362	441	undetermined
Cluster-8553.11326	1	p3	(AAC)5	15	264	278	undetermined
Cluster-8553.11321	1	p3	(GAA)5	15	254	268	undetermined
Cluster-8553.11320	1	p6	(GAAGAG)5	30	35	64	undetermined
Cluster-8553.11320	2	c	(T)10attttcatctatacttttctttcttatcgtttgtcttcc(A)15gtttctgatgatcttattttctatacaaattgaaatcattaaatttaagtactcaatctattaatgaactaattgaccccc(A)14	159	663	821	undetermined
Cluster-8553.11323	1	c	(AG)7atagagagagagat(AG)6(AT)10	60	145	204	undetermined
Cluster-8553.505	1	p3	(AAG)8	24	956	979	undetermined
Cluster-8553.505	2	p6	(TGTTTC)5	30	1620	1649	undetermined
Cluster-8553.505	3	p3	(TCA)7	21	1930	1950	undetermined
Cluster-8553.505	4	p3	(TCA)5	15	3166	3180	undetermined
Cluster-8553.505	5	p3	(TTC)5	15	3356	3370	undetermined
Cluster-8553.505	6	c	(GAA)5(GAT)6gaagaggacgaaggagatgag(GAA)8acctatgacacatttgaaaaacacaacgaaagaatttttcaagaattaggagaagatgatagtag(TGA)7	164	3712	3875	undetermined
Cluster-8553.507	1	c	(GAA)5(GAT)8	39	51	89	undetermined
Cluster-8553.501	1	c	(TAA)5tagtagtaaaagttgtgaatcctattttgattgtttatatatataaatcttttacttattttgaagataggtaaagttgaaaaaaagtctactac(TTCT)16	174	67	240	utr5
Cluster-8553.501	2	p4	(TTTC)7	28	752	779	undetermined
Cluster-8553.503	1	p3	(CTT)19	57	433	489	undetermined
Cluster-8553.503	2	p6	(AAACAA)7	42	1763	1804	undetermined
Cluster-8553.502	1	p3	(GAA)16	48	433	480	undetermined
Cluster-8553.502	2	p3	(TTG)12	36	691	726	undetermined
Cluster-8553.509	1	p3	(AAG)9	27	714	740	undetermined
Cluster-8553.508	1	p3	(ACT)14	42	212	253	undetermined
Cluster-928.0	1	c	(AGA)6ggattttagaatctatgatcaaaaaaagaaaattttaagaaaccagaaacatacttgaattccagtctctgatatac(T)13	108	233	340	undetermined
Cluster-8553.12670	1	p3	(GAA)7	21	32	52	undetermined
Cluster-8553.12670	2	c	(A)13gaaagagaaagagaaagagaaagaagaagag(GAA)5	59	315	373	undetermined
Cluster-8553.12670	3	p3	(AAG)5	15	498	512	undetermined
Cluster-8553.12670	4	p3	(TCT)5	15	758	772	undetermined
Cluster-8553.12670	5	c	(AGATAA)5tgtttgggtatcactttatgaattaatatctatttttgaatatttatctctctactctcacttcca(TTC)14	138	1312	1449	undetermined
Cluster-8553.12671	1	p3	(GAA)5	15	159	173	undetermined
Cluster-8553.12671	2	p6	(CATCAA)5	30	661	690	undetermined
Cluster-8553.12677	1	c	(AAT)5(AAC)5	30	1236	1265	undetermined
Cluster-8553.12678	1	c	(ATT)5ac(TAT)6	35	957	991	utr5
Cluster-8553.12678	2	p3	(TAA)5	15	2243	2257	utr5
Cluster-7412.0	1	p1	(A)10	10	396	405	undetermined
Cluster-7412.0	2	p3	(AAT)5	15	1010	1024	undetermined
Cluster-8553.6254	1	p1	(T)10	10	237	246	undetermined
Cluster-8553.6254	2	c*	(GAA)6gacgaggaagaggatgatgcagaataaatgagtttattaaactttggtgatgagaaactctcgaaccacat(A)11(AAT)7*aaagagattcttaaggaagag(A)16gaaaataattacctgtaataatgaaaagg(A)11	196	960	1155	undetermined
Cluster-5965.0	1	p1	(T)18	18	41	58	utr5
Cluster-5965.0	2	p1	(A)11	11	1790	1800	utr3
Cluster-1584.0	1	p1	(T)13	13	1	13	undetermined
Cluster-10207.0	1	p2	(CT)6	12	251	262	undetermined
Cluster-8553.11291	1	p3	(CAA)5	15	620	634	undetermined
Cluster-8553.11291	2	p3	(ATG)10	30	749	778	undetermined
Cluster-8553.11292	1	p3	(CTT)6	18	778	795	undetermined
Cluster-8553.11292	2	p3	(TTC)6	18	1523	1540	undetermined
Cluster-8553.11292	3	p3	(TAA)15	45	1670	1714	undetermined
Cluster-1101.0	1	p6	(AGAACA)5	30	1106	1135	undetermined
Cluster-4048.1	1	c	(CAA)5(CTT)7	36	51	86	undetermined
Cluster-4048.1	2	p3	(AAC)6	18	700	717	undetermined
Cluster-4048.1	3	p3	(ATA)5	15	1707	1721	undetermined
Cluster-4048.0	1	c	(GAA)6(GTT)6	36	46	81	cds
Cluster-4048.0	2	p3	(CTT)5	15	1295	1309	utr5
Cluster-12879.0	1	p3	(AGT)5	15	140	154	undetermined
Cluster-9648.0	1	p3	(GAA)5	15	718	732	cds
Cluster-9648.0	2	p3	(TTA)7	21	895	915	cds
Cluster-9648.0	3	p3	(ATT)5	15	1332	1346	cds
Cluster-11118.0	1	p3	(CGC)5	15	53	67	cds
Cluster-13546.0	1	p1	(A)13	13	120	132	undetermined
Cluster-13546.0	2	p3	(AAC)10	30	906	935	undetermined
Cluster-9380.0	1	p1	(A)11	11	284	294	undetermined
Cluster-9380.0	2	p1	(T)21	21	530	550	undetermined
Cluster-9629.0	1	p1	(A)11	11	120	130	undetermined
Cluster-14066.0	1	p1	(T)14	14	231	244	undetermined
Cluster-14066.0	2	p4	(AAAG)19	76	479	554	undetermined
Cluster-11735.0	1	c	(AGTAGA)5agaaatgaagagagtgaccaagaaagtaataaagagagt(GAA)6agtaatgagaaagataaaaagagaaataaaaagaaaaatgataaagataaagataaagata(ATG)6	166	47	212	undetermined
Cluster-11735.0	2	p3	(AGA)7	21	322	342	undetermined
Cluster-8553.5292	1	p3	(ATT)7	21	1351	1371	undetermined
Cluster-8553.5292	2	p3	(AGA)5	15	1696	1710	undetermined
Cluster-8553.5292	3	p3	(TTG)13	39	2713	2751	undetermined
Cluster-8553.5291	1	p3	(TTG)12	36	947	982	cds
Cluster-8553.5290	1	p1	(A)10	10	198	207	undetermined
Cluster-8553.5290	2	p1	(T)10	10	1299	1308	undetermined
Cluster-8553.5297	1	c	(A)13cttacttgataaaagaactcagctcttcgttcatcttcagtattttcatgtctagagagct(A)20	94	363	456	undetermined
Cluster-8553.5294	1	p1	(T)21	21	1	21	undetermined
Cluster-8553.5299	1	p2	(AG)6	12	64	75	utr5
Cluster-8553.5299	2	c	(CGA)5(CAA)5	30	320	349	utr5
Cluster-8553.5298	1	p6	(AGAAAG)5	30	91	120	undetermined
Cluster-11431.0	1	p3	(AAC)12	36	1	36	undetermined
Cluster-10044.0	1	p3	(TCG)5	15	63	77	undetermined
Cluster-2418.0	1	c	(A)10gc(A)10	22	8	29	undetermined
Cluster-8553.4659	1	p1	(T)12	12	1	12	undetermined
Cluster-8553.4659	2	p1	(A)29	29	1218	1246	undetermined
Cluster-8553.4650	1	p3	(ACT)18	54	2693	2746	undetermined
Cluster-8553.4650	2	c	(ATCT)7aatctatctatccatctatccatctatctatcc(ATCT)7	89	3147	3235	undetermined
Cluster-8553.4651	1	p3	(GAA)6	18	2750	2767	utr5
Cluster-8553.4651	2	p3	(AGA)10	30	3238	3267	utr5
Cluster-8553.4651	3	p3	(ACT)6	18	3385	3402	utr5
Cluster-8553.4653	1	p3	(AAC)10	30	1	30	utr5
Cluster-8553.4653	2	p3	(AAT)8	24	441	464	cds
Cluster-8553.4653	3	p3	(GAA)6	18	609	626	cds
Cluster-8553.4655	1	p3	(TTC)8	24	1172	1195	utr5
Cluster-8553.4655	2	p3	(TAC)18	54	1892	1945	utr5
Cluster-8553.4655	3	p4	(TCTT)8	32	2416	2447	utr5
Cluster-8553.4655	4	p1	(T)14	14	2923	2936	utr3
Cluster-4622.0	1	c	(T)10attctttttatt(TTA)7(TCT)6	61	10	70	cds
Cluster-8553.3927	1	p2	(AG)6	12	292	303	undetermined
Cluster-8553.3926	1	c	(TTA)6ttgtga(TGT)10	54	1040	1093	utr5
Cluster-8553.3925	1	p2	(GA)6	12	2887	2898	utr5
Cluster-8553.3924	1	p1	(A)11	11	228	238	undetermined
Cluster-8553.3921	1	p3	(AAC)5	15	309	323	undetermined
Cluster-8553.3921	2	p3	(CAA)5	15	1704	1718	undetermined
Cluster-8553.3921	3	c	(TCA)6tcttcttcttcatcatct(TCA)5	51	2067	2117	undetermined
Cluster-8553.3920	1	p1	(T)10	10	1141	1150	undetermined
Cluster-14161.0	1	c	(A)10ttaaagaaagaaaagaagaataaaataatgtgtgccgttaataaaaagggggtttgaatacatagaaatcagaagagttggaaaagaattcgaac(A)16	121	1	121	undetermined
Cluster-14161.0	2	p1	(T)17	17	1809	1825	undetermined
Cluster-13693.0	1	p4	(TCAA)5	20	247	266	undetermined
Cluster-8553.6728	1	p1	(T)13	13	576	588	utr3
Cluster-8553.6727	1	p1	(A)13	13	1	13	utr5
Cluster-8553.6727	2	c	(T)10aaaaaatcattaaatttttgaaaaaaaaattggggttctaaaatttcaaaaaaaaatctc(T)10	80	2632	2711	utr3
Cluster-8553.6724	1	p1	(A)17	17	196	212	undetermined
Cluster-8553.6724	2	c*	(AT)6(TAT)9*	36	963	998	undetermined
Cluster-8553.6725	1	p3	(TTC)5	15	563	577	cds
Cluster-8553.6723	1	p1	(A)10	10	157	166	utr3
Cluster-8553.6720	1	p1	(T)14	14	8	21	utr5
Cluster-8553.6720	2	p1	(A)57	57	1716	1772	utr3
Cluster-12138.0	1	p1	(A)13	13	672	684	undetermined
Cluster-8553.790	1	p2	(TC)9	18	434	451	utr5
Cluster-8553.790	2	c	(GAG)7(AAG)14	63	818	880	utr5
Cluster-8553.8831	1	c	(GAAT)7gaaatt(A)14	48	107	154	utr3
Cluster-8553.8833	1	p3	(TTA)10	30	14	43	cds
Cluster-8553.8835	1	p3	(AAT)6	18	39	56	utr5
Cluster-8553.8835	2	c	(T)22(CT)6	34	1280	1313	utr3
Cluster-8553.8836	1	p1	(A)54	54	193	246	utr3
Cluster-8553.8836	2	p3	(TCT)5	15	1293	1307	cds
Cluster-8553.8836	3	p3	(TTG)9	27	2048	2074	utr5
Cluster-8553.8838	1	p3	(AAC)9	27	1	27	utr5
Cluster-7789.0	1	c	(AAAGAT)5aaagaagaaattccatacaatgaattatcttcaatcctc(TCA)5	84	528	611	cds
Cluster-7789.0	2	p1	(A)23	23	865	887	undetermined
Cluster-8553.9126	1	p1	(A)11	11	647	657	utr5
Cluster-8553.9126	2	p1	(A)16	16	2726	2741	utr3
Cluster-8553.9120	1	c	(A)12(GA)8	28	122	149	undetermined
Cluster-8553.9122	1	p3	(TTC)7	21	48	68	utr5
Cluster-8553.9122	2	p6	(CTTCTC)7	42	629	670	cds
Cluster-11533.0	1	p4	(AACG)7	28	134	161	utr3
Cluster-8553.2728	1	p1	(A)12	12	599	610	utr3
Cluster-8553.2728	2	p1	(T)10	10	2356	2365	utr3
Cluster-8553.2722	1	p2	(GT)11	22	3	24	utr3
Cluster-8553.2722	2	p3	(GAA)16	48	1349	1396	utr5
Cluster-8553.2727	1	p3	(ATC)5	15	1695	1709	undetermined
Cluster-8553.2727	2	p3	(TTC)9	27	2912	2938	undetermined
Cluster-8553.10015	1	p1	(A)16	16	990	1005	undetermined
Cluster-8553.10016	1	p3	(TAA)6	18	54	71	utr3
Cluster-8553.10016	2	p4	(TTTG)7	28	243	270	utr3
Cluster-8553.10016	3	p1	(T)12	12	1845	1856	utr5
Cluster-8553.10017	1	p1	(T)11	11	200	210	undetermined
Cluster-8553.10011	1	p3	(TAC)6	18	1321	1338	undetermined
Cluster-8553.10011	2	c	(TATTAC)5tgctgttattattac(TGT)6	63	1552	1614	undetermined
Cluster-8553.10011	3	p1	(A)15	15	2921	2935	undetermined
Cluster-8553.10012	1	p3	(TTG)8	24	6	29	utr3
Cluster-6200.0	1	c	(GTT)10taa(GTT)10taa(GTT)7	87	873	959	utr5
Cluster-14626.1	1	p3	(CTT)14	42	9	50	utr5
Cluster-14626.1	2	p6	(GAAAAT)5	30	755	784	cds
Cluster-8553.5956	1	c	(TTA)6(T)11	29	566	594	utr3
Cluster-8553.5956	2	p3	(CTT)6	18	772	789	utr3
Cluster-8553.5956	3	p6	(GTTCAG)5	30	1009	1038	utr3
Cluster-8553.2892	1	p6	(CTATGA)6	36	602	637	undetermined
Cluster-8553.2892	2	p3	(AGA)5	15	1002	1016	undetermined
Cluster-8553.2894	1	p3	(CAA)7	21	812	832	undetermined
Cluster-8553.2894	2	p3	(ATT)5	15	1065	1079	undetermined
Cluster-8553.2895	1	p1	(A)19	19	1	19	utr3
Cluster-8553.2896	1	p1	(T)11	11	1050	1060	undetermined
Cluster-8553.2896	2	p4	(AAAG)12	48	1562	1609	undetermined
Cluster-8553.2898	1	p3	(ATG)10	30	1	30	undetermined
Cluster-8553.2899	1	p6	(AGTGGC)5	30	1	30	undetermined
Cluster-8553.11655	1	p3	(TCT)6	18	1391	1408	cds
Cluster-8553.11654	1	p1	(T)13	13	1	13	undetermined
Cluster-8553.11654	2	p1	(A)11	11	1107	1117	undetermined
Cluster-8553.11656	1	p1	(T)10	10	2102	2111	undetermined
Cluster-8553.11656	2	p3	(ATT)5	15	3381	3395	undetermined
Cluster-8553.11651	1	p6	(ATCTTC)6	36	1237	1272	undetermined
Cluster-8553.11653	1	p1	(A)21	21	1814	1834	utr5
Cluster-8553.11652	1	p3	(GCT)7	21	189	209	undetermined
Cluster-8553.11659	1	c	(ATT)15gaaagaagaaggaaaagaagttgaaaataaagaataat(ATG)7g(TGA)7ttgaggagatgtagtattgctagaagcaccacctccaacaataaatgattttttaacaatagacaaatctgaaggaat(AGA)22	270	297	566	undetermined
Cluster-9903.0	1	c	(TGA)9tgg(TGA)6	48	323	370	undetermined
Cluster-98.0	1	p1	(A)14	14	29	42	utr3
Cluster-98.0	2	p1	(T)10	10	694	703	cds
Cluster-10538.0	1	p3	(TGT)5	15	52	66	undetermined
Cluster-8440.0	1	c	(ATT)6(CTT)6	36	42	77	undetermined
Cluster-8440.0	2	p3	(CTA)6	18	293	310	undetermined
Cluster-8440.0	3	p3	(TTG)14	42	724	765	undetermined
Cluster-8809.0	1	p2	(AC)8	16	1005	1020	utr3
Cluster-8553.12308	1	p3	(AAT)5	15	71	85	undetermined
Cluster-8553.12308	2	p3	(TTG)10	30	330	359	undetermined
Cluster-8553.12309	1	c	(AAG)8aaag(AGA)6aaac(GAA)5	65	905	969	utr3
Cluster-8553.12309	2	p6	(TCAACA)11	66	1141	1206	utr3
Cluster-8553.12303	1	p3	(TGA)5	15	39	53	utr5
Cluster-8553.12303	2	p3	(AGA)5	15	1260	1274	utr5
Cluster-8553.12300	1	c	(AGA)9agtta(GTG)5atgatgatgatgataataaagaaggtgatgatgaatcacgatttaaagaaagagaagtttgactcataagtaa(T)10	130	1	130	undetermined
Cluster-8553.12300	2	p3	(AGT)5	15	916	930	undetermined
Cluster-8553.12301	1	p3	(GTA)15	45	3897	3941	utr5
Cluster-8553.12307	1	c	(TGT)10gtgatagaatgaataaatgtcatttaattgtttatttc(T)11	79	1	79	utr3
Cluster-8553.12307	2	p1	(A)10	10	597	606	utr5
Cluster-8553.12305	1	p3	(AAG)9	27	1	27	undetermined
Cluster-8553.12305	2	p3	(GAA)5	15	177	191	undetermined
Cluster-8553.12305	3	p3	(GAA)5	15	327	341	undetermined
Cluster-8553.12305	4	c	(GAA)5(GAT)5	30	582	611	undetermined
Cluster-8553.12305	5	p3	(GAA)9	27	747	773	undetermined
Cluster-4764.0	1	p2	(TG)7	14	340	353	utr3
Cluster-8553.13654	1	p3	(GCC)5	15	1271	1285	undetermined
Cluster-8553.13650	1	p6	(TGGAAG)5	30	3749	3778	cds
Cluster-8553.13650	2	p6	(AAAGAC)5	30	3885	3914	cds
Cluster-13368.0	1	p1	(A)11	11	1054	1064	undetermined
Cluster-8553.2744	1	c	(T)12gaaactgtatatttagaataatttgatcttaagatgtaaaatg(T)13	68	107	174	undetermined
Cluster-8553.2741	1	p3	(ACA)8	24	1242	1265	utr5
Cluster-8553.2741	2	p3	(CTC)5	15	1427	1441	utr5
Cluster-8553.2741	3	p6	(TAGAGA)5	30	1629	1658	utr5
Cluster-8553.2741	4	p3	(ATA)5	15	2477	2491	cds
Cluster-8553.2741	5	p1	(T)10	10	2642	2651	utr3
Cluster-8553.7514	1	c	(A)12(GA)6	24	45	68	undetermined
Cluster-8553.7514	2	p2	(TG)10	20	186	205	undetermined
Cluster-8553.7514	3	c	(TGA)5(TTA)6	33	1400	1432	undetermined
Cluster-8553.7514	4	p1	(T)10	10	5214	5223	undetermined
Cluster-8553.9829	1	p1	(T)10	10	1459	1468	utr5
Cluster-8553.9822	1	p3	(CAT)5	15	2114	2128	utr3
Cluster-8553.9824	1	p3	(TTC)9	27	1	27	undetermined
Cluster-8553.9824	2	p3	(TGA)6	18	1540	1557	undetermined
Cluster-8553.9825	1	c	(AAT)5gaaatataaaactttcattcaacaaataatatcaaattttagaacgattatttattatttgatccaccaaagtggttggaaaataacaaaggaagac(T)16gctttaaatgttttaattatttaatatttaatattt(TGAG)5	184	1044	1227	undetermined
Cluster-8553.9827	1	p1	(T)23	23	1	23	utr3
Cluster-10536.0	1	p3	(CAA)14	42	154	195	undetermined
Cluster-7861.0	1	p1	(T)13	13	43	55	undetermined
Cluster-4861.0	1	p3	(TCT)5	15	8	22	utr5
Cluster-4861.1	1	p3	(GAA)9	27	1	27	undetermined
Cluster-4861.1	2	c	(GAA)5gcatttccttgtgaattagatgatttcgaataa(GAT)7	69	517	585	utr5
Cluster-4861.1	3	p3	(TGA)6	18	849	866	utr5
Cluster-4861.2	1	p3	(TCC)8	24	210	233	undetermined
Cluster-4861.2	2	p3	(GAT)7	21	379	399	undetermined
Cluster-8654.0	1	c	(A)19ttagatatatttagagatttttatctttaattttacatt(TAA)5	73	32	104	utr3
Cluster-4887.0	1	p1	(A)10	10	210	219	undetermined
Cluster-4887.0	2	p3	(AAC)6	18	483	500	undetermined
Cluster-7159.0	1	c	(TC)6(CT)20	52	10	61	undetermined
Cluster-7159.0	2	p3	(TAG)6	18	410	427	undetermined
Cluster-7159.0	3	p3	(AAC)5	15	733	747	undetermined
Cluster-8553.12882	1	p1	(T)24	24	684	707	undetermined
Cluster-6321.1	1	p1	(T)11	11	5	15	utr5
Cluster-8553.12887	1	p5	(GAGTA)13	65	1	65	undetermined
Cluster-8553.12887	2	p1	(A)10	10	717	726	undetermined
Cluster-5444.0	1	c	(TTA)5tcac(TTA)6	37	1815	1851	utr3
Cluster-3336.0	1	p1	(A)13	13	1	13	cds
Cluster-551.0	1	p3	(GGA)7	21	900	920	undetermined
Cluster-1714.0	1	p3	(TTG)8	24	1165	1188	cds
Cluster-1714.0	2	p1	(T)11	11	1433	1443	cds
Cluster-1714.0	3	p3	(GAA)5	15	1604	1618	cds
Cluster-6753.0	1	p3	(CTT)5	15	1348	1362	utr5
Cluster-8553.4965	1	p5	(GATTG)6	30	101	130	utr3
Cluster-8553.4965	2	p3	(GAA)10	30	2100	2129	utr5
Cluster-8553.4968	1	p3	(AAC)6	18	184	201	undetermined
Cluster-8553.4968	2	p3	(ATC)8	24	964	987	undetermined
Cluster-8553.4968	3	p5	(TTTTC)10	50	1108	1157	undetermined
Cluster-7147.0	1	p3	(TTG)6	18	984	1001	utr5
Cluster-7147.0	2	p3	(TTG)5	15	1879	1893	utr5
Cluster-10663.0	1	p3	(TGG)5	15	396	410	utr5
Cluster-10663.0	2	p3	(GGT)5	15	706	720	cds
Cluster-9007.0	1	c	(AAG)5gagaactcatctcaaagaatagtaacaacaataataaagagaaagag(AAAGAA)5	92	692	783	undetermined
Cluster-5838.0	1	p3	(CTG)5	15	312	326	undetermined
Cluster-8553.6754	1	p1	(T)15	15	68	82	utr3
Cluster-8553.11512	1	p3	(GAA)7	21	1225	1245	utr5
Cluster-8553.11512	2	p3	(ATC)10	30	1668	1697	utr5
Cluster-8553.11512	3	p3	(TAA)5	15	2607	2621	cds
Cluster-8553.11510	1	p1	(T)12	12	68	79	undetermined
Cluster-8553.11511	1	c	(AAC)7aaactgaaagtatgtcaaactcatcatctattgttctcaattctggttcacttaatatatctcctactaccacaagtcttcttct(TCC)6tactactcctactcctaattctcctaattcttctaataataata(CTT)5	183	31	213	undetermined
Cluster-8553.11517	1	c	(AAAACG)5aagaaggagaagaagaagatgatgatgatggtgaaggatg(AGA)7	91	184	274	cds
Cluster-8553.11517	2	p3	(GTT)8	24	475	498	cds
Cluster-8553.331	1	p3	(TCT)5	15	60	74	undetermined
Cluster-8553.11519	1	p1	(T)10	10	382	391	undetermined
Cluster-8553.338	1	p3	(GAA)5	15	727	741	cds
Cluster-8553.338	2	c	(CAT)5cagaagtagttatggttgatgacgaagaagacgatgg(TGA)7	73	1103	1175	utr5
Cluster-8553.338	3	p3	(ATT)7	21	1392	1412	utr5
Cluster-8553.338	4	p3	(TTA)6	18	1585	1602	utr5
Cluster-8553.338	5	p3	(ACT)5	15	1770	1784	utr5
Cluster-7157.0	1	p1	(T)11	11	1671	1681	undetermined
Cluster-7157.0	2	p1	(A)11	11	1851	1861	undetermined
Cluster-8553.21	1	p3	(ACT)18	54	442	495	undetermined
Cluster-8553.21	2	p3	(ACC)5	15	1269	1283	undetermined
Cluster-8553.23	1	c	(AGT)8aataac(AAT)5	45	997	1041	cds
Cluster-8553.22	1	c	(AAG)9(TAG)5(AAG)7	63	1	63	undetermined
Cluster-8553.22	2	p6	(GTGGTT)5	30	397	426	undetermined
Cluster-8553.25	1	p1	(T)10	10	33	42	undetermined
Cluster-8553.24	1	p1	(A)12	12	15	26	utr3
Cluster-8553.24	2	p3	(CTT)13	39	843	881	utr5
Cluster-8553.24	3	p1	(A)18	18	1101	1118	utr5
Cluster-8553.27	1	p1	(A)13	13	961	973	undetermined
Cluster-8553.26	1	p3	(AAT)5	15	88	102	undetermined
Cluster-8553.26	2	p3	(ACA)6	18	347	364	undetermined
Cluster-8553.28	1	p1	(T)11	11	194	204	utr3
Cluster-8553.28	2	p1	(A)11	11	1775	1785	utr5
Cluster-2459.0	1	p3	(CAA)6	18	1	18	undetermined
Cluster-2459.0	2	p3	(AAT)5	15	445	459	undetermined
Cluster-1515.0	1	p3	(TAT)10	30	309	338	undetermined
Cluster-1509.0	1	p3	(ATT)5	15	70	84	cds
Cluster-5724.1	1	p3	(CTT)11	33	77	109	undetermined
Cluster-5724.1	2	p3	(CAA)12	36	412	447	undetermined
Cluster-5724.0	1	p3	(TTC)14	42	28	69	undetermined
Cluster-5724.0	2	p3	(GTT)8	24	432	455	undetermined
Cluster-2740.0	1	p1	(A)11	11	682	692	utr5
Cluster-11919.0	1	p3	(CGA)5	15	160	174	undetermined
Cluster-2443.0	1	c	(AGAAGT)7agttgagtttgtacttctactactacttttactactactacctctatcaccatt(ATG)5	111	450	560	cds
Cluster-5685.0	1	p1	(A)11	11	848	858	utr5
Cluster-5685.0	2	c	(AAAG)6gtct(AAAG)5	48	1329	1376	utr5
Cluster-13733.0	1	p3	(AAG)6	18	1397	1414	utr5
Cluster-5138.0	1	p1	(A)12	12	572	583	undetermined
Cluster-5138.0	2	p1	(T)11	11	1595	1605	utr3
Cluster-3371.0	1	c	(A)10tatttcttcttcaaaatcaacaaatgataaactaaattct(CAA)13	89	279	367	cds
Cluster-3371.0	2	c	(CAA)5cagcagcaacaacag(CAA)5cagcagcaacaacag(CAA)5	75	629	703	cds
Cluster-11905.3	1	c*	(A)14(AAAAAG)5*	39	16	54	undetermined
Cluster-10336.0	1	c	(GA)6aatacaag(AGA)14	62	791	852	undetermined
Cluster-7725.0	1	p3	(TTA)14	42	138	179	undetermined
Cluster-7725.0	2	c	(GAA)8tc(AGA)7	47	366	412	undetermined
Cluster-14188.0	1	c	(CAA)9gaatatcaacgtcaacaatctt(ATA)12	85	29	113	undetermined
Cluster-14188.0	2	p3	(GAA)8	24	362	385	undetermined
Cluster-14188.1	1	p3	(TTG)8	24	204	227	cds
Cluster-14188.1	2	p3	(TTA)13	39	1009	1047	utr5
Cluster-14188.2	1	c	(TTA)7taagattgttgacgttgatattc(TTG)9	71	1	71	undetermined
Cluster-14188.3	1	p3	(AAT)15	45	711	755	undetermined
Cluster-3163.1	1	p2	(GC)7	14	171	184	undetermined
Cluster-3090.0	1	p3	(ATT)5	15	133	147	undetermined
Cluster-6035.0	1	p3	(GCG)7	21	2486	2506	cds
Cluster-11917.1	1	p3	(GAG)5	15	317	331	undetermined
Cluster-14006.0	1	p6	(AGAAAG)6	36	219	254	undetermined
Cluster-14006.0	2	c	(GAA)7atgagagaatt(AG)8	48	866	913	undetermined
Cluster-3250.0	1	p3	(GAG)5	15	255	269	undetermined
Cluster-8553.5482	1	p1	(T)10	10	77	86	undetermined
Cluster-8553.5482	2	p3	(TGT)15	45	1218	1262	undetermined
Cluster-8553.5483	1	p3	(TGT)14	42	1	42	undetermined
Cluster-8553.5483	2	p3	(GAA)14	42	352	393	cds
Cluster-8553.5483	3	p3	(GTA)10	30	592	621	utr5
Cluster-8553.5480	1	p1	(T)10	10	103	112	utr5
Cluster-8553.5480	2	p3	(CAA)10	30	1751	1780	cds
Cluster-8553.5481	1	c	(A)11gtttttaaattatcatc(A)10gaacaacaaatagtttgtttttcataataaatgttgtacataataacaaagaaataatgatagtaataataatattgtttacg(ATT)5	136	588	723	utr3
Cluster-8553.5487	1	p3	(ATG)5	15	95	109	utr3
Cluster-8553.5484	1	p3	(TTA)12	36	387	422	undetermined
Cluster-8553.5485	1	p3	(ATC)13	39	3349	3387	utr3
Cluster-8553.5485	2	p6	(TTATTT)5	30	3772	3801	utr3
Cluster-11653.0	1	p3	(TCT)9	27	1101	1127	cds
Cluster-11653.1	1	p6	(AAATAC)5	30	195	224	undetermined
Cluster-8553.5738	1	p1	(A)10	10	302	311	utr3
Cluster-8553.5739	1	c	(TAT)5(ATT)10	45	127	171	utr3
Cluster-8553.5739	2	p3	(TTC)5	15	358	372	cds
Cluster-11166.0	1	p3	(AAG)8	24	10	33	undetermined
Cluster-8553.5731	1	p6	(TTTTAT)5	30	2298	2327	utr3
Cluster-8553.5732	1	p1	(A)10	10	1593	1602	utr3
Cluster-8553.5733	1	p3	(ATA)6	18	230	247	utr3
Cluster-8553.5733	2	p3	(ATT)5	15	797	811	utr5
Cluster-8553.5733	3	p3	(TTA)13	39	1491	1529	utr5
Cluster-8553.5735	1	p1	(A)11	11	1	11	utr3
Cluster-8553.5736	1	p3	(ATC)6	18	71	88	utr3
Cluster-8553.5737	1	p1	(A)27	27	1	27	undetermined
Cluster-8553.5737	2	p3	(TAT)8	24	1341	1364	undetermined
Cluster-8553.5737	3	p3	(TCT)5	15	1769	1783	undetermined
Cluster-8553.5737	4	p1	(A)14	14	3024	3037	undetermined
Cluster-8553.4289	1	p4	(TCTT)6	24	947	970	undetermined
Cluster-8553.4285	1	p4	(AGAA)18	72	1	72	utr3
Cluster-8553.4285	2	p3	(ACT)15	45	1468	1512	utr5
Cluster-8553.4285	3	p3	(ATT)6	18	1618	1635	utr5
Cluster-8553.4284	1	p1	(A)11	11	101	111	undetermined
Cluster-8553.4284	2	p3	(CAA)9	27	416	442	undetermined
Cluster-8553.4282	1	p3	(TCA)7	21	50	70	undetermined
Cluster-8553.4282	2	c	(AGA)5g(GAA)9	43	823	865	undetermined
Cluster-8553.4281	1	p1	(A)10	10	226	235	undetermined
Cluster-8553.4281	2	p1	(T)10	10	538	547	undetermined
Cluster-8553.4280	1	p3	(ATA)5	15	1522	1536	utr5
Cluster-8553.3888	1	p1	(A)29	29	1	29	utr3
Cluster-8553.3881	1	p1	(T)10	10	461	470	undetermined
Cluster-8553.3881	2	p4	(TGTT)6	24	1897	1920	undetermined
Cluster-8553.3882	1	p6	(TTTCAT)5	30	72	101	undetermined
Cluster-8553.3883	1	c	(TTA)5ctccgtgaaccatttctgtacaattta(TAT)5ttcaaagtaaattgatatacaaagattgaacaac(T)11	102	365	466	undetermined
Cluster-8553.3883	2	c	(TGG)6(TTG)15	63	1771	1833	undetermined
Cluster-8553.3883	3	p6	(TCTCTA)7	42	3569	3610	undetermined
Cluster-8553.3884	1	c	(ACA)10t(TAA)12ttcaaatatacgtaacatgtatcaacaatcatattaccaaccaaatttctttcattcatcac(CAT)5	144	940	1083	undetermined
Cluster-8553.3885	1	p3	(ATC)6	18	1792	1809	cds
Cluster-8553.3885	2	p3	(CAA)9	27	1921	1947	cds
Cluster-8553.3886	1	p6	(AGGAGT)10	60	1	60	cds
Cluster-8553.7399	1	c	(GTT)5t(TTG)7	37	553	589	utr5
Cluster-8553.7399	2	p1	(A)15	15	1630	1644	utr5
Cluster-8553.7390	1	p1	(A)11	11	743	753	undetermined
Cluster-8553.7390	2	p1	(T)12	12	902	913	undetermined
Cluster-8553.7392	1	c	(T)18ggttaataaaatattaaaattggggatttgaggtatttttttttgttttagttggtttgttagttggtggtttg(T)17	109	10	118	utr3
Cluster-8553.7394	1	p1	(T)20	20	12	31	utr3
Cluster-8553.7397	1	p1	(A)10	10	1266	1275	utr3
Cluster-8553.7397	2	p1	(A)11	11	2328	2338	utr3
Cluster-9357.0	1	p1	(A)10	10	382	391	undetermined
Cluster-9357.0	2	p6	(TGAAGA)5	30	602	631	undetermined
Cluster-8251.0	1	p1	(A)12	12	2	13	utr5
Cluster-7470.0	1	p2	(CA)6	12	145	156	undetermined
Cluster-8553.3778	1	p3	(TCA)9	27	1	27	undetermined
Cluster-8553.3776	1	c	(ACCAGC)13accagtacatcttacttagcaacattaccagcaggaacatcaccagaaacaataacaacaacaacatcatcatcatcac(CAT)8cgacatcatcagctaaaattctaagaaataataatatactaattccttcaaaactctcttttccatcccccttttcaaattta(TCT)17	315	1	315	undetermined
Cluster-8553.3777	1	p1	(T)10	10	932	941	cds
Cluster-8553.3775	1	p2	(TA)6	12	1493	1504	undetermined
Cluster-8553.3772	1	p3	(TGA)5	15	1789	1803	cds
Cluster-8553.3772	2	c	(AGA)5ggc(AGA)6	36	2526	2561	utr3
Cluster-8553.3773	1	p1	(A)11	11	1	11	undetermined
Cluster-8553.3770	1	p1	(A)10	10	809	818	utr5
Cluster-13856.1	1	p3	(ACC)6	18	133	150	undetermined
Cluster-8553.7648	1	p3	(AAT)5	15	2546	2560	utr3
Cluster-8553.7648	2	c	(TCTTCA)6ttttcatcttcatcttcatcttcatctaatcctagctattcgtcacctccttcttcttt(TTC)8ctcttcttcctcttctttttcatcatcttcttt(TTC)5	167	2843	3009	utr3
Cluster-8553.7649	1	p1	(T)14	14	328	341	utr3
Cluster-8553.7649	2	p1	(T)11	11	2482	2492	utr5
Cluster-8553.7646	1	p3	(AAG)5	15	487	501	utr5
Cluster-8553.7646	2	p1	(T)11	11	2986	2996	utr3
Cluster-8553.7647	1	p1	(A)11	11	485	495	utr5
Cluster-8553.7644	1	p1	(T)12	12	1	12	undetermined
Cluster-8553.7644	2	p3	(AAT)5	15	329	343	undetermined
Cluster-8553.7644	3	p1	(A)10	10	3523	3532	undetermined
Cluster-8553.7645	1	p1	(T)14	14	991	1004	utr5
Cluster-8553.7645	2	p3	(TAC)5	15	1942	1956	utr5
Cluster-8553.7642	1	p3	(CAA)15	45	11	55	utr5
Cluster-8553.7642	2	c	(AAC)9(ATC)7	48	343	390	cds
Cluster-8553.7643	1	p1	(A)53	53	304	356	utr3
Cluster-8553.7640	1	c	(T)19aaaaaaaaagtgattccgattgaaaaaaatg(A)16tggttggttaataataatttgaaaatgttctctctc(T)20	122	1	122	undetermined
Cluster-8553.7640	2	p1	(T)17	17	1638	1654	utr5
Cluster-10235.0	1	c	(TTC)8tatagcttctacttctactcctgcttctacttctttagctttagcttcaacttcaacttcttctttaacttcag(CTT)6	116	922	1037	cds
Cluster-8553.249	1	p1	(A)11	11	363	373	undetermined
Cluster-7565.0	1	p2	(GT)6	12	1119	1130	utr3
Cluster-8553.9590	1	p3	(ATA)8	24	1	24	utr5
Cluster-8553.9590	2	p3	(CTC)5	15	445	459	utr5
Cluster-8553.9590	3	c	(A)10tatccttacttttatttgacttcaaattggtgtttgtgatttttttt(A)10	67	1077	1143	utr3
Cluster-8553.9591	1	p5	(GATGA)5	25	952	976	undetermined
Cluster-8553.9591	2	p3	(AAC)5	15	1085	1099	undetermined
Cluster-8553.9591	3	p3	(ATT)5	15	1337	1351	undetermined
Cluster-8553.9591	4	p5	(GATGA)5	25	2015	2039	undetermined
Cluster-8553.9591	5	p3	(AAC)5	15	2148	2162	undetermined
Cluster-8553.9593	1	p3	(TTC)5	15	597	611	utr5
Cluster-8553.9593	2	p4	(TTTA)6	24	2717	2740	utr3
Cluster-8553.9595	1	c	(T)10(A)11	21	88	108	undetermined
Cluster-8553.9595	2	p3	(TTA)6	18	777	794	undetermined
Cluster-8553.9596	1	c	(AT)6taaataaagagagagagaaagatttaaatagagagattgaaagagaaagattcaaatagagagagagatttaaatagag(AT)6	103	65	167	undetermined
Cluster-8553.9597	1	p3	(AAT)5	15	173	187	utr3
Cluster-8553.9597	2	p1	(T)14	14	2702	2715	utr5
Cluster-8553.9598	1	p3	(TAA)7	21	9	29	utr5
Cluster-8553.9598	2	p4	(TTTA)7	28	793	820	utr3
Cluster-8553.9598	3	p1	(T)18	18	983	1000	utr3
Cluster-8553.6111	1	p3	(ATT)11	33	29	61	cds
Cluster-8553.6111	2	p3	(TAG)7	21	571	591	cds
Cluster-8553.6111	3	c	(TTG)7tgaatgagaa(TGT)11gaatgagaa(TGT)12tggttac(TAT)6	134	773	906	cds
Cluster-8553.6115	1	p3	(AAG)6	18	1269	1286	utr5
Cluster-8553.6114	1	p3	(CTC)5	15	981	995	cds
Cluster-8553.6116	1	c	(A)13gacaaaaacaaacattcaacaaacttaatcatacattt(A)11	62	252	313	undetermined
Cluster-8553.6119	1	p1	(T)10	10	630	639	undetermined
Cluster-11027.1	1	c	(A)11gaaataaataaaaatatt(A)10gaatattaacaaatatagaaaaagaagaaattgataaagaaaaagaagaagaaatagaaaat(GAA)8	125	986	1110	undetermined
Cluster-11027.0	1	p3	(GAA)8	24	39	62	utr5
Cluster-8618.0	1	p1	(A)11	11	631	641	utr3
Cluster-8618.0	2	p3	(ATA)5	15	827	841	utr3
Cluster-4929.0	1	p3	(CCG)7	21	585	605	utr5
Cluster-4929.0	2	p3	(AAG)5	15	1325	1339	cds
Cluster-4929.0	3	p2	(GT)6	12	1470	1481	utr3
Cluster-8553.8641	1	p1	(A)10	10	13	22	undetermined
Cluster-8553.8641	2	p1	(T)14	14	575	588	undetermined
Cluster-8553.8641	3	p1	(A)17	17	2116	2132	undetermined
Cluster-8553.8640	1	p3	(GTA)9	27	1	27	undetermined
Cluster-8553.8640	2	p3	(AGT)6	18	240	257	undetermined
Cluster-8553.8647	1	p1	(T)10	10	32	41	undetermined
Cluster-8553.8647	2	p1	(T)11	11	585	595	undetermined
Cluster-8553.8647	3	p3	(TCT)17	51	1237	1287	undetermined
Cluster-8553.8645	1	c	(ATT)5g(ATC)5(ATT)6atccacaacaaccctttttggtttacgttttttctccgtctttttttctttcgc(T)12	115	29	143	undetermined
Cluster-8553.8645	2	p6	(TGTGGT)6	36	253	288	undetermined
Cluster-8553.8645	3	p3	(ATT)5	15	516	530	undetermined
Cluster-8553.8645	4	c	(T)10gatttctttttaattgcagacattggagtg(TCA)9	67	705	771	undetermined
Cluster-8553.8645	5	p6	(GGAGTT)5	30	916	945	undetermined
Cluster-8553.2918	1	p6	(AAAAAG)5	30	42	71	undetermined
Cluster-8553.2918	2	p6	(CTTCTC)5	30	705	734	undetermined
Cluster-8553.2915	1	p3	(ATT)5	15	80	94	utr5
Cluster-8553.2915	2	p3	(AAC)7	21	1265	1285	cds
Cluster-8553.2915	3	p3	(CAA)15	45	1682	1726	cds
Cluster-8553.2915	4	p6	(AAAAAC)6	36	2046	2081	cds
Cluster-8553.2916	1	c	(TCA)6ccatcac(CAT)10(CTT)6	73	20	92	undetermined
Cluster-8553.2916	2	c	(AAT)8(AAC)6	42	317	358	undetermined
Cluster-8553.2910	1	p3	(ACA)12	36	37	72	utr5
Cluster-8553.2910	2	p3	(AAC)5	15	251	265	utr5
Cluster-8553.2910	3	p1	(A)12	12	2662	2673	cds
Cluster-8553.2910	4	p4	(CTAA)6	24	3147	3170	utr3
Cluster-8553.2913	1	p1	(A)10	10	57	66	undetermined
Cluster-8553.2913	2	p5	(TCTTC)14	70	1012	1081	undetermined
Cluster-9179.0	1	p3	(AGA)5	15	94	108	undetermined
Cluster-8553.7587	1	p1	(A)28	28	834	861	utr3
Cluster-6792.0	1	p1	(A)17	17	902	918	utr3
Cluster-8553.131	1	p3	(GAA)20	60	24	83	undetermined
Cluster-8553.132	1	c	(A)11gataagaaaagcaaagcaaaaaaaataatgagagaaac(A)10	59	222	280	undetermined
Cluster-8553.132	2	c	(A)15ttgaattaaaaataaaaataagaaacaagagaatccggagcagcttacctacggttgcagggaaggaacaatagattat(A)11taaactagagataagagaggatag(A)12	141	683	823	undetermined
Cluster-8553.132	3	p1	(A)16	16	1121	1136	undetermined
Cluster-8553.132	4	c	(A)11cacaagaatataaaaaaaaagaacaatacgccacataaaatagactaggc(A)15	76	1278	1353	undetermined
Cluster-4901.0	1	p1	(T)11	11	397	407	undetermined
Cluster-8553.134	1	p1	(A)14	14	13	26	utr5
Cluster-8553.134	2	p1	(A)12	12	1513	1524	utr3
Cluster-8553.134	3	p5	(AGAAA)5	25	1715	1739	utr3
Cluster-8553.136	1	c	(AAG)8tggtgttt(GAA)5	47	1332	1378	undetermined
Cluster-8553.136	2	p4	(TATC)16	64	1731	1794	undetermined
Cluster-8553.12407	1	p1	(T)16	16	88	103	utr3
Cluster-8553.12407	2	p1	(T)46	46	971	1016	utr3
Cluster-8553.12401	1	p1	(A)28	28	826	853	utr5
Cluster-8553.12400	1	c	(TG)6ttgtgtgtgtgttgtgtgtgtgt(TG)7	49	2109	2157	utr3
Cluster-8553.12400	2	p1	(T)25	25	2573	2597	utr3
Cluster-1184.0	1	p1	(A)10	10	1287	1296	cds
Cluster-8553.13758	1	p4	(ATTT)6	24	70	93	undetermined
Cluster-8553.13759	1	p3	(ACC)5	15	278	292	undetermined
Cluster-8553.13750	1	p1	(T)10	10	1	10	undetermined
Cluster-8553.13751	1	p4	(CAAC)6	24	38	61	undetermined
Cluster-8553.13751	2	p3	(AAC)5	15	1064	1078	undetermined
Cluster-8553.13751	3	p3	(AAT)7	21	1286	1306	undetermined
Cluster-8553.13756	1	p3	(TCT)5	15	966	980	undetermined
Cluster-8553.13756	2	p2	(TC)9	18	1342	1359	undetermined
Cluster-8553.13756	3	c	(AAG)9gctttgatcaaacagaaagccgatttaaaaataaacaatcatttgaaagagacttcttcgaagaaaaaagaacaaac(CAA)12	140	1527	1666	undetermined
Cluster-8553.13755	1	p3	(CAA)12	36	60	95	undetermined
Cluster-8553.13755	2	p4	(TCTA)7	28	368	395	undetermined
Cluster-8912.0	1	p3	(GTT)7	21	368	388	undetermined
Cluster-6278.0	1	p3	(ATG)5	15	423	437	undetermined
Cluster-2580.0	1	p3	(CAA)6	18	68	85	undetermined
Cluster-2580.0	2	c	(TCT)13tcacaatcaaatg(ATA)6	70	251	320	undetermined
Cluster-2580.0	3	p3	(TCT)9	27	455	481	undetermined
Cluster-7080.0	1	p3	(AGA)6	18	282	299	undetermined
Cluster-7080.0	2	p3	(ATG)6	18	446	463	undetermined
Cluster-6242.0	1	p3	(TCT)5	15	1517	1531	cds
Cluster-10006.0	1	p1	(A)20	20	83	102	utr3
Cluster-3609.0	1	p3	(AAT)5	15	24	38	undetermined
Cluster-3609.0	2	p1	(A)10	10	572	581	undetermined
Cluster-9076.0	1	p3	(TGT)9	27	274	300	cds
Cluster-8282.3	1	p1	(A)18	18	146	163	utr3
Cluster-8282.3	2	p1	(A)10	10	822	831	utr5
Cluster-8282.2	1	p1	(A)12	12	1	12	utr5
Cluster-8282.2	2	p1	(T)18	18	885	902	utr3
Cluster-8282.1	1	p1	(T)12	12	232	243	undetermined
Cluster-8282.1	2	p4	(AAGA)6	24	872	895	undetermined
Cluster-8282.1	3	p6	(TCTTCC)7	42	1409	1450	undetermined
Cluster-8553.901	1	p2	(GA)6	12	3124	3135	utr3
Cluster-8553.903	1	p1	(A)16	16	3	18	undetermined
Cluster-8553.902	1	c	(T)10attattatt(A)15	34	544	577	undetermined
Cluster-8553.904	1	p1	(A)10	10	614	623	undetermined
Cluster-8553.907	1	c	(ATA)9atgaacgaaataataataataaagaatggaataataatgaatgggataatttcttattatcttcttcctctct(TTC)10	130	1	130	undetermined
Cluster-8553.907	2	c	(ATC)5aaaataattataataatatatttca(AGAAAG)5	70	232	301	undetermined
Cluster-8553.906	1	c	(TTG)13gaatgattgtaaattttgaaaatgatgaaattgattaaaattttgaatgat(TTG)11gaatgattgtaaattttgaaaatgatgaaattgattaaaattttgaatgat(TTG)12	210	210	419	undetermined
Cluster-8553.906	2	c	(GTT)9gtggttgttgtg(GTT)5	54	632	685	undetermined
Cluster-13381.0	1	p1	(A)12	12	122	133	undetermined
Cluster-8668.0	1	p3	(TGT)6	18	2	19	undetermined
Cluster-8668.0	2	p3	(TAC)5	15	390	404	undetermined
Cluster-12429.0	1	p3	(CAT)8	24	30	53	undetermined
Cluster-12429.0	2	p3	(AAC)10	30	330	359	undetermined
Cluster-12429.0	3	p3	(CTA)5	15	543	557	undetermined
Cluster-14618.1	1	p3	(GAA)8	24	380	403	undetermined
Cluster-2481.0	1	c	(A)14cacacactttttc(A)16	43	10	52	utr5
Cluster-2481.0	2	p3	(ATA)14	42	1316	1357	cds
Cluster-8553.5824	1	p3	(AAT)9	27	672	698	cds
Cluster-8553.5824	2	p3	(AAG)9	27	904	930	cds
Cluster-14323.0	1	p3	(TTC)6	18	235	252	undetermined
Cluster-14323.0	2	p3	(TAT)7	21	554	574	undetermined
Cluster-8553.5821	1	p1	(A)12	12	72	83	undetermined
Cluster-12894.0	1	p6	(CAGCTC)5	30	298	327	undetermined
Cluster-8553.5823	1	p1	(T)18	18	248	265	utr3
Cluster-8553.7939	1	p3	(CTA)5	15	424	438	utr3
Cluster-11509.3	1	p3	(CTC)5	15	365	379	undetermined
Cluster-11509.0	1	c	(TTA)7ttgttgttattc(T)18	51	29	79	undetermined
Cluster-11509.1	1	c	(TTA)7ttgttgttattc(T)18	51	1146	1196	undetermined
Cluster-11509.4	1	p3	(TGG)5	15	1491	1505	utr5
Cluster-8553.7931	1	p1	(A)14	14	1249	1262	utr5
Cluster-7879.0	1	p3	(GCT)5	15	113	127	undetermined
Cluster-14616.1	1	p1	(A)13	13	9	21	cds
Cluster-11708.0	1	p1	(A)10	10	1517	1526	cds
Cluster-8553.3571	1	p2	(TC)7	14	454	467	utr3
Cluster-8553.3572	1	c	(CAT)6caccttcatcaaaaccaacaacaccaccacaac(CAA)6	69	25	93	undetermined
Cluster-8553.3572	2	p3	(CAA)12	36	367	402	undetermined
Cluster-8553.3572	3	p3	(ACA)8	24	576	599	undetermined
Cluster-8553.3572	4	p3	(CAA)5	15	706	720	undetermined
Cluster-8553.3574	1	p3	(TTG)10	30	55	84	undetermined
Cluster-8553.3574	2	c	(ATT)9gttgttgtcgttatcattatcattgtt(ATTTTC)5	84	208	291	undetermined
Cluster-8553.3574	3	p6	(TGTTGG)5	30	661	690	undetermined
Cluster-8553.3574	4	p3	(TGT)7	21	892	912	undetermined
Cluster-8553.3574	5	p3	(GAA)9	27	1325	1351	undetermined
Cluster-8553.3574	6	p3	(ATT)5	15	1993	2007	undetermined
Cluster-8553.3574	7	p3	(ATT)13	39	2131	2169	undetermined
Cluster-8553.3575	1	c	(T)10attcaatttatta(T)11	34	12	45	undetermined
Cluster-8553.3575	2	p3	(TAA)9	27	1141	1167	undetermined
Cluster-8553.3576	1	p3	(TGA)5	15	1	15	cds
Cluster-8553.3576	2	c	(AGA)8tcgagaaagaaaaggactctttaaaataattgatttttcttcttttttctttttttcc(TTA)5	97	127	223	cds
Cluster-8553.3576	3	p3	(GAA)8	24	566	589	cds
Cluster-8553.3576	4	p6	(GAAGGA)7	42	800	841	cds
Cluster-8553.3576	5	p3	(TTA)5	15	1073	1087	cds
Cluster-8553.3577	1	p6	(TGTCCT)5	30	96	125	undetermined
Cluster-8553.3577	2	p3	(GTT)7	21	865	885	undetermined
Cluster-8553.3578	1	p3	(AGA)5	15	451	465	undetermined
Cluster-8553.3578	2	c	(GAA)5gt(AGA)13	56	1922	1977	undetermined
Cluster-8553.3579	1	p2	(AT)7	14	47	60	undetermined
Cluster-8553.3579	2	c	(TAA)5(TCA)5	30	299	328	undetermined
Cluster-8553.3579	3	c	(T)16cttttgttttcattctttttctaaatcataatgagtatcactatatataactcttctcttccc(TAT)6(TAC)9	124	440	563	undetermined
Cluster-2854.0	1	p3	(GTG)5	15	254	268	cds
Cluster-3722.0	1	p3	(ACT)10	30	1	30	cds
Cluster-3722.0	2	c	(TTG)10tagattttgtggtggtcctgtaattctttttgatccttttgattttaatgaaacttttctagaatcaattgaagtagaggaattagaaaaaa(AAG)8	146	187	332	cds
Cluster-3722.0	3	p3	(TTA)15	45	1640	1684	utr5
Cluster-8553.5806	1	p1	(T)19	19	1777	1795	utr5
Cluster-8553.5807	1	p1	(T)20	20	333	352	cds
Cluster-8553.5804	1	p4	(CTTT)12	48	1568	1615	utr3
Cluster-8553.5802	1	c	(T)11aaattt(A)16	33	22	54	utr3
Cluster-8553.5801	1	p3	(TAA)6	18	1	18	undetermined
Cluster-8553.5801	2	c	(ATC)6tggatctagaggaaaaagtcctgtgaaacttagaga(TGGTTC)5tggaagtaatggtgatagaaagaaaatttttaatacaatgccctctctttcgtcttctaagtcctcaacaacaaca(ACT)5gctgtcactcctattcaatcatctaacgttactaata(CTT)7	233	130	362	undetermined
Cluster-7685.1	1	p3	(GAA)7	21	1173	1193	cds
Cluster-8553.5808	1	p1	(A)11	11	414	424	undetermined
Cluster-8553.10268	1	p3	(ACT)7	21	2057	2077	cds
Cluster-8553.10267	1	c	(A)14taaaataaagaataaaaaagaaagg(A)12cttttttatttg(A)16	79	99	177	undetermined
Cluster-8553.10265	1	c*	(AT)8(T)13*	28	1464	1491	utr3
Cluster-8553.10265	2	p2	(GA)6	12	1610	1621	utr3
Cluster-8553.10263	1	p3	(CTT)9	27	2123	2149	undetermined
Cluster-8553.10260	1	p6	(TTGTTA)6	36	77	112	utr3
Cluster-6325.0	1	c	(CCT)7cttcttcttcctattcctcctccttcttcttctcctctttcttctactgttattaataattctaattcttctattt(CTA)10	127	183	309	undetermined
Cluster-8187.0	1	p1	(T)10	10	85	94	undetermined
Cluster-8553.8405	1	p1	(A)10	10	1073	1082	cds
Cluster-8553.8404	1	c	(T)26gattttaaagaattaaatcaaagtatttgttttaatg(T)12	75	145	219	undetermined
Cluster-8553.8404	2	c*	(AT)7(T)15*	28	1459	1486	undetermined
Cluster-8553.8407	1	c	(TAT)6tg(TTA)5	35	369	403	undetermined
Cluster-8553.8406	1	c	(T)14ctatctctcaaattctatgaatagtatttccaatt(TTTC)20	129	870	998	undetermined
Cluster-8553.8400	1	p4	(GATA)7	28	300	327	undetermined
Cluster-8553.8403	1	p3	(CTG)5	15	427	441	undetermined
Cluster-8553.8409	1	p3	(ATT)13	39	119	157	utr3
Cluster-8553.8408	1	p3	(GAT)10	30	34	63	undetermined
Cluster-8553.8408	2	c	(TAG)6agagaggaa(AAG)16	75	404	478	undetermined
Cluster-3944.1	1	c	(CAA)6tccttttgtatttctagc(TCT)17	87	1157	1243	undetermined
Cluster-3944.0	1	p3	(AGA)6	18	234	251	utr5
Cluster-8553.6051	1	c	(T)12atat(A)11	27	1258	1284	undetermined
Cluster-8553.6052	1	p1	(A)10	10	122	131	utr3
Cluster-8553.6052	2	p1	(T)12	12	669	680	utr5
Cluster-8553.6054	1	p1	(A)10	10	153	162	undetermined
Cluster-8553.6055	1	p1	(A)10	10	55	64	undetermined
Cluster-8553.6055	2	p1	(A)15	15	715	729	undetermined
Cluster-8553.6055	3	c	(A)10taaaaaaaaataataat(A)12	39	1074	1112	undetermined
Cluster-8553.6056	1	c	(T)10c(T)21	32	1269	1300	undetermined
Cluster-8553.6057	1	p3	(TTA)5	15	3115	3129	utr5
Cluster-8553.6058	1	p3	(TTC)9	27	65	91	cds
Cluster-8553.6058	2	p1	(T)10	10	478	487	cds
Cluster-8553.7988	1	p1	(A)28	28	1	28	utr3
Cluster-8553.7985	1	p4	(TTGA)6	24	429	452	undetermined
Cluster-8553.7984	1	p1	(T)10	10	203	212	undetermined
Cluster-8553.7986	1	p3	(GAA)9	27	1793	1819	cds
Cluster-8553.7986	2	p3	(AAC)11	33	2491	2523	cds
Cluster-8553.7981	1	p3	(GAA)6	18	1083	1100	cds
[truncated: 19,182 more rows]
